# Supplementary material for: Predicting the functional repertoire of an organism from unassembled RNA–seq data
Source: BMC Genomics. 2014 Nov 20;15(1):1003. doi: 10.1186/1471-2164-15-1003 (PMC4258056; doi:10.1186/1471-2164-15-1003)
Supplement: Supplementary file 3 — Additional file 3:Evidence values. These tables contain the calculated count and sum–of–scores evidence measures per function. The mean based evidence measures can be calculated from these two measures. The "Label" indicates wether the function is annotated in the reference database for A. thaliana by containing a value above zero. (ZIP 1 MB) [file 12864_2014_6719_MOESM3_ESM.zip]

Archive with 8 entries (8 files):
- blastx.count.csv
- blastx.scoresum.csv
- pauda.count.csv
- pauda.scoresum.csv
- rapsearch.count.csv
- rapsearch.scoresum.csv
- uproc.count.csv
- uproc.scoresum.csv
