# Supplementary material for: Predicting the functional repertoire of an organism from unassembled RNA–seq data
Source: BMC Genomics. 2014 Nov 20;15(1):1003. doi: 10.1186/1471-2164-15-1003 (PMC4258056; doi:10.1186/1471-2164-15-1003)
Supplement: Supplementary file 3 — Additional file 3:Evidence values. These tables contain the calculated count and sum–of–scores evidence measures per function. The mean based evidence measures can be calculated from these two measures. The "Label" indicates wether the function is annotated in the reference database for A. thaliana by containing a value above zero. (ZIP 1 MB) [file 12864_2014_6719_MOESM3_ESM.zip › blastx.count.csv]

# Feature	Label	SRR360147.blastx.count.csv	SRR360152.blastx.count.csv	SRR360153.blastx.count.csv	SRR360154.blastx.count.csv	SRR360205.blastx.count.csv
K00001	1	204	788	652	530	451
K00002	-1	137	468	426	314	264
K00003	-1	98	268	275	223	140
K00004	-1	3	15	8	12	7
K00005	-1	17	72	63	64	35
K00006	1	113	312	292	217	190
K00007	-1	4	22	15	10	6
K00008	1	157	476	505	344	282
K00009	-1	10	35	39	46	17
K00010	-1	23	109	106	80	49
K00011	-1	113	367	292	252	237
K00012	1	369	1301	1260	1023	849
K00013	1	114	377	313	264	195
K00014	-1	144	432	404	347	202
K00015	-1	9	30	38	23	15
K00016	1	98	336	311	255	215
K00018	-1	25	98	99	107	49
K00019	-1	21	75	67	50	39
K00020	1	255	860	771	655	576
K00021	1	96	327	302	253	185
K00022	-1	8	13	16	12	13
K00023	-1	26	70	54	57	25
K00024	-1	41	126	124	85	61
K00025	1	119	515	499	404	335
K00026	1	533	1930	1800	1482	1260
K00027	-1	91	289	249	255	118
K00028	1	198	614	556	457	432
K00029	1	219	902	790	632	548
K00030	1	385	1444	1318	1047	894
K00031	1	280	973	955	712	611
K00032	-1	1	2	3	5	2
K00033	1	423	1742	1535	1180	1059
K00034	-1	18	59	61	44	39
K00035	-1	15	31	33	26	13
K00036	1	660	1846	1731	1360	1046
K00038	-1	16	47	55	52	39
K00039	-1	2	8	6	3	2
K00040	-1	26	70	79	55	25
K00041	-1	20	69	75	62	29
K00042	-1	116	398	345	289	241
K00043	-1	nan	1	1	1	nan
K00044	-1	2	1	4	4	1
K00045	-1	8	35	33	26	11
K00046	-1	22	91	71	75	70
K00048	-1	3	9	10	3	3
K00049	-1	6	6	14	9	17
K00050	-1	26	99	87	60	41
K00051	1	62	202	179	157	138
K00052	1	220	788	744	566	495
K00053	1	183	718	691	594	472
K00054	-1	13	35	36	32	21
K00055	-1	11	51	35	34	24
K00057	-1	71	280	221	182	124
K00058	1	219	777	743	521	398
K00059	1	385	1387	1237	977	780
K00060	-1	13	53	37	38	23
K00061	-1	nan	1	2	2	3
K00062	-1	3	4	4	7	4
K00063	-1	4	16	18	13	6
K00064	-1	19	48	30	34	16
K00065	-1	11	62	46	41	27
K00066	-1	5	19	19	17	9
K00067	-1	135	401	442	325	212
K00068	-1	2	24	13	19	6
K00069	-1	2	9	11	5	2
K00070	-1	4	22	21	15	12
K00071	-1	3	9	7	3	1
K00072	-1	3	25	23	13	10
K00073	-1	2	5	7	4	6
K00074	1	90	401	337	293	206
K00075	-1	112	361	320	260	170
K00076	-1	2	10	19	5	8
K00077	-1	123	473	409	337	164
K00078	-1	8	18	20	15	5
K00079	-1	46	114	131	117	90
K00081	-1	nan	6	5	3	4
K00082	-1	10	22	14	22	7
K00083	1	394	1328	1276	1020	893
K00084	-1	1	3	1	1	nan
K00086	-1	2	9	8	8	3
K00087	-1	10	22	19	23	14
K00088	1	244	830	804	615	469
K00090	-1	5	37	24	28	12
K00091	-1	67	267	250	178	166
K00094	-1	3	1	7	7	3
K00096	-1	24	67	69	43	34
K00097	-1	73	203	214	171	85
K00098	-1	8	26	27	17	20
K00099	1	107	378	355	262	201
K00100	-1	209	616	593	495	371
K00101	-1	157	483	499	392	358
K00102	1	102	273	267	208	145
K00103	-1	7	29	33	30	12
K00104	-1	36	166	178	149	89
K00105	-1	3	7	8	2	3
K00106	1	53	206	204	163	112
K00107	-1	17	63	54	30	21
K00108	-1	138	421	379	340	191
K00109	-1	9	20	20	13	8
K00111	1	142	526	540	400	254
K00112	-1	15	38	36	35	29
K00113	-1	24	123	123	80	70
K00114	-1	8	34	35	39	21
K00115	-1	3	12	15	4	3
K00116	-1	44	141	114	116	61
K00117	-1	54	138	165	97	78
K00118	-1	22	68	52	49	26
K00119	-1	14	50	63	45	24
K00121	1	331	1172	1159	889	773
K00122	1	103	485	486	387	337
K00123	-1	188	683	635	480	294
K00124	-1	46	128	110	91	55
K00125	-1	16	43	43	21	16
K00126	-1	8	18	13	7	5
K00127	-1	52	165	142	108	63
K00128	1	416	1373	1307	1047	786
K00129	-1	14	51	47	35	17
K00130	1	207	823	803	648	578
K00131	1	69	235	193	163	139
K00132	-1	nan	2	6	3	2
K00133	1	229	820	688	610	506
K00134	1	320	1175	1205	894	751
K00135	-1	111	355	312	265	157
K00137	-1	6	17	17	14	4
K00138	-1	1	9	1	2	nan
K00139	-1	3	10	6	6	3
K00140	1	172	622	556	413	395
K00141	-1	4	25	9	10	10
K00142	1	32	136	138	99	64
K00143	-1	22	83	57	51	22
K00145	1	248	694	578	527	388
K00146	-1	9	27	15	14	10
K00147	-1	41	174	163	149	87
K00148	-1	4	12	13	9	7
K00149	-1	4	13	18	6	6
K00150	-1	26	119	107	84	73
K00151	-1	7	21	21	17	8
K00152	-1	nan	nan	1	1	nan
K00153	-1	10	36	35	37	31
K00154	-1	18	65	50	47	33
K00155	-1	18	64	59	67	40
K00156	-1	36	123	102	96	47
K00157	-1	20	48	37	29	29
K00158	-1	19	75	54	47	45
K00161	1	440	1717	1482	1207	1045
K00162	1	256	1072	985	820	719
K00163	-1	70	286	297	214	123
K00164	1	365	1144	1205	972	630
K00166	1	143	474	444	345	281
K00167	1	231	630	556	460	442
K00169	-1	20	56	68	64	38
K00170	-1	32	69	76	74	36
K00171	-1	35	75	80	67	37
K00172	-1	15	38	34	25	15
K00174	-1	68	238	209	153	94
K00175	-1	65	165	170	128	67
K00176	-1	30	91	60	48	21
K00177	-1	10	42	31	20	15
K00179	-1	63	170	195	118	78
K00180	-1	16	48	57	41	25
K00181	-1	24	54	39	42	23
K00182	-1	2	12	15	15	7
K00183	-1	8	21	10	13	10
K00184	-1	72	267	248	216	123
K00185	-1	66	176	185	154	67
K00186	-1	2	6	4	3	1
K00187	-1	3	8	6	7	3
K00188	-1	5	15	12	7	2
K00189	-1	nan	1	nan	1	nan
K00192	-1	9	29	30	30	10
K00193	-1	nan	16	15	8	5
K00194	-1	3	16	22	14	6
K00195	-1	3	9	7	6	1
K00196	-1	13	40	45	28	25
K00197	-1	10	22	15	24	10
K00198	-1	23	85	81	73	44
K00200	-1	12	40	42	36	14
K00201	-1	15	53	54	45	24
K00202	-1	8	21	24	29	8
K00203	-1	2	16	13	6	4
K00204	-1	3	17	10	15	3
K00205	-1	8	36	38	33	19
K00206	-1	nan	1	1	nan	nan
K00207	1	129	369	350	294	235
K00208	1	127	436	447	329	258
K00209	-1	6	22	17	14	6
K00210	-1	4	11	9	7	1
K00211	-1	6	24	25	18	11
K00212	-1	3	3	7	8	5
K00213	1	147	451	371	295	273
K00214	-1	7	12	19	15	10
K00215	1	146	480	468	398	267
K00216	-1	7	26	24	19	14
K00217	-1	1	9	5	7	3
K00218	1	237	901	864	626	605
K00219	-1	29	133	130	75	63
K00220	-1	2	15	14	15	7
K00221	-1	2	1	2	1	1
K00222	1	163	467	406	320	234
K00223	-1	20	58	60	40	26
K00224	1	6	11	10	10	8
K00225	1	60	181	185	139	99
K00226	-1	84	340	290	213	131
K00227	1	117	319	270	228	175
K00228	1	169	543	548	379	294
K00230	-1	11	52	53	41	18
K00231	1	164	559	497	447	319
K00232	1	343	1289	1206	884	771
K00234	1	103	334	333	252	218
K00235	1	281	879	808	601	536
K00236	-1	21	83	72	68	37
K00237	-1	14	33	30	27	17
K00239	-1	89	332	298	266	149
K00240	-1	78	249	229	149	111
K00241	-1	89	298	249	225	105
K00242	-1	38	85	85	86	33
K00243	-1	21	70	59	52	30
K00244	-1	37	148	135	101	56
K00245	-1	12	57	47	44	20
K00246	-1	14	44	29	42	11
K00247	-1	6	23	23	8	5
K00248	-1	21	46	50	51	19
K00249	1	94	408	403	370	296
K00251	-1	13	30	28	12	17
K00252	-1	36	94	105	96	48
K00253	1	147	492	464	343	333
K00254	1	63	210	209	142	121
K00255	-1	4	14	12	12	6
K00256	-1	3	10	6	8	1
K00257	-1	71	242	250	226	110
K00258	-1	3	15	10	8	2
K00259	-1	34	144	131	127	87
K00260	-1	3	10	7	9	3
K00261	1	219	728	713	538	413
K00262	1	64	207	196	159	103
K00263	-1	13	25	36	21	22
K00264	1	114	421	396	321	261
K00265	-1	131	466	454	376	211
K00266	-1	142	442	403	344	214
K00270	-1	2	1	nan	2	1
K00271	-1	3	2	3	5	1
K00272	-1	4	29	25	21	16
K00273	-1	13	53	42	37	23
K00274	-1	58	211	203	162	81
K00275	1	80	242	218	175	94
K00276	1	152	526	456	369	276
K00277	-1	4	18	24	18	10
K00278	1	73	292	285	245	135
K00279	1	83	228	232	162	145
K00280	-1	18	94	90	68	35
K00281	1	189	789	825	647	497
K00282	-1	31	85	90	64	30
K00283	-1	31	95	75	64	44
K00284	1	216	676	589	497	389
K00285	-1	70	270	287	186	129
K00286	1	97	289	299	243	149
K00287	-1	83	272	225	196	126
K00288	-1	68	228	242	197	148
K00289	-1	5	14	14	20	12
K00290	-1	8	58	35	38	21
K00291	-1	nan	nan	1	nan	nan
K00292	-1	6	14	19	4	9
K00293	-1	5	14	23	11	3
K00294	1	52	165	151	122	71
K00295	-1	9	29	9	10	7
K00296	-1	nan	nan	2	nan	nan
K00297	1	332	1007	894	702	538
K00298	-1	nan	2	nan	3	nan
K00299	-1	17	52	40	45	24
K00300	-1	nan	1	nan	1	1
K00301	-1	12	51	43	34	20
K00302	-1	31	158	133	96	70
K00303	-1	38	116	152	84	64
K00304	-1	7	45	30	37	17
K00305	-1	14	36	33	30	20
K00306	-1	5	41	29	38	19
K00308	-1	6	16	27	14	12
K00309	-1	30	77	92	63	45
K00311	1	111	335	292	222	142
K00312	-1	3	16	9	9	6
K00313	-1	15	56	48	45	27
K00314	-1	13	30	39	34	21
K00315	-1	15	66	51	54	33
K00316	-1	3	9	9	12	5
K00317	-1	4	2	3	2	1
K00318	1	100	390	422	305	243
K00319	-1	nan	5	8	9	2
K00320	-1	5	17	17	9	8
K00321	-1	4	11	10	5	3
K00322	-1	16	57	49	46	24
K00323	-1	6	27	32	32	13
K00324	-1	37	98	107	117	55
K00325	-1	30	66	68	58	40
K00326	1	490	1614	1440	1160	958
K00327	1	429	1195	1165	869	724
K00328	-1	18	87	59	74	46
K00329	-1	5	4	10	4	2
K00330	-1	40	102	106	84	45
K00331	-1	30	85	97	76	54
K00332	-1	61	185	166	118	74
K00333	-1	42	130	133	118	54
K00334	-1	100	384	366	291	180
K00335	-1	88	318	269	219	150
K00336	-1	152	536	471	424	220
K00337	-1	103	307	291	246	152
K00338	-1	66	263	253	173	119
K00339	-1	41	140	115	104	48
K00340	-1	6	38	33	23	9
K00341	-1	191	587	536	442	249
K00342	-1	111	363	286	256	142
K00343	-1	73	267	232	180	106
K00344	1	297	1085	986	744	612
K00346	-1	24	71	58	54	32
K00347	-1	8	53	49	42	17
K00348	-1	16	32	43	33	23
K00349	-1	4	16	17	15	9
K00350	-1	6	19	19	11	5
K00351	-1	22	62	63	50	33
K00353	-1	nan	nan	nan	1	nan
K00354	-1	4	21	10	8	3
K00355	-1	19	81	69	55	34
K00356	-1	54	175	209	144	93
K00357	-1	3	17	14	12	8
K00358	-1	3	25	23	12	10
K00359	-1	13	50	50	43	40
K00360	-1	4	16	21	10	10
K00362	-1	66	237	225	178	88
K00363	-1	14	58	69	41	22
K00364	-1	7	42	38	19	14
K00365	1	138	356	375	266	219
K00366	1	177	616	531	445	373
K00367	-1	14	48	59	37	12
K00368	-1	23	70	58	83	38
K00369	-1	nan	nan	nan	1	1
K00370	-1	69	209	189	173	84
K00371	-1	29	109	86	80	42
K00372	-1	47	261	214	177	106
K00373	-1	14	48	58	36	22
K00374	-1	27	101	77	69	31
K00375	-1	124	468	445	337	217
K00376	-1	19	56	63	49	25
K00380	-1	105	328	360	277	176
K00381	-1	48	201	200	150	82
K00382	1	275	967	866	741	572
K00383	1	114	352	327	275	169
K00384	1	439	1398	1243	1008	732
K00385	-1	6	12	15	11	5
K00386	-1	1	1	nan	2	nan
K00387	1	240	1107	1079	825	746
K00389	-1	23	97	81	80	52
K00390	-1	91	353	326	258	166
K00391	-1	104	346	295	264	211
K00392	1	142	446	426	338	257
K00394	-1	11	41	37	37	14
K00395	-1	5	18	19	11	8
K00397	-1	nan	1	2	nan	nan
K00399	-1	5	33	16	17	13
K00400	-1	12	37	27	26	15
K00401	-1	4	18	14	20	6
K00402	-1	3	8	4	3	4
K00404	-1	38	101	103	81	37
K00405	-1	10	31	45	37	20
K00406	-1	37	143	139	109	82
K00407	-1	20	63	46	48	12
K00408	-1	5	23	20	14	5
K00410	-1	nan	5	5	4	3
K00411	1	189	854	768	638	547
K00412	1	90	295	266	208	147
K00413	1	175	710	698	508	456
K00414	-1	3	18	22	13	8
K00415	-1	23	75	62	59	25
K00416	1	31	93	94	53	55
K00417	1	63	329	303	233	226
K00418	-1	7	19	19	15	5
K00419	1	21	115	101	75	64
K00420	-1	5	11	4	7	1
K00421	-1	1	1	nan	nan	nan
K00422	-1	nan	nan	2	1	1
K00423	1	621	2440	2216	1715	1556
K00425	-1	154	427	380	297	198
K00426	-1	128	343	340	254	176
K00427	-1	4	10	7	9	4
K00428	-1	57	250	259	180	141
K00430	1	2516	9611	9246	7339	6586
K00431	-1	22	46	51	37	12
K00432	1	754	2112	1938	1417	1305
K00433	-1	106	299	282	256	189
K00434	1	445	1762	1700	1353	1135
K00435	-1	21	89	92	66	52
K00436	-1	10	20	25	21	14
K00437	-1	1	6	6	2	5
K00438	-1	2	3	3	2	1
K00440	-1	4	23	13	13	3
K00441	1	46	140	126	101	79
K00442	-1	2	2	7	6	4
K00443	-1	6	7	18	13	4
K00444	-1	11	34	38	27	13
K00445	-1	4	11	22	19	8
K00446	-1	11	37	38	38	15
K00448	-1	10	33	34	21	18
K00449	-1	15	44	35	32	31
K00450	-1	17	62	78	52	35
K00451	1	86	256	230	202	146
K00452	-1	11	57	42	46	26
K00453	-1	26	115	75	65	33
K00454	1	179	513	503	374	315
K00455	-1	6	19	16	14	5
K00456	-1	13	42	44	27	14
K00457	1	114	507	477	412	323
K00458	-1	4	17	12	9	9
K00459	-1	96	402	344	293	212
K00460	-1	nan	4	8	6	4
K00461	-1	4	15	9	13	10
K00462	-1	2	5	4	4	3
K00463	-1	22	83	77	75	31
K00464	-1	12	27	33	26	13
K00466	-1	6	21	31	19	12
K00467	-1	1	4	nan	1	nan
K00468	-1	nan	2	nan	3	nan
K00469	1	349	1136	1040	790	720
K00470	-1	4	1	6	6	3
K00471	-1	19	55	60	42	25
K00472	1	703	2068	1846	1513	1347
K00473	-1	2	14	4	10	8
K00474	-1	6	24	13	12	11
K00475	1	61	261	250	200	179
K00476	-1	15	49	45	42	27
K00477	-1	43	141	132	120	80
K00478	-1	6	7	5	5	6
K00479	-1	25	87	78	59	38
K00480	-1	99	306	367	277	209
K00481	-1	11	78	58	35	31
K00483	-1	16	45	43	36	18
K00484	-1	2	14	8	10	4
K00485	1	143	456	383	365	236
K00486	-1	33	112	94	73	53
K00487	1	169	521	493	379	335
K00488	-1	13	19	21	24	14
K00489	-1	1	18	19	12	3
K00490	-1	12	16	18	11	7
K00491	-1	16	52	40	30	23
K00492	-1	19	67	66	46	39
K00493	-1	17	47	46	32	23
K00494	-1	nan	1	1	3	nan
K00495	-1	4	19	20	15	7
K00496	-1	24	96	69	56	42
K00497	-1	1	9	4	9	4
K00498	-1	3	26	12	15	10
K00499	-1	7	12	17	6	4
K00500	-1	13	74	53	52	19
K00501	-1	10	17	17	16	5
K00502	-1	9	19	13	12	9
K00503	-1	17	37	56	28	13
K00504	-1	17	46	36	25	14
K00505	-1	19	84	55	46	35
K00506	-1	4	11	13	9	9
K00507	1	708	2153	2070	1518	1324
K00508	-1	22	129	124	91	60
K00509	-1	11	26	21	13	11
K00510	1	216	625	551	436	364
K00511	1	232	778	741	609	491
K00512	-1	41	151	155	101	78
K00513	-1	29	64	45	35	28
K00514	1	181	574	534	409	334
K00515	-1	7	21	13	8	6
K00517	1	449	1346	1308	1076	957
K00518	-1	7	13	19	14	2
K00519	-1	nan	nan	nan	nan	1
K00520	-1	48	113	135	115	80
K00521	-1	15	38	41	32	23
K00522	1	288	1015	877	732	665
K00523	-1	15	43	54	40	31
K00524	-1	2	17	15	12	9
K00525	-1	214	722	699	530	326
K00526	-1	72	271	208	153	125
K00527	-1	103	266	280	213	116
K00528	1	123	414	375	311	182
K00529	-1	41	142	134	109	72
K00530	-1	nan	1	nan	1	nan
K00531	-1	nan	4	7	3	2
K00532	-1	26	74	58	55	47
K00533	-1	6	5	10	7	3
K00534	-1	4	7	4	4	3
K00535	-1	83	205	196	166	145
K00537	-1	24	94	72	60	27
K00538	-1	nan	nan	1	nan	nan
K00539	-1	1	1	nan	nan	nan
K00540	1	400	1474	1335	1065	795
K00541	-1	nan	12	11	6	nan
K00542	-1	2	12	7	6	4
K00543	-1	9	14	17	14	7
K00544	-1	1	11	12	10	8
K00545	-1	6	24	27	13	14
K00546	-1	2	13	12	9	4
K00547	1	192	664	606	485	390
K00548	-1	158	506	482	389	175
K00549	1	193	831	838	629	451
K00550	1	28	95	71	67	55
K00551	-1	2	5	8	4	3
K00552	-1	3	3	9	11	5
K00553	-1	2	8	9	4	3
K00554	-1	72	187	194	162	93
K00555	1	105	397	372	284	250
K00556	-1	17	69	75	66	29
K00557	-1	14	47	55	36	28
K00558	1	382	1210	1151	867	553
K00559	1	89	276	247	221	198
K00560	-1	95	252	251	201	104
K00561	-1	7	2	6	4	1
K00562	-1	nan	4	3	4	2
K00563	-1	38	97	83	69	49
K00564	-1	115	403	370	299	205
K00565	1	116	393	361	314	261
K00566	1	147	414	349	315	180
K00567	-1	56	202	209	179	90
K00568	-1	47	150	130	130	68
K00569	-1	29	58	55	59	27
K00570	-1	3	32	41	21	17
K00571	-1	31	131	112	106	57
K00572	-1	3	14	20	19	5
K00573	1	109	375	355	292	214
K00574	1	361	1022	909	769	573
K00575	-1	152	433	408	309	165
K00577	-1	3	13	13	3	7
K00578	-1	4	4	6	8	nan
K00579	-1	1	2	9	8	4
K00580	-1	1	7	6	3	4
K00581	-1	5	15	14	13	7
K00582	-1	2	6	2	5	nan
K00583	-1	nan	3	5	2	2
K00584	-1	5	14	21	12	9
K00586	1	61	212	172	127	116
K00587	1	65	168	157	122	90
K00588	1	479	1706	1565	1235	1051
K00589	-1	8	23	32	26	14
K00590	-1	4	11	9	6	5
K00591	1	33	102	93	71	58
K00592	1	55	159	137	124	116
K00594	-1	2	4	nan	1	nan
K00595	-1	56	187	209	168	92
K00596	-1	1	8	9	2	3
K00597	-1	9	58	52	45	16
K00598	-1	25	99	107	79	50
K00599	1	238	799	738	603	425
K00600	1	598	1782	1594	1317	1120
K00601	1	36	85	85	69	61
K00602	1	124	399	391	293	179
K00603	-1	3	17	15	12	9
K00604	1	162	568	510	393	252
K00605	1	189	716	709	504	424
K00606	1	62	220	201	148	110
K00607	-1	nan	2	1	4	nan
K00608	-1	2	8	3	4	3
K00609	1	95	340	278	241	181
K00610	-1	18	49	41	35	24
K00611	1	158	553	496	419	295
K00612	-1	50	170	123	97	67
K00613	-1	12	33	36	20	17
K00614	-1	3	9	16	4	7
K00615	1	298	1117	1053	882	573
K00616	1	197	626	533	493	323
K00617	-1	nan	nan	nan	nan	nan
K00618	-1	22	53	62	44	18
K00619	-1	17	58	62	37	25
K00620	1	58	233	241	180	128
K00621	1	20	51	40	37	20
K00622	-1	11	27	21	14	14
K00623	-1	11	35	33	19	13
K00624	-1	73	202	179	168	95
K00625	-1	18	58	43	49	25
K00626	1	284	1044	989	780	602
K00627	1	459	1471	1412	1120	916
K00628	-1	1	5	5	4	4
K00629	-1	28	67	84	52	37
K00630	1	95	288	246	208	199
K00631	-1	62	209	211	176	95
K00632	-1	40	107	95	87	55
K00633	-1	2	18	16	17	11
K00634	-1	20	63	50	52	14
K00635	-1	12	56	52	43	26
K00637	-1	70	195	190	146	81
K00638	-1	61	125	104	69	46
K00639	-1	53	181	184	129	74
K00640	1	401	1459	1303	1079	920
K00641	-1	70	252	251	210	137
K00643	-1	24	112	104	61	38
K00645	1	124	529	451	396	257
K00646	-1	2	3	2	5	1
K00647	-1	39	122	135	91	56
K00648	1	157	460	417	366	220
K00649	-1	11	43	39	38	10
K00650	-1	5	30	14	18	14
K00651	-1	42	122	97	104	50
K00652	1	79	323	275	206	141
K00653	-1	1	8	5	5	2
K00654	1	187	571	487	448	302
K00655	1	271	773	760	571	344
K00656	-1	67	207	183	175	75
K00657	-1	44	118	101	86	70
K00658	1	212	759	703	581	490
K00659	-1	3	12	16	8	4
K00660	1	53	364	360	286	274
K00661	-1	60	148	159	119	72
K00662	-1	7	47	44	41	12
K00663	-1	nan	4	9	4	3
K00664	-1	nan	3	5	3	nan
K00665	-1	43	147	158	112	67
K00666	-1	324	1150	1061	897	665
K00667	-1	12	50	53	28	24
K00668	-1	19	90	82	64	26
K00669	-1	3	8	8	6	7
K00670	1	270	1084	1036	833	657
K00671	1	224	788	722	530	481
K00672	-1	6	21	23	17	13
K00673	-1	13	54	53	43	27
K00674	-1	64	150	118	116	57
K00675	-1	31	114	86	68	40
K00676	-1	17	82	54	58	26
K00677	1	39	138	134	111	46
K00678	-1	11	29	28	19	8
K00679	1	102	321	287	247	172
K00680	-1	237	694	661	498	435
K00681	1	257	909	825	708	456
K00682	-1	3	9	6	6	2
K00683	-1	40	133	97	82	84
K00684	-1	45	168	155	108	57
K00685	1	85	222	232	161	92
K00686	-1	5	12	8	7	5
K00687	-1	8	14	11	10	4
K00688	1	381	1207	1129	858	609
K00689	-1	4	23	19	18	5
K00690	-1	28	105	94	76	44
K00691	-1	22	64	61	36	26
K00692	-1	13	45	48	22	17
K00693	-1	22	68	61	55	34
K00694	-1	113	276	255	222	138
K00695	1	105	372	310	289	224
K00696	1	154	555	543	410	404
K00697	-1	70	208	169	161	87
K00698	-1	148	573	519	376	230
K00699	-1	191	568	504	443	325
K00700	1	372	1058	962	809	571
K00701	-1	4	3	2	2	1
K00702	-1	nan	1	2	1	nan
K00703	1	320	1005	978	897	569
K00704	-1	4	6	7	8	3
K00705	1	399	1305	1152	935	625
K00706	-1	62	151	152	102	58
K00709	-1	6	9	14	11	13
K00710	-1	115	405	445	355	196
K00712	-1	13	42	23	24	10
K00713	-1	nan	nan	1	nan	nan
K00714	-1	15	53	30	38	17
K00715	-1	4	12	10	10	4
K00716	-1	2	2	6	4	7
K00717	-1	14	62	53	28	30
K00718	-1	8	28	31	32	14
K00719	-1	2	3	5	6	3
K00720	-1	45	133	153	132	54
K00721	1	215	618	515	425	325
K00722	-1	5	10	8	11	4
K00725	-1	4	15	10	5	1
K00726	1	30	117	104	80	57
K00727	-1	3	13	13	8	5
K00728	-1	154	491	437	373	210
K00729	1	101	288	247	187	177
K00730	-1	nan	3	1	1	nan
K00731	-1	11	32	44	23	17
K00733	-1	11	22	23	17	11
K00734	-1	49	199	162	111	95
K00735	-1	1	8	3	4	nan
K00736	1	40	138	118	70	63
K00737	1	246	619	588	453	416
K00738	-1	16	31	39	30	14
K00739	-1	2	8	9	5	3
K00741	-1	7	25	27	28	16
K00742	-1	6	15	8	8	5
K00743	-1	3	14	11	7	2
K00744	-1	11	12	20	23	7
K00745	-1	nan	1	1	nan	nan
K00746	-1	6	19	14	12	5
K00747	-1	7	29	29	16	7
K00748	1	102	321	317	251	146
K00749	-1	30	136	150	89	41
K00750	-1	102	339	330	217	182
K00752	-1	18	54	57	33	28
K00753	1	19	71	63	42	56
K00754	-1	48	138	115	79	45
K00756	-1	14	37	32	31	21
K00757	-1	19	102	87	64	43
K00758	-1	14	72	64	64	37
K00759	1	197	818	735	605	540
K00760	1	78	201	181	164	99
K00761	1	73	220	237	187	112
K00762	-1	54	146	148	97	62
K00763	1	199	623	565	443	302
K00764	1	119	504	421	367	231
K00765	1	210	681	616	470	402
K00766	1	123	395	399	320	237
K00767	1	218	653	606	483	371
K00768	-1	41	162	147	109	75
K00769	-1	6	32	33	21	8
K00770	1	84	241	278	186	167
K00771	-1	229	715	733	555	500
K00772	-1	42	139	128	114	54
K00773	-1	201	608	538	446	280
K00774	-1	5	26	17	14	7
K00775	-1	8	37	15	18	6
K00776	-1	nan	1	4	1	nan
K00777	-1	3	15	16	7	4
K00778	-1	10	27	21	18	7
K00779	-1	11	30	21	13	16
K00780	-1	10	32	18	28	14
K00781	-1	4	9	8	5	5
K00782	-1	24	97	94	61	46
K00783	1	53	179	155	155	73
K00784	1	182	578	563	435	246
K00785	-1	7	13	18	11	10
K00786	-1	14	45	47	30	29
K00787	1	232	722	637	534	446
K00788	-1	55	228	198	158	67
K00789	1	266	1275	1151	971	811
K00790	-1	57	215	221	176	122
K00791	1	207	668	604	475	289
K00793	1	122	420	379	293	217
K00794	1	183	671	640	480	402
K00795	-1	21	76	71	59	25
K00796	-1	53	245	221	152	105
K00797	1	561	1643	1503	1234	1036
K00798	-1	50	130	148	113	58
K00799	1	2750	8354	7880	6218	5274
K00800	1	149	573	533	423	257
K00801	1	99	253	237	163	121
K00802	-1	4	16	9	10	5
K00803	-1	36	123	103	94	65
K00804	-1	23	42	41	51	20
K00805	-1	28	134	93	67	43
K00806	-1	83	248	233	206	111
K00807	-1	3	4	5	3	3
K00808	-1	8	28	33	23	14
K00809	-1	53	193	171	148	93
K00810	-1	4	5	9	3	1
K00811	1	86	288	256	191	167
K00812	-1	96	332	313	246	160
K00813	-1	12	49	33	31	21
K00814	1	145	388	392	313	225
K00815	1	360	1137	1012	776	760
K00816	-1	12	80	66	53	28
K00817	1	213	664	659	485	325
K00818	1	77	277	302	208	157
K00819	1	118	339	319	232	185
K00820	1	160	458	457	323	241
K00821	-1	26	102	90	87	39
K00822	-1	19	52	45	38	22
K00823	-1	32	87	119	74	47
K00824	-1	25	53	47	43	27
K00825	-1	2	17	11	25	6
K00826	1	642	2030	1804	1477	1129
K00827	1	173	538	569	466	422
K00829	-1	nan	nan	nan	nan	nan
K00830	1	150	419	370	285	255
K00831	1	194	535	507	403	287
K00832	-1	23	78	86	61	33
K00833	1	83	306	274	221	115
K00835	-1	10	34	27	29	15
K00836	-1	27	82	80	74	38
K00837	-1	15	52	49	55	30
K00838	-1	15	42	23	19	18
K00839	-1	4	26	19	22	15
K00840	-1	nan	4	8	8	6
K00841	-1	12	45	46	25	16
K00842	-1	2	3	1	3	2
K00843	-1	nan	3	1	2	5
K00844	1	156	466	453	360	316
K00845	-1	126	422	367	347	166
K00846	-1	15	56	44	30	21
K00847	1	350	1062	1050	838	650
K00848	-1	23	73	76	57	37
K00849	1	102	379	341	277	200
K00850	1	270	928	918	699	495
K00851	1	89	233	246	192	130
K00852	1	158	542	478	411	305
K00853	-1	23	89	67	60	52
K00854	1	219	669	662	545	397
K00855	1	56	273	216	175	163
K00856	1	119	412	388	310	244
K00857	1	126	414	395	291	255
K00858	1	162	592	486	421	243
K00859	1	113	427	326	279	164
K00860	1	250	710	674	546	424
K00861	1	91	312	268	188	159
K00862	-1	nan	3	3	3	1
K00863	-1	49	209	197	185	126
K00864	1	130	476	437	357	262
K00865	-1	41	112	109	86	58
K00866	-1	16	43	51	40	25
K00867	-1	39	132	130	104	61
K00868	1	166	416	429	348	255
K00869	1	72	310	295	252	177
K00870	-1	24	65	63	45	19
K00871	-1	20	70	51	40	21
K00872	1	74	304	289	163	163
K00873	1	786	2808	2593	2088	1823
K00874	-1	73	223	194	184	98
K00875	-1	32	138	105	88	76
K00876	1	357	1078	985	740	660
K00877	-1	7	21	18	16	10
K00878	1	41	156	170	133	122
K00879	-1	nan	7	8	6	4
K00880	-1	17	41	40	28	18
K00881	-1	5	21	14	14	6
K00882	-1	32	124	123	108	64
K00883	-1	18	41	41	24	23
K00884	-1	8	42	45	36	14
K00885	-1	1	11	10	7	2
K00886	-1	8	47	53	37	18
K00887	-1	nan	1	nan	nan	nan
K00888	1	185	577	538	404	252
K00889	1	252	658	667	500	397
K00891	1	216	683	643	518	406
K00892	-1	6	14	16	13	5
K00893	-1	10	26	27	22	10
K00894	1	60	184	167	160	99
K00895	1	111	398	356	262	229
K00897	-1	6	17	17	10	8
K00898	1	94	247	243	195	150
K00899	1	76	202	181	132	121
K00900	-1	21	69	69	74	23
K00901	1	367	1169	1083	919	620
K00902	1	78	173	156	140	92
K00903	-1	6	22	20	16	10
K00904	-1	2	8	11	12	8
K00905	-1	5	10	5	5	3
K00906	-1	23	82	57	49	33
K00907	-1	48	176	128	118	59
K00909	-1	7	14	16	14	8
K00910	-1	4	26	30	15	10
K00911	-1	20	84	97	72	39
K00912	-1	70	236	236	193	93
K00913	1	118	425	390	312	248
K00914	1	76	241	225	195	117
K00915	1	134	411	374	313	266
K00916	-1	32	74	77	72	47
K00917	-1	6	29	40	33	13
K00918	-1	7	40	19	35	11
K00919	1	150	526	482	363	241
K00920	-1	8	17	16	14	6
K00921	1	271	689	705	533	370
K00922	-1	48	112	118	107	44
K00923	-1	56	172	155	120	62
K00924	1	1270	3878	3642	2830	2305
K00925	-1	77	280	284	261	147
K00926	-1	28	83	81	79	33
K00927	1	138	549	535	387	359
K00928	1	311	830	803	604	518
K00929	-1	14	43	46	35	17
K00930	1	76	298	284	220	160
K00931	-1	78	254	217	177	127
K00932	-1	nan	4	7	4	4
K00933	-1	64	138	131	115	91
K00934	-1	21	74	50	40	29
K00936	-1	215	662	662	545	307
K00937	-1	145	439	376	297	184
K00938	1	50	228	203	167	108
K00939	1	645	1915	1816	1378	1229
K00940	1	354	1243	1132	982	807
K00941	-1	56	239	215	166	78
K00942	1	153	469	449	359	257
K00943	1	206	595	603	457	334
K00944	-1	2	5	6	2	1
K00945	-1	43	146	156	116	67
K00946	-1	61	228	197	177	95
K00947	-1	1	5	8	6	3
K00948	1	300	913	894	738	554
K00949	1	249	824	851	629	471
K00950	-1	84	270	248	190	86
K00951	-1	258	733	728	606	383
K00952	-1	7	28	36	25	14
K00953	-1	60	175	165	135	100
K00954	-1	50	154	145	113	52
K00955	-1	14	89	56	52	22
K00956	-1	14	64	81	71	32
K00957	-1	41	111	117	88	45
K00958	-1	37	109	89	99	66
K00960	-1	2	13	8	4	4
K00961	-1	nan	1	2	nan	nan
K00962	1	171	462	477	392	259
K00963	1	233	899	802	612	496
K00965	1	115	440	363	283	195
K00966	1	185	618	584	460	368
K00967	1	141	473	440	376	284
K00968	1	164	430	422	312	265
K00969	-1	121	357	316	241	128
K00970	-1	102	317	257	251	128
K00971	-1	55	151	138	112	76
K00972	1	164	448	460	355	274
K00973	-1	77	221	199	167	107
K00974	-1	147	440	403	313	173
K00975	1	497	1542	1358	1130	853
K00976	-1	16	27	25	25	10
K00977	-1	5	11	9	10	7
K00978	-1	19	63	51	66	28
K00979	1	148	459	436	349	221
K00980	-1	7	26	28	17	7
K00981	1	378	1172	1017	812	563
K00982	-1	109	356	298	248	138
K00983	-1	32	119	100	71	35
K00984	-1	10	27	26	14	9
K00985	-1	22	58	67	50	37
K00986	-1	40	71	91	80	50
K00987	-1	9	43	38	24	23
K00988	-1	18	92	69	71	48
K00989	-1	21	68	58	48	35
K00990	-1	169	549	496	352	220
K00991	1	122	386	394	307	241
K00992	-1	4	10	8	7	4
K00993	1	164	520	431	358	308
K00994	-1	5	16	17	14	5
K00995	1	315	799	840	621	423
K00996	-1	19	39	37	32	17
K00997	-1	46	112	139	101	43
K00998	-1	19	41	42	35	24
K00999	1	276	662	652	479	424
K01000	-1	101	359	297	262	152
K01001	1	135	418	345	264	210
K01002	-1	11	37	36	28	14
K01003	-1	27	138	128	122	88
K01004	-1	15	34	32	28	11
K01005	-1	6	34	31	21	12
K01006	1	102	374	371	303	192
K01007	-1	171	505	501	355	209
K01008	-1	38	132	122	92	62
K01011	1	649	1874	1656	1398	1177
K01012	1	239	770	707	574	421
K01013	-1	8	18	17	7	5
K01014	-1	10	21	19	17	9
K01015	-1	9	17	22	13	6
K01016	-1	2	10	5	2	4
K01017	-1	6	19	14	6	5
K01018	-1	nan	1	nan	nan	nan
K01019	-1	3	18	17	9	9
K01020	-1	8	15	15	22	11
K01021	-1	4	25	18	18	7
K01022	-1	3	15	12	6	6
K01023	-1	3	18	13	11	7
K01024	-1	2	19	13	9	7
K01025	-1	595	1498	1421	1076	911
K01026	-1	7	24	25	21	9
K01027	-1	10	43	42	38	17
K01028	-1	12	37	34	25	12
K01029	-1	10	26	8	16	9
K01031	-1	3	15	11	14	6
K01032	-1	4	10	10	7	1
K01034	-1	4	7	4	4	2
K01035	-1	1	3	4	6	2
K01036	-1	1	nan	1	1	1
K01039	-1	14	39	45	34	18
K01040	-1	13	23	31	21	13
K01041	-1	7	10	13	12	4
K01042	-1	38	116	106	91	53
K01043	-1	6	21	34	23	13
K01044	-1	8	12	15	16	8
K01045	-1	12	32	26	31	9
K01046	-1	95	296	275	235	154
K01047	1	161	434	410	340	232
K01048	-1	75	202	201	161	94
K01049	-1	18	52	54	38	23
K01050	-1	7	16	17	19	8
K01051	1	1009	4031	3905	3181	2692
K01052	-1	35	120	107	82	55
K01053	-1	59	156	167	143	91
K01054	-1	168	503	461	361	305
K01055	-1	83	346	321	268	148
K01056	1	272	806	749	596	412
K01057	1	246	925	861	679	561
K01058	-1	31	87	80	57	37
K01059	-1	5	8	10	7	5
K01060	-1	22	67	58	49	34
K01061	1	389	1294	1244	933	826
K01062	-1	40	136	121	92	42
K01063	-1	3	6	6	4	3
K01064	-1	14	54	46	56	27
K01065	-1	13	25	37	26	14
K01066	-1	91	410	379	321	208
K01067	-1	18	56	50	36	26
K01068	1	9	26	21	14	9
K01069	1	303	1004	939	744	526
K01070	1	155	467	443	340	283
K01071	-1	10	25	24	25	14
K01072	-1	14	31	27	27	17
K01073	-1	1	3	4	3	1
K01074	1	272	746	790	590	527
K01075	-1	13	18	15	17	6
K01076	1	7	23	16	19	8
K01077	-1	86	287	286	204	128
K01078	1	144	399	423	268	223
K01079	1	136	521	478	359	284
K01080	-1	86	290	264	236	183
K01081	1	134	428	397	326	217
K01082	1	181	499	486	392	323
K01083	-1	48	124	123	106	57
K01084	-1	22	58	64	42	19
K01085	-1	6	12	11	10	7
K01087	1	253	693	674	475	402
K01089	-1	16	35	27	28	11
K01090	1	214	776	657	525	349
K01091	1	398	1142	1083	853	645
K01092	1	213	735	700	580	332
K01093	-1	10	26	22	23	8
K01095	-1	58	175	145	121	69
K01096	-1	14	55	33	32	19
K01097	-1	13	37	21	20	19
K01098	-1	4	16	16	14	3
K01099	-1	211	631	593	490	380
K01100	1	136	396	343	290	268
K01101	-1	29	103	110	80	38
K01102	1	553	1708	1613	1276	1175
K01103	1	84	259	235	186	178
K01104	1	612	1893	1765	1392	970
K01106	-1	40	101	97	87	48
K01107	-1	7	15	9	12	6
K01108	-1	4	11	9	11	7
K01109	-1	23	61	51	43	22
K01110	1	77	232	238	159	142
K01111	-1	2	1	6	1	nan
K01112	-1	28	66	85	59	38
K01113	1	143	457	415	301	189
K01114	1	194	736	674	559	415
K01115	1	469	1558	1373	1093	944
K01116	-1	124	171	183	152	106
K01117	-1	2	10	14	6	4
K01118	-1	59	201	207	172	88
K01119	-1	44	152	129	120	49
K01120	-1	111	391	320	257	147
K01121	-1	2	22	14	17	9
K01122	-1	8	22	24	15	9
K01124	-1	10	25	27	16	10
K01125	-1	18	50	33	45	11
K01126	1	324	1035	997	698	505
K01127	-1	10	30	28	20	11
K01128	-1	12	52	56	41	23
K01129	-1	125	353	333	234	176
K01130	-1	61	223	218	171	94
K01131	-1	20	46	37	26	15
K01132	-1	5	17	13	14	2
K01133	-1	8	35	24	19	10
K01134	-1	6	30	37	14	11
K01135	-1	6	18	20	17	9
K01136	-1	6	34	23	27	13
K01137	-1	15	31	45	37	15
K01138	-1	12	45	49	19	21
K01139	-1	35	103	115	90	46
K01141	-1	39	130	85	73	59
K01142	1	194	526	509	388	216
K01143	-1	nan	2	1	3	2
K01144	-1	22	56	47	40	20
K01145	-1	nan	nan	nan	nan	nan
K01146	-1	4	14	15	17	5
K01147	-1	54	191	166	130	87
K01148	1	86	220	203	131	128
K01149	-1	1	3	3	3	4
K01150	-1	18	57	41	37	27
K01151	-1	45	185	174	119	70
K01152	-1	1	2	3	2	nan
K01153	-1	324	972	938	780	435
K01154	-1	303	881	813	634	298
K01155	-1	12	35	31	27	14
K01156	-1	58	192	164	136	84
K01157	-1	29	69	71	45	54
K01158	-1	16	42	48	32	18
K01159	-1	36	109	101	75	39
K01160	-1	5	15	11	10	6
K01161	-1	nan	1	2	nan	1
K01163	-1	18	75	67	51	31
K01164	1	75	240	231	175	103
K01165	-1	10	40	35	26	15
K01166	1	390	1243	1099	861	683
K01167	-1	1	6	6	7	2
K01168	-1	4	15	13	7	7
K01169	-1	1	13	13	4	2
K01170	-1	14	38	31	33	20
K01172	-1	10	33	24	23	9
K01173	-1	47	165	133	120	55
K01174	-1	23	81	88	42	36
K01175	-1	138	455	444	347	254
K01176	1	174	548	510	400	310
K01177	1	263	928	858	694	651
K01178	-1	42	152	150	135	69
K01179	1	592	2210	2051	1671	1399
K01180	-1	4	18	19	9	4
K01181	-1	107	361	364	259	154
K01182	-1	53	129	112	87	56
K01183	1	647	2594	2525	1852	1564
K01184	1	194	768	725	608	498
K01185	-1	38	99	82	77	32
K01186	-1	40	139	124	116	68
K01187	1	194	631	691	515	344
K01188	1	1085	3305	3174	2355	2181
K01189	-1	12	15	14	10	4
K01190	1	261	829	742	569	396
K01191	1	252	790	751	572	435
K01192	-1	115	377	352	277	136
K01193	1	329	1019	1076	820	637
K01194	1	102	349	304	271	167
K01195	-1	56	168	157	163	71
K01196	-1	61	155	144	125	91
K01197	-1	46	162	146	127	73
K01198	-1	36	138	111	98	69
K01199	-1	4	11	3	2	4
K01200	-1	40	136	110	83	43
K01201	-1	38	125	122	101	69
K01202	-1	15	32	29	16	13
K01203	-1	12	22	28	20	15
K01204	-1	3	15	11	10	8
K01205	1	40	129	113	108	73
K01206	1	151	499	496	395	242
K01207	-1	79	279	253	226	122
K01208	-1	1	2	2	4	1
K01209	1	207	577	555	394	325
K01210	-1	55	237	214	165	102
K01212	-1	23	90	68	61	38
K01213	1	247	931	821	673	559
K01214	-1	nan	1	nan	1	2
K01215	-1	5	14	18	8	4
K01216	-1	nan	5	6	4	2
K01217	-1	8	37	30	25	12
K01218	-1	44	127	108	78	40
K01219	-1	4	12	8	14	9
K01220	-1	6	27	21	15	12
K01222	-1	12	50	37	36	25
K01223	-1	111	335	305	258	179
K01224	-1	23	64	72	49	28
K01225	-1	8	35	24	18	13
K01226	-1	36	123	102	82	62
K01227	1	114	330	270	198	166
K01228	1	71	216	228	182	104
K01229	-1	98	276	231	204	158
K01230	1	252	678	646	478	367
K01231	1	62	197	212	159	110
K01232	-1	8	33	25	21	13
K01233	-1	4	20	4	8	4
K01234	-1	4	17	19	12	12
K01235	-1	22	77	81	65	37
K01236	-1	50	198	179	146	88
K01238	-1	50	134	167	115	61
K01239	-1	27	102	100	67	44
K01240	1	181	603	577	418	362
K01241	-1	19	55	42	32	16
K01242	-1	11	26	33	19	20
K01243	-1	72	193	209	137	93
K01244	1	42	154	139	116	115
K01245	-1	6	22	16	17	3
K01246	1	199	754	676	528	426
K01247	1	97	292	287	217	166
K01249	-1	5	12	12	9	5
K01250	-1	11	17	28	19	5
K01251	1	197	757	784	627	516
K01252	-1	3	23	25	18	10
K01253	-1	29	134	129	117	97
K01254	1	55	154	153	129	87
K01255	1	212	733	719	550	439
K01256	1	298	927	802	642	474
K01257	-1	5	16	17	14	8
K01258	-1	29	100	88	72	54
K01259	1	174	633	567	418	348
K01260	-1	5	5	13	9	4
K01261	-1	4	11	8	2	4
K01262	1	719	2707	2506	2019	1701
K01263	-1	5	14	18	7	8
K01264	-1	7	14	24	21	7
K01265	1	785	2433	2163	1742	1381
K01266	-1	11	48	32	33	22
K01267	1	97	428	378	317	223
K01268	-1	6	24	24	19	9
K01269	-1	33	99	132	87	54
K01270	-1	33	93	88	83	58
K01271	-1	46	126	136	128	66
K01273	-1	52	184	168	153	98
K01274	-1	1	5	4	8	nan
K01275	-1	10	62	66	43	39
K01276	-1	8	42	36	16	19
K01277	-1	20	63	68	56	27
K01278	1	133	356	361	276	167
K01279	-1	23	78	71	60	34
K01280	1	57	208	200	150	93
K01281	-1	22	86	79	57	50
K01282	-1	10	66	49	41	20
K01283	-1	36	120	116	97	61
K01284	-1	51	129	124	96	69
K01285	1	186	632	580	451	379
K01286	-1	24	112	94	87	42
K01288	-1	25	66	57	40	44
K01289	-1	5	12	19	12	7
K01290	-1	1	3	4	2	1
K01291	-1	2	8	9	6	1
K01292	-1	3	10	12	9	2
K01293	-1	30	69	86	70	37
K01294	-1	1	4	10	8	6
K01295	-1	21	64	70	58	48
K01296	-1	4	12	8	6	2
K01297	-1	47	164	144	139	69
K01298	-1	2	13	10	10	2
K01299	-1	56	188	168	123	80
K01300	-1	3	12	14	12	6
K01301	1	59	152	181	143	99
K01303	1	55	182	181	151	91
K01304	1	378	1116	1023	778	694
K01305	-1	6	28	20	13	7
K01306	-1	2	9	13	9	2
K01307	1	177	572	556	411	383
K01308	-1	12	25	24	21	11
K01310	-1	3	14	18	6	1
K01311	-1	6	8	5	5	4
K01312	-1	15	55	39	41	17
K01313	-1	9	43	30	31	11
K01314	-1	5	35	9	4	12
K01315	-1	15	50	63	36	22
K01316	-1	13	38	34	32	20
K01317	-1	11	41	26	28	10
K01318	-1	7	29	22	23	22
K01319	-1	3	5	7	7	1
K01320	-1	5	19	25	12	8
K01321	-1	6	20	16	11	7
K01322	1	158	493	453	368	247
K01323	-1	6	15	9	14	8
K01324	-1	7	31	20	15	5
K01325	-1	7	10	11	11	4
K01326	-1	5	7	9	2	4
K01327	-1	nan	6	7	4	2
K01328	-1	8	42	25	25	10
K01329	-1	1	2	3	nan	nan
K01330	-1	10	17	16	18	9
K01331	-1	3	25	19	16	6
K01332	-1	7	30	22	18	5
K01333	-1	9	36	28	23	13
K01334	-1	4	18	7	5	6
K01335	-1	8	23	22	17	9
K01336	-1	8	32	28	22	14
K01337	-1	nan	1	nan	nan	nan
K01338	1	211	823	755	625	456
K01339	-1	nan	1	nan	nan	1
K01340	-1	4	10	7	14	3
K01341	-1	14	63	69	49	22
K01342	-1	2	21	19	20	9
K01343	-1	3	34	23	22	10
K01344	-1	7	10	17	10	10
K01345	-1	3	7	7	3	2
K01346	-1	nan	6	2	8	3
K01347	-1	5	18	25	17	12
K01348	-1	5	24	21	19	6
K01349	-1	27	62	59	46	27
K01350	-1	1	3	2	5	2
K01351	-1	nan	2	2	nan	1
K01352	-1	3	15	8	9	3
K01353	-1	1	10	7	2	1
K01354	1	134	427	327	291	208
K01355	-1	1	3	2	4	4
K01356	-1	35	104	103	93	53
K01357	-1	11	38	33	35	26
K01358	1	1286	4176	3706	2926	2596
K01359	-1	6	15	18	19	10
K01360	-1	8	29	30	21	13
K01361	-1	20	63	55	45	29
K01362	1	199	682	694	511	413
K01363	1	223	620	616	419	366
K01364	-1	nan	1	4	nan	1
K01365	-1	70	243	217	168	152
K01366	1	150	434	475	345	341
K01367	-1	2	23	16	7	2
K01368	-1	7	32	28	23	13
K01369	1	156	504	486	394	325
K01370	-1	2	10	16	15	7
K01371	-1	6	24	17	22	20
K01372	-1	26	93	89	71	27
K01373	1	189	849	839	673	543
K01374	-1	13	33	37	33	9
K01375	-1	nan	1	nan	nan	1
K01376	1	19	66	64	39	35
K01377	-1	4	12	6	10	10
K01378	-1	2	13	11	6	7
K01379	1	21	69	75	64	41
K01380	-1	6	9	13	14	9
K01381	-1	20	53	53	40	29
K01382	-1	6	8	19	14	10
K01383	-1	2	16	16	9	11
K01384	-1	2	10	12	5	8
K01385	-1	8	13	20	15	9
K01386	-1	13	50	44	31	19
K01387	-1	16	85	62	49	27
K01388	-1	4	14	12	12	5
K01389	-1	4	13	2	6	5
K01390	-1	4	10	8	4	2
K01392	-1	24	70	82	59	39
K01393	-1	1	6	7	9	2
K01394	-1	2	20	19	18	10
K01395	-1	7	19	21	12	11
K01396	-1	1	5	5	5	5
K01397	-1	5	11	4	6	7
K01398	-1	4	14	10	5	4
K01399	-1	1	1	nan	1	1
K01400	-1	6	9	12	6	5
K01401	-1	2	3	2	4	2
K01402	-1	4	5	9	7	6
K01403	-1	8	42	28	14	6
K01404	1	56	166	154	127	92
K01405	-1	5	16	18	20	9
K01406	-1	1	6	5	4	1
K01407	-1	22	57	68	43	36
K01408	1	143	395	394	300	198
K01409	1	150	523	477	417	247
K01410	1	47	127	108	109	62
K01411	1	63	173	161	133	84
K01412	1	210	647	600	472	391
K01413	-1	nan	13	11	8	4
K01414	1	125	469	458	344	249
K01415	-1	55	112	137	105	63
K01416	-1	nan	1	nan	nan	2
K01417	-1	219	657	688	563	381
K01419	-1	14	37	25	26	13
K01420	-1	59	196	188	138	63
K01421	-1	58	191	195	181	96
K01422	-1	11	29	30	25	18
K01423	-1	75	230	224	178	122
K01424	-1	73	272	279	207	119
K01425	-1	60	191	167	150	105
K01426	-1	176	635	572	483	350
K01427	1	14	52	43	29	23
K01428	-1	27	89	65	68	31
K01429	-1	10	36	28	35	13
K01430	-1	1	10	9	3	4
K01431	1	12	47	46	30	26
K01432	-1	4	28	21	24	16
K01433	1	129	346	314	222	179
K01434	-1	150	381	370	333	232
K01435	-1	3	19	21	12	8
K01436	1	92	269	236	202	158
K01437	-1	14	40	33	34	15
K01438	1	242	834	834	667	474
K01439	-1	101	357	375	276	178
K01440	-1	6	16	8	7	8
K01441	-1	22	74	58	43	23
K01442	-1	35	133	99	91	49
K01443	-1	57	215	178	161	113
K01444	1	31	100	105	89	46
K01446	-1	28	77	73	43	39
K01447	-1	25	96	83	78	51
K01448	-1	220	759	729	647	350
K01449	-1	21	75	65	50	35
K01450	-1	nan	nan	nan	2	nan
K01451	-1	48	210	195	150	105
K01452	-1	3	13	14	5	9
K01453	-1	10	30	24	18	23
K01454	-1	9	42	32	47	31
K01455	1	116	366	356	275	239
K01456	1	40	118	100	90	49
K01457	-1	11	56	59	43	23
K01458	-1	10	17	18	7	7
K01459	-1	1	5	3	1	3
K01460	-1	2	18	15	19	8
K01461	-1	2	4	2	2	nan
K01462	1	144	492	475	352	265
K01463	-1	14	53	40	47	33
K01464	1	99	255	257	189	143
K01465	1	325	1035	1052	850	562
K01466	1	43	156	139	111	87
K01467	-1	120	348	363	328	152
K01468	-1	27	97	105	68	54
K01469	1	94	285	288	273	159
K01470	-1	65	263	243	220	96
K01471	-1	nan	4	4	1	1
K01473	-1	59	170	155	110	70
K01474	-1	35	167	140	115	74
K01476	1	178	590	599	422	360
K01477	-1	23	87	87	67	32
K01478	-1	31	100	82	61	36
K01479	-1	31	89	78	59	35
K01480	-1	56	249	242	204	87
K01481	-1	27	66	72	49	20
K01482	-1	7	31	21	26	13
K01483	-1	16	64	70	66	20
K01484	-1	8	32	24	30	11
K01485	-1	24	93	88	60	32
K01486	-1	46	170	146	133	99
K01487	-1	40	129	127	105	56
K01488	1	152	460	457	324	216
K01489	1	39	179	165	157	86
K01490	1	63	209	209	188	121
K01491	-1	163	658	577	482	391
K01492	-1	nan	nan	1	1	nan
K01493	1	52	151	148	91	56
K01494	-1	39	97	80	98	35
K01495	1	121	485	421	334	247
K01496	-1	35	104	76	64	26
K01497	-1	38	79	101	88	46
K01498	-1	1	nan	nan	1	1
K01499	-1	10	47	40	36	17
K01500	-1	7	32	14	17	13
K01501	1	67	271	264	205	163
K01502	-1	11	31	42	15	22
K01503	-1	nan	nan	nan	nan	nan
K01504	-1	nan	1	2	3	nan
K01505	-1	31	110	90	72	48
K01506	-1	19	33	44	33	16
K01507	1	803	2541	2417	1887	1646
K01509	-1	61	190	194	144	111
K01510	1	37	160	167	111	101
K01511	-1	9	26	37	28	19
K01512	1	46	177	167	147	67
K01513	-1	91	340	293	244	230
K01514	-1	22	78	79	61	33
K01515	-1	97	282	268	232	153
K01517	-1	59	147	127	90	92
K01518	-1	6	20	21	8	12
K01519	1	100	259	265	207	185
K01520	1	85	286	272	201	160
K01521	-1	18	38	29	27	13
K01522	1	50	206	233	167	134
K01523	-1	14	39	39	22	20
K01524	-1	128	394	379	317	172
K01525	-1	43	124	109	94	46
K01526	-1	16	32	35	23	17
K01527	1	211	648	580	459	422
K01528	1	87	301	281	250	188
K01529	1	204	600	524	417	309
K01530	1	392	1124	1036	843	575
K01531	-1	98	350	324	253	182
K01533	1	199	748	697	547	367
K01534	1	164	592	486	412	241
K01535	1	410	1401	1315	1052	861
K01536	-1	nan	7	4	3	2
K01537	1	662	2353	2239	1720	1372
K01538	-1	nan	3	nan	2	1
K01539	-1	48	131	104	122	48
K01540	-1	36	87	66	49	23
K01541	-1	1	5	4	4	nan
K01542	-1	1	5	3	4	nan
K01543	-1	nan	9	6	10	2
K01544	-1	7	18	18	10	8
K01545	-1	nan	3	3	2	3
K01546	-1	57	192	158	153	88
K01547	-1	39	114	104	74	45
K01548	-1	25	93	85	61	37
K01550	-1	nan	nan	nan	nan	nan
K01551	1	271	890	815	582	508
K01552	-1	50	156	146	113	59
K01553	-1	14	27	26	12	15
K01554	-1	4	6	8	4	3
K01555	1	86	290	253	199	193
K01556	-1	28	100	104	79	48
K01557	1	116	299	282	221	192
K01558	-1	2	14	10	7	6
K01560	-1	48	170	150	110	61
K01561	-1	28	107	93	81	49
K01562	-1	3	11	5	10	1
K01563	-1	74	256	262	193	148
K01564	-1	2	22	19	10	8
K01565	-1	14	51	50	46	25
K01567	-1	47	160	130	119	68
K01568	1	65	234	209	165	145
K01569	-1	11	51	59	39	23
K01571	-1	18	59	48	33	21
K01572	-1	20	49	49	35	15
K01573	-1	12	23	22	19	5
K01574	-1	7	12	17	10	12
K01575	-1	10	48	36	33	19
K01576	-1	21	52	51	56	33
K01577	-1	6	27	32	24	16
K01578	1	72	248	184	169	113
K01579	-1	16	48	31	30	15
K01580	1	293	1013	986	852	674
K01581	-1	60	183	185	160	81
K01582	-1	18	66	65	58	35
K01583	1	39	147	96	96	81
K01584	-1	17	97	86	69	37
K01585	-1	41	134	158	140	71
K01586	1	387	1154	1064	892	644
K01587	-1	9	29	20	12	13
K01588	-1	30	94	89	67	30
K01589	-1	97	316	284	224	167
K01590	1	108	390	387	306	229
K01591	-1	56	227	177	129	69
K01592	1	95	351	313	211	200
K01593	-1	17	71	57	46	31
K01594	-1	5	16	9	7	1
K01595	1	465	1557	1444	1216	952
K01596	-1	34	176	147	125	79
K01597	1	160	535	522	344	290
K01598	1	47	132	112	95	79
K01599	1	232	719	653	544	456
K01601	1	1242	3766	3516	2678	2384
K01602	1	1441	7443	7164	5557	5000
K01607	-1	27	94	91	70	35
K01608	-1	7	18	14	12	9
K01609	1	200	660	519	463	316
K01610	1	141	448	398	334	246
K01611	1	206	747	762	564	429
K01612	-1	nan	nan	nan	nan	nan
K01613	1	260	747	690	529	354
K01615	-1	1	1	1	nan	nan
K01616	-1	7	25	31	20	15
K01617	-1	11	18	20	15	10
K01618	1	1	7	15	8	1
K01619	-1	38	126	132	97	46
K01620	1	111	444	443	369	289
K01621	-1	33	84	73	67	37
K01622	-1	8	30	35	19	17
K01623	1	256	1616	1540	1253	1163
K01624	-1	86	315	285	261	140
K01625	-1	31	117	135	103	52
K01626	1	215	861	831	677	534
K01627	1	130	402	348	321	266
K01628	-1	55	178	149	122	69
K01629	-1	10	27	20	22	14
K01630	-1	4	29	30	19	17
K01631	-1	5	9	13	11	4
K01632	-1	6	25	30	12	15
K01633	1	53	133	143	104	55
K01634	1	70	206	155	148	125
K01635	-1	5	31	13	24	14
K01636	-1	20	47	48	42	23
K01637	1	36	100	103	75	53
K01638	1	77	242	235	210	110
K01639	-1	18	44	34	28	8
K01640	1	75	225	214	190	121
K01641	1	170	550	549	428	324
K01643	-1	14	39	40	24	17
K01644	-1	55	210	188	142	59
K01645	-1	6	17	16	13	5
K01646	-1	3	7	7	7	1
K01647	1	310	1047	977	841	599
K01648	1	347	1060	1050	850	717
K01649	1	725	1470	1447	1249	1001
K01652	1	294	1008	935	753	495
K01653	1	169	564	465	398	296
K01654	-1	35	140	115	87	59
K01655	-1	3	21	14	14	8
K01656	-1	6	5	10	7	6
K01657	1	264	726	776	584	407
K01658	1	141	425	348	272	215
K01659	-1	11	41	24	25	16
K01661	1	80	356	325	240	214
K01662	1	184	577	617	458	329
K01663	1	42	99	64	50	45
K01664	-1	20	81	71	61	34
K01665	-1	80	222	238	202	118
K01666	-1	17	55	55	32	29
K01667	-1	10	37	29	27	14
K01668	-1	nan	3	3	5	3
K01669	1	257	869	836	665	391
K01671	-1	2	1	4	2	3
K01672	-1	65	269	235	188	98
K01673	1	757	2408	2242	1739	1420
K01674	1	191	550	497	416	320
K01676	-1	22	96	101	69	47
K01677	-1	20	89	71	48	32
K01678	-1	5	28	16	19	14
K01679	1	246	786	768	544	474
K01681	1	277	1093	1054	808	651
K01682	-1	32	83	88	80	53
K01684	-1	19	56	58	37	21
K01685	-1	23	98	96	66	42
K01686	-1	29	96	65	62	40
K01687	1	148	515	435	373	265
K01689	1	327	1396	1261	922	840
K01690	-1	17	41	51	44	27
K01691	-1	11	39	33	22	15
K01692	-1	101	343	318	261	183
K01693	1	140	426	380	284	234
K01694	-1	5	20	10	10	7
K01695	1	231	788	686	521	423
K01696	1	101	426	377	329	238
K01697	-1	26	128	142	90	66
K01698	1	69	299	307	253	148
K01699	-1	1	8	12	9	3
K01702	-1	8	15	16	10	5
K01703	1	129	412	429	325	255
K01704	1	172	692	647	498	410
K01705	-1	25	74	50	37	25
K01706	-1	15	28	27	43	24
K01707	-1	4	16	25	22	4
K01708	-1	5	22	23	9	7
K01709	-1	30	77	101	65	43
K01710	-1	425	1503	1465	1123	946
K01711	1	101	350	331	257	234
K01712	-1	37	114	117	101	68
K01713	-1	6	25	38	24	7
K01714	1	383	1162	1097	913	662
K01715	-1	10	45	31	43	12
K01716	-1	17	35	27	41	19
K01718	-1	17	46	43	27	24
K01719	1	147	428	426	317	191
K01720	-1	22	71	94	60	37
K01721	-1	18	43	37	31	18
K01722	-1	nan	nan	2	nan	nan
K01723	1	9	46	45	28	25
K01724	-1	85	237	234	177	91
K01725	1	74	246	224	188	146
K01726	-1	5	22	19	23	11
K01727	-1	18	63	71	56	26
K01728	1	854	3000	2855	2160	2025
K01729	-1	9	26	24	20	15
K01730	-1	8	39	41	35	21
K01731	-1	nan	7	6	6	6
K01732	-1	2	4	2	6	1
K01733	1	229	858	767	595	460
K01734	-1	13	26	32	20	13
K01735	1	180	575	544	434	291
K01736	1	114	358	346	253	191
K01737	-1	70	260	214	158	94
K01738	1	698	2220	2086	1661	1450
K01739	1	99	364	356	251	186
K01740	-1	64	170	182	150	81
K01741	-1	2	29	15	15	8
K01743	-1	5	3	9	2	3
K01744	-1	23	85	71	66	33
K01745	-1	53	192	185	140	69
K01746	-1	nan	1	2	3	1
K01749	1	190	741	660	525	378
K01750	-1	63	193	177	165	91
K01751	-1	20	75	73	62	45
K01752	-1	63	209	191	172	105
K01753	-1	16	46	49	34	25
K01754	1	147	493	472	373	263
K01755	1	154	428	421	310	214
K01756	1	143	459	450	335	242
K01757	1	13	32	34	21	13
K01758	-1	20	60	58	54	33
K01759	1	306	1015	893	718	554
K01760	1	80	315	292	245	170
K01761	1	17	96	88	75	31
K01762	1	57	189	168	130	104
K01763	-1	12	16	29	15	12
K01764	-1	47	174	155	131	69
K01766	-1	8	26	28	29	17
K01767	-1	nan	nan	nan	nan	nan
K01768	-1	152	589	520	453	266
K01769	-1	32	99	89	77	29
K01770	1	77	285	266	202	188
K01771	-1	23	101	98	74	65
K01772	1	297	780	733	613	430
K01774	-1	19	53	49	47	23
K01775	-1	97	349	354	312	177
K01776	-1	86	277	217	171	101
K01777	-1	8	30	21	15	7
K01778	1	191	717	673	498	398
K01779	-1	47	139	107	119	60
K01780	-1	2	6	3	4	4
K01781	-1	nan	7	2	4	1
K01782	-1	34	127	115	86	50
K01783	1	219	1009	922	719	596
K01784	1	699	2133	2002	1574	1232
K01785	1	346	1209	1153	940	770
K01786	-1	17	45	49	42	26
K01787	-1	16	49	44	48	20
K01788	-1	14	32	30	23	19
K01790	-1	116	327	326	247	138
K01791	-1	48	135	143	112	56
K01792	1	639	1996	1839	1460	1275
K01793	-1	7	34	34	9	8
K01794	-1	1	5	9	10	5
K01795	-1	2	11	9	7	4
K01796	-1	18	45	57	38	23
K01797	-1	9	13	14	18	10
K01798	-1	nan	3	1	1	1
K01799	-1	18	47	50	26	16
K01800	1	116	369	320	208	202
K01801	-1	2	38	29	41	25
K01802	1	1267	3985	3920	3024	2759
K01803	1	246	1021	959	759	608
K01804	-1	29	83	68	58	37
K01805	1	437	1323	1329	991	869
K01807	1	231	906	826	633	557
K01808	-1	35	100	77	87	34
K01809	1	211	733	626	513	403
K01810	1	276	958	833	682	521
K01811	-1	58	187	201	149	75
K01812	-1	49	145	140	100	68
K01813	-1	9	26	21	16	8
K01814	1	196	548	520	453	343
K01815	-1	10	57	49	43	13
K01816	-1	44	117	110	67	41
K01817	1	173	539	533	390	293
K01818	-1	12	28	23	28	12
K01819	-1	1	9	7	3	2
K01820	-1	1	6	8	1	4
K01821	-1	13	43	49	46	17
K01822	-1	2	3	6	5	3
K01823	1	246	819	763	624	467
K01824	1	103	301	283	206	197
K01825	-1	6	24	25	22	14
K01826	-1	5	21	17	14	4
K01827	-1	7	13	22	20	8
K01828	-1	nan	5	6	4	nan
K01829	-1	52	127	129	84	65
K01830	-1	2	14	16	8	9
K01831	-1	6	7	4	3	2
K01832	-1	37	102	98	71	56
K01833	-1	2	3	2	2	3
K01834	1	153	478	426	367	246
K01835	1	222	757	752	575	461
K01836	1	39	133	102	80	56
K01837	-1	2	7	8	8	2
K01838	-1	67	227	205	173	139
K01839	-1	32	74	82	47	34
K01840	-1	83	232	240	189	116
K01841	-1	12	20	25	21	7
K01843	-1	41	140	139	77	71
K01844	-1	1	2	6	4	3
K01845	1	208	619	622	498	376
K01846	-1	1	12	5	4	3
K01847	-1	41	179	150	139	73
K01848	-1	36	82	89	74	34
K01849	-1	3	13	12	10	6
K01850	1	191	515	453	333	314
K01851	-1	2	3	2	1	2
K01852	1	26	104	114	77	40
K01853	1	56	189	177	143	115
K01854	-1	46	104	107	77	56
K01855	1	56	163	149	107	59
K01856	-1	7	39	30	18	15
K01857	-1	19	72	71	49	42
K01858	1	108	377	354	267	213
K01859	1	122	316	287	229	242
K01860	-1	nan	3	3	nan	nan
K01865	-1	nan	4	4	3	2
K01866	1	324	932	893	684	495
K01867	1	236	756	792	579	418
K01868	1	356	1104	1073	880	598
K01869	1	475	1528	1467	1100	733
K01870	1	584	1745	1597	1297	870
K01872	1	283	847	834	647	406
K01873	1	470	1547	1404	1066	714
K01874	1	375	1136	1079	818	544
K01875	1	300	1038	902	735	539
K01876	1	316	1138	1096	840	618
K01878	-1	41	117	92	87	38
K01879	-1	111	242	248	217	116
K01880	1	224	738	690	526	411
K01881	1	230	862	737	624	401
K01883	1	287	819	830	609	459
K01884	-1	7	14	22	9	8
K01885	1	380	1187	1080	919	613
K01886	1	171	470	403	322	201
K01887	1	260	732	745	590	343
K01889	1	293	861	844	624	511
K01890	1	325	1014	958	737	494
K01892	1	270	722	694	542	376
K01893	1	225	631	654	504	368
K01894	-1	44	122	110	99	42
K01895	1	342	1172	1047	880	601
K01896	-1	18	54	48	45	16
K01897	1	1104	3344	3180	2499	1854
K01899	1	203	792	740	549	539
K01900	1	188	539	540	401	397
K01902	-1	39	150	127	113	73
K01903	-1	40	151	117	118	75
K01904	1	425	1644	1506	1230	1146
K01905	-1	6	8	8	7	6
K01906	-1	3	9	16	13	9
K01907	-1	69	224	208	164	96
K01908	-1	55	245	219	176	129
K01909	-1	4	10	16	7	9
K01910	-1	16	38	53	25	16
K01911	-1	75	317	275	221	135
K01912	-1	105	319	322	258	139
K01913	-1	14	58	43	57	24
K01914	-1	15	42	47	37	20
K01915	1	500	1962	1883	1557	1159
K01916	-1	45	165	135	117	58
K01917	-1	1	19	17	18	9
K01918	1	106	316	285	216	163
K01919	1	169	535	574	439	313
K01920	1	219	591	579	429	376
K01921	-1	131	400	381	336	167
K01922	1	46	138	125	108	68
K01923	1	96	318	324	214	177
K01924	-1	84	273	271	187	108
K01925	-1	116	366	329	290	137
K01926	-1	18	62	58	54	26
K01928	-1	241	516	459	411	216
K01929	-1	110	302	275	242	125
K01930	1	139	433	412	312	270
K01931	-1	122	433	386	311	255
K01932	-1	15	68	53	45	25
K01933	1	140	411	337	284	211
K01934	1	156	583	521	462	288
K01935	-1	68	175	151	127	69
K01937	1	390	1183	1138	902	821
K01938	1	109	437	450	313	249
K01939	1	160	558	497	417	303
K01940	1	125	421	415	330	262
K01941	-1	16	111	114	70	29
K01942	-1	90	240	204	187	115
K01945	1	88	332	361	259	175
K01947	-1	nan	2	nan	1	nan
K01948	-1	5	11	19	5	6
K01949	-1	nan	nan	nan	1	nan
K01950	1	102	391	398	342	195
K01951	1	261	849	712	602	369
K01952	1	268	1052	911	731	457
K01953	1	539	1900	1873	1487	1041
K01954	-1	8	13	16	11	12
K01955	1	251	785	761	611	400
K01956	1	150	464	446	331	256
K01957	-1	1	5	2	1	2
K01958	-1	68	166	164	120	83
K01959	-1	7	20	16	16	13
K01960	-1	23	51	53	37	33
K01961	1	102	355	320	274	192
K01962	1	93	373	397	251	203
K01963	1	388	1074	875	689	606
K01964	-1	1	nan	2	1	nan
K01965	-1	24	77	85	52	32
K01966	-1	19	67	83	43	22
K01968	1	56	249	216	199	149
K01969	1	110	337	356	258	227
K01970	-1	1	4	1	3	3
K01971	-1	163	603	575	467	279
K01972	-1	205	596	597	461	268
K01973	-1	nan	1	3	1	1
K01974	-1	30	79	68	66	34
K01975	-1	45	195	159	145	58
K01976	-1	35	118	130	93	79
K01988	1	78	210	204	150	131
K01989	-1	24	88	69	69	40
K01990	-1	581	1815	1818	1432	811
K01991	-1	62	222	180	165	77
K01992	-1	986	2793	2663	2050	1095
K01993	-1	43	110	103	83	52
K01994	-1	nan	2	nan	nan	1
K01995	-1	79	267	217	189	112
K01996	-1	79	265	188	173	111
K01997	-1	121	334	324	265	142
K01998	-1	201	625	623	481	293
K01999	-1	194	652	584	506	334
K02000	-1	27	86	78	82	52
K02001	-1	45	144	107	88	56
K02002	-1	57	179	157	127	72
K02003	-1	190	674	562	515	275
K02004	-1	619	1900	1774	1329	754
K02005	-1	109	417	355	297	179
K02006	-1	35	104	90	84	45
K02007	-1	27	100	87	95	50
K02008	-1	86	206	192	159	83
K02009	-1	14	55	57	44	22
K02010	-1	54	190	164	136	68
K02011	-1	152	507	503	376	229
K02012	-1	67	311	282	238	151
K02013	-1	189	684	631	505	298
K02014	-1	759	2651	2507	1948	1221
K02015	-1	273	937	942	691	423
K02016	-1	284	1066	995	801	417
K02017	-1	67	219	219	173	105
K02018	-1	69	218	190	184	106
K02019	-1	28	92	95	88	38
K02020	-1	55	189	191	153	74
K02021	1	67	215	204	150	108
K02022	-1	19	50	81	41	32
K02024	-1	13	44	42	39	22
K02025	-1	278	886	804	639	303
K02026	-1	312	807	788	711	368
K02027	-1	201	631	624	513	275
K02028	-1	90	263	234	192	109
K02029	-1	240	729	656	533	260
K02030	-1	225	840	771	634	323
K02031	-1	108	337	337	288	148
K02032	-1	174	578	542	425	229
K02033	-1	285	878	818	701	372
K02034	-1	296	958	945	800	436
K02035	-1	550	1785	1730	1320	806
K02036	-1	53	175	148	109	76
K02037	-1	127	379	322	303	162
K02038	-1	103	317	302	237	146
K02039	-1	41	130	140	81	60
K02040	-1	197	672	574	453	295
K02041	-1	28	103	97	63	42
K02042	-1	98	268	254	202	110
K02043	-1	4	16	33	23	10
K02044	-1	55	209	185	159	97
K02045	-1	19	64	54	42	28
K02046	-1	28	90	72	61	27
K02047	-1	31	81	85	72	26
K02048	-1	29	100	77	66	58
K02049	-1	113	376	317	238	146
K02050	-1	225	641	556	514	253
K02051	-1	124	437	431	356	185
K02052	-1	38	122	100	94	66
K02053	-1	72	263	209	176	110
K02054	-1	68	239	194	155	99
K02055	-1	61	236	202	171	118
K02056	-1	88	296	287	199	109
K02057	-1	221	651	541	486	315
K02058	-1	25	89	85	75	42
K02062	-1	17	47	32	30	6
K02063	-1	31	114	134	91	48
K02064	-1	14	40	59	44	25
K02065	-1	70	180	161	132	94
K02066	-1	128	358	358	299	186
K02067	-1	143	505	426	365	207
K02068	-1	34	128	111	85	69
K02069	1	40	165	133	105	57
K02071	-1	56	161	141	118	71
K02072	-1	42	94	77	82	45
K02073	-1	76	203	170	123	71
K02074	-1	21	89	91	70	35
K02075	-1	23	97	83	60	22
K02076	-1	10	41	35	26	13
K02077	-1	56	151	146	97	57
K02078	-1	99	415	380	289	192
K02079	-1	4	9	8	6	5
K02080	-1	1	8	2	4	1
K02081	-1	5	15	15	17	9
K02082	-1	10	49	32	35	11
K02083	1	47	115	101	73	68
K02084	-1	19	82	70	50	29
K02085	-1	50	207	174	188	115
K02086	-1	19	61	71	35	30
K02087	-1	4	9	11	7	9
K02088	-1	3	15	12	17	10
K02089	-1	2	10	7	8	9
K02090	-1	4	10	10	4	2
K02091	-1	6	9	13	7	2
K02092	-1	1	3	2	2	1
K02093	-1	nan	nan	nan	1	nan
K02094	-1	2	4	1	nan	1
K02095	-1	3	4	9	1	1
K02096	-1	4	21	20	13	9
K02097	-1	3	7	3	2	1
K02098	-1	35	97	104	54	34
K02099	-1	11	36	29	30	15
K02100	-1	4	26	18	13	14
K02101	-1	nan	1	4	1	nan
K02103	-1	6	23	16	13	8
K02104	-1	2	5	10	8	2
K02105	-1	5	23	23	13	12
K02106	-1	17	55	57	53	30
K02108	1	286	725	676	529	384
K02109	1	187	579	481	422	347
K02110	1	68	312	285	243	197
K02111	1	329	820	780	662	541
K02112	1	1504	3936	3760	2952	2717
K02113	1	195	672	633	481	387
K02114	1	134	389	322	247	208
K02115	1	228	679	603	469	388
K02116	1	123	382	359	305	253
K02117	-1	32	130	132	89	64
K02118	-1	16	74	56	61	30
K02119	-1	29	69	56	37	22
K02120	-1	18	44	45	40	12
K02121	-1	19	55	70	40	21
K02122	-1	5	15	30	19	8
K02123	-1	55	191	192	170	72
K02124	-1	10	23	28	22	9
K02125	-1	8	28	23	21	5
K02126	1	44	125	107	85	71
K02127	-1	8	15	11	7	8
K02128	1	754	2048	1841	1485	1284
K02129	-1	18	80	59	57	53
K02130	-1	7	12	9	12	2
K02131	-1	1	1	5	2	1
K02132	1	480	1980	2073	1677	1474
K02133	1	63	299	288	266	198
K02134	1	58	373	344	282	270
K02135	1	39	160	142	138	115
K02136	1	97	329	315	250	229
K02137	1	120	324	327	230	194
K02138	1	83	326	329	224	232
K02139	-1	2	7	10	7	4
K02140	1	92	416	394	336	278
K02141	-1	2	2	2	2	nan
K02142	-1	3	8	2	4	4
K02143	-1	2	5	2	4	2
K02144	1	99	375	330	287	220
K02145	1	96	230	252	199	181
K02146	1	193	546	513	416	383
K02147	1	291	942	889	737	595
K02148	1	170	495	489	350	297
K02149	1	124	314	303	247	227
K02150	1	184	646	601	507	423
K02151	1	76	237	209	139	147
K02152	1	71	384	286	271	217
K02153	1	51	135	149	111	83
K02154	1	203	582	537	423	333
K02155	1	198	857	806	621	563
K02156	-1	50	163	172	130	67
K02157	-1	15	74	64	51	28
K02158	-1	3	4	5	3	5
K02159	-1	3	8	8	3	2
K02160	1	233	735	666	511	445
K02161	-1	1	6	2	6	3
K02162	-1	1	2	8	1	nan
K02163	-1	nan	2	nan	nan	1
K02164	-1	6	18	18	22	5
K02165	-1	7	41	42	37	13
K02166	-1	6	8	6	5	4
K02167	-1	7	36	22	27	17
K02168	-1	44	133	127	118	55
K02169	-1	63	254	233	155	91
K02170	-1	60	180	173	142	93
[truncated: 14,424 more rows]
