# Supplementary material for: Predicting the functional repertoire of an organism from unassembled RNA–seq data
Source: BMC Genomics. 2014 Nov 20;15(1):1003. doi: 10.1186/1471-2164-15-1003 (PMC4258056; doi:10.1186/1471-2164-15-1003)
Supplement: Supplementary file 3 — Additional file 3:Evidence values. These tables contain the calculated count and sum–of–scores evidence measures per function. The mean based evidence measures can be calculated from these two measures. The "Label" indicates wether the function is annotated in the reference database for A. thaliana by containing a value above zero. (ZIP 1 MB) [file 12864_2014_6719_MOESM3_ESM.zip › blastx.scoresum.csv]

# Feature	Label	SRR360147.blastx.scoresum.csv	SRR360152.blastx.scoresum.csv	SRR360153.blastx.scoresum.csv	SRR360154.blastx.scoresum.csv	SRR360205.blastx.scoresum.csv
K00001	1	9148.5	35367.8	29378.7	24013.6	20779.7
K00002	-1	5404.5	18767.4	17247.1	12716.9	10866.5
K00003	-1	3130.5	8695.9	9020.1	7251.7	4717.6
K00004	-1	92.8	493.5	267.2	375.4	222.2
K00005	-1	524.8	2266.2	1956.6	1995	1108.3
K00006	1	5250.1	14648.2	13522.3	10318.7	9247.6
K00007	-1	121.2	689.5	474.2	321.8	187.9
K00008	1	7844.6	23020.4	24664.4	16794.2	13639
K00009	-1	302.4	1081.4	1227.8	1435.9	536.6
K00010	-1	723.5	3408.5	3308.2	2500.5	1559
K00011	-1	4412.1	14180.1	11278.4	9768.8	9203.2
K00012	1	18067.2	63806.8	62010.6	50439.9	42907.4
K00013	1	4506.2	15342.4	12992.5	11051.1	8582.2
K00014	-1	4453.8	13426.7	12519.2	10760.7	6374.7
K00015	-1	305.4	980.8	1259	735.9	492
K00016	1	3887.8	14449.5	13483.1	11050.3	9541.1
K00018	-1	777.2	3057.2	3107.4	3391.9	1547.1
K00019	-1	678.1	2474.5	2194.1	1641	1378.1
K00020	1	10070.6	34253	30496.8	26250.6	23066.4
K00021	1	3928	13337.3	12184.2	9876.7	7899.6
K00022	-1	248.6	407.6	499.3	369.5	409.2
K00023	-1	934.3	2432.7	1863.9	1926.7	898
K00024	-1	1267.9	3982.8	3882.4	2687.1	1961.9
K00025	1	5915.6	26152.2	25491.4	20606.2	17174.8
K00026	1	26777.5	97260.2	90098.1	74108.6	63396.8
K00027	-1	2975.4	9140.3	7879.1	8093.5	3789.5
K00028	1	10094	31200.3	28154.8	22913.3	22062.6
K00029	1	9630.3	40493.3	36047.2	28352.1	26295.6
K00030	1	19675.7	73486.1	67127.8	53534.6	46041.7
K00031	1	13268.2	46103.7	45903	34287.5	30093.4
K00032	-1	30	60	95.1	156.7	63.1
K00033	1	20293.3	83890.2	74303.6	57230.2	52133.6
K00034	-1	631.1	1970.2	2006.1	1449.9	1322.8
K00035	-1	481	996.2	1067.2	839.2	418.6
K00036	1	32152	88519.1	82802.3	64195	51230.2
K00038	-1	527.6	1566.8	1825.9	1707	1294.7
K00039	-1	62.7	263.3	183.8	92	64.3
K00040	-1	813.4	2198.6	2469.5	1730.8	798.9
K00041	-1	618.2	2142.6	2349.3	1946.3	920.5
K00042	-1	4588	15777.2	13584.4	11503.2	9542.3
K00043	-1	nan	30.8	33.1	32.3	nan
K00044	-1	64.6	30	122.4	128.6	30
K00045	-1	249.5	1090.6	1029.9	803.7	356.9
K00046	-1	724.3	2994.7	2367.3	2436.1	2340.1
K00048	-1	92	281.8	308.3	97.1	95.1
K00049	-1	188.9	190.2	463.1	291	560.3
K00050	-1	804.4	3093.6	2709.4	1880.4	1308.4
K00051	1	3205.6	10476.1	9237.2	8170.3	7180.4
K00052	1	10297.5	36974.8	34719.7	26100.6	23363.3
K00053	1	8371.5	34931.4	33026.1	28100.1	23663.2
K00054	-1	399.1	1094	1128.8	999.8	665.4
K00055	-1	352.2	1658.5	1128.6	1114.2	792
K00057	-1	2288.5	8962.5	7035.7	5743	4087.9
K00058	1	8114.5	29731.8	28605.5	20700.6	16118.9
K00059	1	14170.9	50552.9	44894.5	35646.1	29680.5
K00060	-1	408.4	1662.4	1163.5	1188.9	750
K00061	-1	nan	31.6	60.4	64.3	93.6
K00062	-1	95.1	126.6	127.9	219.5	128.6
K00063	-1	127.4	596.6	676.6	484	226.8
K00064	-1	590.7	1496.7	940	1065	498.4
K00065	-1	343.3	2006.8	1442.5	1302.2	862.5
K00066	-1	157.9	604.5	605.1	528.5	291.6
K00067	-1	4249.3	12645.6	14006	10295.8	6831.3
K00068	-1	71.6	787	415.8	617.8	194.8
K00069	-1	60.4	283.3	340.6	157	60
K00070	-1	129	689.8	652.9	466.5	375
K00071	-1	93.2	281.5	226	92.8	31.6
K00072	-1	94.7	773.3	708.7	404.3	313.5
K00073	-1	63.5	154.8	218.7	123.9	190.1
K00074	1	3557.3	15654.3	12904.5	11502.2	8727.4
K00075	-1	3466.7	11232.8	9955.5	8073.4	5362.6
K00076	-1	72.8	328.6	602.7	157.8	280.1
K00077	-1	3815.4	14674.6	12714.5	10423.5	5175.8
K00078	-1	265.7	569.8	638.5	474.8	162.9
K00079	-1	1958.7	4706.3	5449.7	4981.3	3914.3
K00081	-1	nan	206.5	174.4	101.7	144.3
K00082	-1	311.4	683.6	428.7	677.1	219.8
K00083	1	18557.2	63302.9	60584.1	48775.5	42616.8
K00084	-1	30.8	93.2	32.7	29.6	nan
K00086	-1	62.4	281.8	255.2	244.8	96.6
K00087	-1	308.7	681.8	604.1	717.7	451.6
K00088	1	9299.8	32971.1	31811	24147.3	19141.7
K00090	-1	160.6	1171.5	751.8	880.4	391.9
K00091	-1	2397.7	9584.1	8872.6	6433	5976.1
K00094	-1	95.6	30.4	212.8	226	102.8
K00096	-1	751.8	2085.6	2160.1	1338.9	1067.9
K00097	-1	2280.2	6331.5	6685.1	5362.9	2698
K00098	-1	258.2	829	867.9	559.9	632.5
K00099	1	3921.9	14330.9	13236.3	9775.8	7947.8
K00100	-1	7410.4	21965.6	21003	17803.2	13425.9
K00101	-1	6472.8	19766.1	20206	16008.4	15082.6
K00102	1	4185.3	10678.6	10246.7	8043.2	5924.4
K00103	-1	224.9	893.4	1036.2	938.8	380.5
K00104	-1	1123.6	5193.1	5598.2	4686.6	2886.9
K00105	-1	92.8	214.8	244.4	61.2	93.2
K00106	1	1969.5	7956.4	7653.4	6271.1	4482.2
K00107	-1	530	1972.6	1679.1	929.4	664.9
K00108	-1	4307.9	13334.7	12002.7	10791	6200.7
K00109	-1	280.7	639.1	639.1	402.6	261.5
K00111	1	4565.6	17167.1	17392.3	13037.9	8491.5
K00112	-1	468.5	1183.4	1118.4	1100.1	928.1
K00113	-1	744.2	3881.7	3843.6	2511	2197.6
K00114	-1	247.6	1079.1	1089.6	1211.8	676.6
K00115	-1	93.2	372.1	459.5	128.2	92.8
K00116	-1	1380.2	4429.8	3546.2	3615.6	1947.5
K00117	-1	1704.5	4378	5271.2	3075.2	2527.8
K00118	-1	746.7	2302.7	1762	1662.6	899.1
K00119	-1	444.7	1573	1987.8	1423.5	818.7
K00121	1	15514.5	55319.2	55197.3	41905.8	37216.7
K00122	1	5117.6	25207.4	24902.2	19746.6	17750.1
K00123	-1	5876.7	21418.8	19932.1	15043	9341
K00124	-1	1417.6	3981.9	3390.8	2868.3	1739.6
K00125	-1	506.4	1365.8	1338.4	656.4	516.8
K00126	-1	235.3	528.3	381.2	204.8	150.9
K00127	-1	1615.3	5111.9	4400.9	3344.3	1982.2
K00128	1	17391.4	57810.1	54932.4	44324.1	34046.8
K00129	-1	448.5	1814.4	1559.1	1214.8	580.6
K00130	1	10362.9	41517.2	40266.8	32420.9	29357.9
K00131	1	3347.5	11492.8	9435	7883.7	6955.3
K00132	-1	nan	62.4	189	95.1	63.6
K00133	1	9830.4	35600.7	29807.8	26501.4	22681.4
K00134	1	14697.3	56157.7	57183.7	42635	36536.4
K00135	-1	3625.5	11425.9	10018.9	8606.9	5154.7
K00137	-1	190.1	554.3	527.8	461.7	124
K00138	-1	30.8	288.7	31.6	62.7	nan
K00139	-1	95.1	311.5	186.8	185.6	99.3
K00140	1	7586.3	28239.3	25018.7	17999.6	18555.9
K00141	-1	123.2	785.5	284.1	312.6	320
K00142	1	1024.4	4544.9	4676.5	3411.4	2211.6
K00143	-1	691.4	2612.3	1818.3	1601.1	693.4
K00145	1	10298	29330.4	23631.7	21571	16624.3
K00146	-1	281.5	898.1	467.2	437.1	316.2
K00147	-1	1346.9	5691.2	5317.5	4876.7	2902.1
K00148	-1	125.2	374.9	405	282.7	221.7
K00149	-1	144.4	404.6	555.4	189	186.7
K00150	-1	1074.8	5421.2	4892.1	3906.3	3547.6
K00151	-1	221.1	651.3	658.7	534.2	255.4
K00152	-1	nan	nan	31.6	32	nan
K00153	-1	367.8	1254.4	1243.9	1350.7	1137.6
K00154	-1	569	2089	1577.4	1465.2	1043.9
K00155	-1	567.8	2035.8	1890.4	2128	1271.8
K00156	-1	1137.1	3844.2	3199.7	3004.5	1492
K00157	-1	629.3	1494.4	1173.2	909.4	914.4
K00158	-1	651.8	2569.2	1849.2	1597.9	1572.2
K00161	1	21740	84714.1	73884.6	59562.5	52853.2
K00162	1	12524.9	52919.4	48628.4	40632.4	36355.4
K00163	-1	2174.2	8957.2	9302.6	6696.8	3887.6
K00164	1	14381.6	45083.7	48082	38105.7	26296.4
K00166	1	6641.5	22245	21013.5	16250.7	13460.4
K00167	1	12256.1	32690	29342.9	24250.4	22986.1
K00169	-1	616.3	1764.1	2133.2	1999.9	1207.4
K00170	-1	986.8	2132.6	2353.4	2289.3	1151
K00171	-1	1044.5	2238.6	2413.1	1994.9	1148.1
K00172	-1	463	1168	1052.7	764.8	479.5
K00174	-1	2130.6	7438	6556.8	4788.3	2960.5
K00175	-1	2005.7	5103.3	5276.9	3956.1	2103.9
K00176	-1	892.3	2714.4	1789.1	1439.8	651.6
K00177	-1	310.6	1292.3	951.2	610.3	470.3
K00179	-1	1976.7	5328.2	6070.9	3700	2471.4
K00180	-1	491	1480.6	1769.4	1264.3	778.9
K00181	-1	750.1	1691.3	1234.9	1308	734.7
K00182	-1	62.8	373	468.8	467.4	226.9
K00183	-1	247.4	658	309.9	406.6	313
K00184	-1	2246	8311.6	7735.1	6760.8	3902.1
K00185	-1	2049.4	5522.6	5794.8	4807.7	2133.6
K00186	-1	60	184.4	122.4	92.3	30.4
K00187	-1	90.8	256	184.7	217.2	94.4
K00188	-1	151	446.4	354.1	212.8	59.6
K00189	-1	nan	30.8	nan	30.8	nan
K00192	-1	285.7	908.5	938.6	940.5	323.8
K00193	-1	nan	506.3	467	258.7	157.1
K00194	-1	93.6	505.4	684.2	433	197.9
K00195	-1	92.8	276.8	217.7	182.8	31.6
K00196	-1	391.8	1230.7	1375.2	857.1	782.7
K00197	-1	310.7	689.6	469.3	743	313.5
K00198	-1	719.4	2665.3	2521.8	2284.7	1385.4
K00200	-1	381.2	1269.1	1306.3	1125.4	441
K00201	-1	475.4	1674.4	1680.5	1417.3	763.2
K00202	-1	245.8	661.4	734.5	900.1	255.2
K00203	-1	61.2	487.8	394.4	181	129.4
K00204	-1	92.9	515.8	310.3	463.3	95.2
K00205	-1	247.9	1126.4	1188.7	1025.3	609.2
K00206	-1	nan	30	30	nan	nan
K00207	1	6327	18221.6	17542.1	14633.5	11820.7
K00208	1	5722.4	19663	20218.1	14954.2	12060
K00209	-1	182	693.9	528.9	445.5	184.8
K00210	-1	123.2	342.9	278.7	214.4	32.3
K00211	-1	188.6	755.1	790.3	557	344.4
K00212	-1	114.3	114.3	261.9	301.5	209.8
K00213	1	7793.8	23548.9	19374.3	15462.9	14521.6
K00214	-1	216.7	372.6	588.6	472.3	315.6
K00215	1	6350.3	19506.9	19396.9	16460.7	11714.8
K00216	-1	216.6	817.9	752.8	594.3	447.1
K00217	-1	30.4	279.5	155.1	219	99
K00218	1	11301	42953.8	40814	29674.7	29530
K00219	-1	905.6	4168.8	4078.4	2347.7	2000.1
K00220	-1	62.7	468.1	434.2	471.1	217.1
K00221	-1	64.7	30.4	61.6	31.6	31.6
K00222	1	7911.9	22830.4	19581.7	15193.1	11690
K00223	-1	622.6	1802.3	1871.9	1254	831.9
K00224	1	187.1	343.3	318.1	307.1	251.1
K00225	1	2772.5	7783.9	8203	6293.7	4662.7
K00226	-1	2626.3	10581.5	9027.6	6609.2	4126.7
K00227	1	5910.4	15418.1	13375	11130.3	8983.5
K00228	1	7547	24333.3	24699.5	16752.3	13827.9
K00230	-1	340.8	1599.2	1621.1	1264.3	572.5
K00231	1	6621.5	22049.6	19485.2	17866.7	13136.7
K00232	1	16272.8	61165.2	56970.1	42511.1	37428.9
K00234	1	5166.8	16763.8	16789.4	12546.6	11296.2
K00235	1	16039.3	49475.6	45175	33106.7	30265
K00236	-1	717.8	2762.3	2491	2284.4	1277.4
K00237	-1	438.8	1008.3	929.3	822.5	530.1
K00239	-1	2932.6	10978.9	9860.3	8743.5	4990.6
K00240	-1	2444.3	7940.6	7458.7	4825	3862.2
K00241	-1	2739.9	9258.7	7727.8	6964.9	3365.3
K00242	-1	1164.1	2622.8	2603.4	2659.7	1034.6
K00243	-1	641.9	2156.9	1819.3	1606.8	940
K00244	-1	1154.3	4652.4	4267.5	3190.4	1770.6
K00245	-1	381.4	1765.9	1462.2	1356.6	629.1
K00246	-1	431	1346.2	889.8	1283.5	347.1
K00247	-1	182.2	703.4	704.6	254.1	152
K00248	-1	655.1	1440.3	1569.2	1594.3	607.4
K00249	1	3471.5	15842.3	15385.4	14303.1	12075.9
K00251	-1	496.2	1125.8	1012.5	440.2	637.7
K00252	-1	1113.1	2935.6	3290.4	3011.8	1491.1
K00253	1	7567.2	25329	23826.5	17470	17206.5
K00254	1	3107.7	10413.4	10367.6	7097.2	5996.3
K00255	-1	125.5	441.4	407.3	382.3	192.6
K00256	-1	92.4	313.7	187.9	248.7	45.8
K00257	-1	2233.8	7582.2	7817.3	7063.9	3488.3
K00258	-1	90.4	466.2	307.9	253.8	63.5
K00259	-1	1052.7	4546.7	4095.7	3991.9	2803.1
K00260	-1	92.7	307.6	216.4	280.2	94.4
K00261	1	10836.7	36118.3	35208.8	26310.5	20763.7
K00262	1	2568.4	8064.4	7776.4	6074.4	4145.8
K00263	-1	406.2	777.2	1137.6	652.8	708.9
K00264	1	4971.9	18857.7	17491	14259.5	12121.6
K00265	-1	4090.3	14657.1	14264.3	11831.3	6793.8
K00266	-1	4501.9	14078	12855.3	10916.3	7013.3
K00270	-1	61.2	30	nan	61.6	34.3
K00271	-1	93.9	62	92.8	154.4	34.3
K00272	-1	122	913.6	778.4	653.8	515.2
K00273	-1	434.7	1678.6	1331.9	1165.8	729.7
K00274	-1	1826.4	6688	6489.5	5145.4	2622.4
K00275	1	2626.2	7833.4	7098.5	5620	3153.5
K00276	1	5718.2	19852	17205.3	14145.5	10542.9
K00277	-1	123.6	565.1	754.8	562	316.6
K00278	1	2484.3	9645.3	9225.2	8023.3	4830.9
K00279	1	3629.2	9902.6	9771.3	6856	6370.5
K00280	-1	571.3	2948.3	2825.5	2136	1116
K00281	1	8008.9	34393.6	36183.7	27513.8	22766.8
K00282	-1	971.3	2648.3	2809.5	1986.9	946.1
K00283	-1	969.6	2964.8	2350.3	1995.4	1402.5
K00284	1	10292.4	31471.9	27162.5	23340.3	18886.6
K00285	-1	2210	8498.6	9001.8	5839.8	4127.1
K00286	1	3209.8	9787.4	10071.6	8282.5	5376.1
K00287	-1	2645.4	8669.7	7169.1	6259.2	4158.4
K00288	-1	2739.6	9574.9	10118.3	8311.3	6277.3
K00289	-1	157.1	449.2	461.5	647	398.6
K00290	-1	249.5	1811.4	1114.9	1200.7	652.1
K00291	-1	nan	nan	30.4	nan	nan
K00292	-1	227.5	496.8	699.3	138.6	330.7
K00293	-1	156.2	435.4	713.3	341.2	94.8
K00294	1	1726.4	5777.7	5211.4	4223.8	2497.3
K00295	-1	270	900.2	281.3	304.3	218.7
K00296	-1	nan	nan	62.8	nan	nan
K00297	1	14422.3	44886.6	39710.6	30905.7	25031.3
K00298	-1	nan	61.6	nan	90.8	nan
K00299	-1	533.2	1624.1	1240.8	1395.7	765.6
K00300	-1	nan	31.2	nan	34.7	33.9
K00301	-1	369.2	1595.8	1344.7	1069.7	638
K00302	-1	969.5	4981.9	4170.5	3014.6	2240.4
K00303	-1	1203.5	3678.1	4833	2652.1	2036.5
K00304	-1	210.7	1355.9	910.4	1110.2	527.8
K00305	-1	426.4	1115.3	1020.4	936	632.6
K00306	-1	159.4	1312	921.5	1182.9	601.9
K00308	-1	219	518.4	907	476.5	390.4
K00309	-1	993.8	2507.3	3038.5	2068.2	1490
K00311	1	4143.7	12392.8	10697.6	8247.4	5674.4
K00312	-1	94.3	512.9	283.9	281.1	191.7
K00313	-1	473.5	1745.9	1521.9	1390.7	855.6
K00314	-1	417.7	928.5	1209	1062.7	665
K00315	-1	472.3	2074.3	1592	1703.3	1050.4
K00316	-1	92.8	284.1	284.9	376.5	160.6
K00317	-1	120.4	61.6	92.4	63.1	31.2
K00318	1	3775.3	15075.7	16265.9	11970.3	9826.3
K00319	-1	nan	154.4	251.5	278	61.2
K00320	-1	157.9	535.3	528.8	283.7	263
K00321	-1	122	341.4	311.8	152.4	95.9
K00322	-1	499.7	1784.5	1541.2	1448.7	752.4
K00323	-1	189.7	857.8	997.8	1010.6	410.4
K00324	-1	1142.5	3060.5	3356.5	3660.7	1725.2
K00325	-1	944.7	2075.9	2111.8	1832.4	1264.4
K00326	1	23208.6	76233.6	68367.8	54720	44982.1
K00327	1	19596.6	54522.1	52945.7	39803.8	33574.7
K00328	-1	562.8	2734.5	1843.2	2336.1	1444.4
K00329	-1	153.7	118.2	303.6	125.9	60.4
K00330	-1	1233.9	3100.9	3290.3	2606.1	1394.4
K00331	-1	934.4	2764	3407.6	2466	1748
K00332	-1	1883	5703.6	5109	3636.4	2337.6
K00333	-1	1332.2	4086	4155.8	3724.9	1700.5
K00334	-1	3095.7	11893.8	11395.8	8978.9	5657
K00335	-1	2910.2	10448.5	9167.5	7416.9	5195.2
K00336	-1	4788.8	16898.3	14963.3	13369.8	7048.4
K00337	-1	3421.5	10108.3	9681.1	8103.9	5216.3
K00338	-1	2623.8	11136.2	10597.4	7230.2	5629.5
K00339	-1	1258.6	4291.7	3575	3220	1502.7
K00340	-1	179.1	1147.2	987.7	693.6	276.4
K00341	-1	6293.8	19438.3	17876.1	14732.7	8717.3
K00342	-1	3511.3	11377.2	8951.7	8096	4525.1
K00343	-1	2282.9	8469.8	7343.9	5640.1	3395.6
K00344	1	12207.2	44499.4	40743.8	30348.8	25764.9
K00346	-1	758.1	2218.5	1812.7	1684.9	1007.8
K00347	-1	246.3	1648.5	1519.4	1299.6	537.4
K00348	-1	492.6	986.5	1332	1016	722.3
K00349	-1	125.1	499.2	526.9	460.8	281.1
K00350	-1	183.5	579.9	576.6	338	157.5
K00351	-1	697.8	2000.2	2039.9	1614.3	1054.8
K00353	-1	nan	nan	nan	30	nan
K00354	-1	140.9	669.8	327.9	246.3	107.5
K00355	-1	584.7	2509.7	2132.7	1704.4	1064
K00356	-1	1738.8	5634.4	6726.9	4657.6	3082.2
K00357	-1	95	530	426	366.6	261
K00358	-1	93.2	804.6	728.6	377.2	325.3
K00359	-1	403	1570.3	1582.2	1395.2	1294.9
K00360	-1	124.8	515.3	673.1	329	329.4
K00362	-1	2075.6	7426.9	7037.9	5585	2816.6
K00363	-1	435.3	1749.2	2123.6	1245.7	692.7
K00364	-1	217.6	1301.8	1180.4	589.3	448.5
K00365	1	6067.7	15316.1	16400.9	11329.5	9718.7
K00366	1	7638.8	26583.1	22697.2	19204	16583.4
K00367	-1	434.1	1512.7	1847	1166.4	398.6
K00368	-1	717.2	2212.7	1812.5	2622.5	1222.6
K00369	-1	nan	nan	nan	31.6	32.7
K00370	-1	2189	6604.1	5961.7	5455.9	2674
K00371	-1	906.3	3389.4	2694.5	2514.5	1354.4
K00372	-1	1472	8217.1	6713.2	5599.9	3386.3
K00373	-1	429.4	1483.3	1782.7	1118.5	693.6
K00374	-1	835.1	3106	2388.5	2134.5	977.8
K00375	-1	3872	14592.5	13886.5	10551	6921.2
K00376	-1	593.8	1787.3	1969.2	1523.2	792.5
K00380	-1	3307	10283.4	11280.4	8680.5	5571.5
K00381	-1	1495	6315	6248.3	4697.5	2618
K00382	1	11386.8	40604.8	36189.6	30980.6	24847.9
K00383	1	4694	14452.7	13296.6	11048.1	7129.7
K00384	1	18391.5	57988.5	52010.8	41497.4	31858.1
K00385	-1	188.6	372.9	461.4	355.6	158.2
K00386	-1	30.4	31.2	nan	62.8	nan
K00387	1	11797.3	54441	52642.7	40750.1	36715.2
K00389	-1	708.3	2948.9	2468.6	2453.3	1612.4
K00390	-1	2866.4	11037.4	10111.8	8018.4	5226.9
K00391	-1	5031.3	16769.8	14143.7	12785.8	10264.2
K00392	1	6635.9	20998.3	19909.9	15546.5	12323.2
K00394	-1	349.2	1277.9	1148.7	1169.1	440.6
K00395	-1	151.3	552.1	587.3	346.9	254.2
K00397	-1	nan	30	62.4	nan	nan
K00399	-1	155.1	1031	498.4	525.4	412.3
K00400	-1	375.8	1148.8	861.7	823.4	469.9
K00401	-1	128.2	567.5	438.1	633.7	191.8
K00402	-1	92.8	244.8	129.7	92	127.8
K00404	-1	1188.1	3155.6	3207.2	2526.9	1186.2
K00405	-1	312.2	961.3	1396.7	1155.3	621.4
K00406	-1	1149.9	4402	4329.2	3390.6	2594.7
K00407	-1	578.7	1857.6	1348	1407.8	365.3
K00408	-1	156.6	724.9	629.1	433.4	159.8
K00410	-1	nan	152	155.1	120.8	95.5
K00411	1	9716.7	44788.1	39837.6	33036.9	29364.7
K00412	1	3866.6	12472.7	10585.8	8226.8	6696.1
K00413	1	8260.5	35505	34725.7	25188.1	23239.9
K00414	-1	98.5	561.7	698.4	404.2	250.2
K00415	-1	721.8	2349.5	1923.9	1825.3	783.8
K00416	1	1317.6	4140.1	3762	2194.3	2780.7
K00417	1	2827.4	15363.8	14331.3	10824.6	10568.7
K00418	-1	214.3	568.1	570	447.1	162.9
K00419	1	883.5	5322	4740.5	3426.9	3127.3
K00420	-1	151.4	331.2	113.2	211.8	30
K00421	-1	30.8	29.6	nan	nan	nan
K00422	-1	nan	nan	64.3	30.4	30.8
K00423	1	25294.5	101431	92973.7	71675.2	65538
K00425	-1	4810.9	13322.7	11903.7	9396.7	6340.4
K00426	-1	3988.1	10679.1	10620.1	7945.6	5580.6
K00427	-1	127.4	314.8	218.2	284.6	122.4
K00428	-1	1787.7	7887.8	8181.8	5668	4492.8
K00430	1	113646	441843	425467	337635	304618
K00431	-1	692.9	1446.2	1603.3	1154.9	383.6
K00432	1	36512.3	102845	93900.9	68426.8	64391.7
K00433	-1	3910.6	10637.5	10112.8	9135.9	6920.4
K00434	1	21825.7	87827.8	84478.5	68425.8	57075.6
K00435	-1	818.3	3377.8	3548.2	2504.6	1959.2
K00436	-1	311.8	615.9	769.8	650.1	435.4
K00437	-1	32	189.1	189.1	65.4	166.3
K00438	-1	60.4	90.8	93.9	61.6	30.4
K00440	-1	127	721.1	406.2	413.9	98.3
K00441	1	1781.1	5350.8	4735.1	3612.6	3166.8
K00442	-1	63.1	60.8	215.6	187.1	124.3
K00443	-1	185.1	216.8	560	407.3	123.2
K00444	-1	342.7	1062.2	1210	839.6	409.7
K00445	-1	121.2	345.5	687.6	604.8	249.1
K00446	-1	343	1138.4	1172.6	1184.2	480.3
K00448	-1	322.3	1021.5	1056.4	658.4	569
K00449	-1	450.8	1365.7	1114	989.4	981.6
K00450	-1	534.8	1951.3	2435.3	1643.4	1106.6
K00451	1	3746.3	10541.5	9698.3	8454	6408.2
K00452	-1	344.9	1755.9	1293.3	1426.1	821.8
K00453	-1	791.8	3587.7	2318.6	2034.4	1042
K00454	1	8060.4	23325.9	22400.9	17283.8	15029.8
K00455	-1	185.5	580.3	493.4	431.2	154.3
K00456	-1	405	1308.6	1359.4	831.6	436.1
K00457	1	4748.1	21795.9	20775.1	17977.4	14438.6
K00458	-1	123.2	533.2	373.4	279.4	281.1
K00459	-1	3214.9	13639	11526.3	9902.4	7330.8
K00460	-1	nan	125	251.4	186	127.9
K00461	-1	126.6	474.3	278.4	408.4	320.1
K00462	-1	60.4	152.8	123.5	123.2	95.2
K00463	-1	686	2583.5	2391.1	2334.8	973.5
K00464	-1	370.3	847.3	1033.7	810.7	409
K00466	-1	189.8	652.5	969.3	592.5	386.2
K00467	-1	30.4	126.7	nan	31.2	nan
K00468	-1	nan	62.8	nan	92.7	nan
K00469	1	17644.2	58731.2	53200.9	40555.9	37683.4
K00470	-1	123.2	32.7	188.6	182.4	94.3
K00471	-1	600.3	1714.7	1872.4	1333.1	780.1
K00472	1	34358.1	101614	90283.7	74061.7	67010.2
K00473	-1	63.2	442.6	124.3	309.1	254.4
K00474	-1	194	760.8	406.5	375.5	351.1
K00475	1	2712.6	12193.5	11788.2	9416.7	8323.9
K00476	-1	474.6	1537.2	1435.5	1325.6	871
K00477	-1	1576.1	5129.2	4765.6	4372.8	2991.6
K00478	-1	204.1	238.7	159.8	170.7	199.4
K00479	-1	802.4	2826.3	2525.4	1908.4	1249.1
K00480	-1	3178.8	10007.7	12044.4	9085.6	7052.5
K00481	-1	346.2	2456	1815.7	1090.9	972.9
K00483	-1	496.9	1391.4	1331.9	1119.9	565.9
K00484	-1	65.9	430.1	242.8	306	124
K00485	1	4852.6	15740.6	13082.4	12784.3	8343.2
K00486	-1	1022.5	3515.7	2956.2	2294.1	1688
K00487	1	8517.2	26411.7	25125.4	18866.3	17012.4
K00488	-1	429.2	632.9	683	762.7	460.1
K00489	-1	30.4	561.3	590.9	378.8	94
K00490	-1	396.2	508.6	572.6	355.6	247.9
K00491	-1	500.1	1661.3	1256.3	948.3	737
K00492	-1	607.1	2102.8	2070.2	1449.7	1267.3
K00493	-1	531.8	1492.1	1471.5	1043.6	740
K00494	-1	nan	31.2	32.3	93.9	nan
K00495	-1	133.6	629.9	652	498	245.7
K00496	-1	752.2	3007.1	2154.6	1735.8	1341.7
K00497	-1	30.8	277.1	122.4	279.5	127.9
K00498	-1	97	832.3	385.1	478.9	327.3
K00499	-1	220.6	380.8	541	191.4	128.5
K00500	-1	396.2	2298.5	1656.3	1622.3	600.6
K00501	-1	310.3	527.9	534.2	496.3	156.3
K00502	-1	276.8	591.5	403.3	373.4	284.3
K00503	-1	525.8	1164.7	1733.7	884.9	414.3
K00504	-1	528.5	1433.6	1120.6	783.2	440.1
K00505	-1	596.8	2634.8	1726.7	1433.4	1119.5
K00506	-1	123.9	341.8	414.6	281.4	284.6
K00507	1	31890	95898.9	94089.4	68459.6	61002.5
K00508	-1	681.3	4057.9	3890	2840.8	1887.6
K00509	-1	353	822.4	671.8	409.3	353.1
K00510	1	10245.7	29309.1	25751.6	20420.5	17355.1
K00511	1	10829.8	36563	34593.5	28557.9	23493.6
K00512	-1	1475.6	5377	5576.7	3666	2893.5
K00513	-1	956.5	2085	1476.4	1151.3	936.4
K00514	1	8596.5	26572.4	24234.9	18430.5	15865.7
K00515	-1	216.4	663.3	401.8	246.3	187.2
K00517	1	17648.8	53086.2	51331	42420.1	38476.4
K00518	-1	216.7	391	585.7	428	63.2
K00519	-1	nan	nan	nan	nan	30.8
K00520	-1	1546	3582.3	4327.3	3681.1	2596.6
K00521	-1	468.2	1208.7	1298.3	1011.6	746.4
K00522	1	14019	50110.6	42756.9	36180.4	32924.6
K00523	-1	479.8	1390	1776.5	1269.9	999.8
K00524	-1	62	533.7	470.1	375	288.7
K00525	-1	6706.9	22724.8	22085.4	16759.4	10402.7
K00526	-1	2631.5	10011.8	7616	5557.1	4838.6
K00527	-1	3209.7	8302.6	8780.4	6658.7	3665.5
K00528	1	4186.3	14048.5	12476	10455.7	6249.2
K00529	-1	1277.6	4459.3	4215.2	3411.1	2277.9
K00530	-1	nan	32.3	nan	30.4	nan
K00531	-1	nan	120.1	211.8	91.6	59.3
K00532	-1	1012.8	2783.4	2172.1	2046.3	1832.9
K00533	-1	188.6	154	315	215.9	92.4
K00534	-1	120.9	219.9	123.2	125.2	93.9
K00535	-1	4306.7	10315.6	9480.4	8477.9	7337.9
K00537	-1	729.9	2835.6	2179	1835.4	833.5
K00538	-1	nan	nan	34.7	nan	nan
K00539	-1	29.6	32.3	nan	nan	nan
K00540	1	16104.6	60066.8	53637.6	42994.1	32889.5
K00541	-1	nan	362	343.3	182.8	nan
K00542	-1	75.1	420.9	240.2	218.4	130.9
K00543	-1	298.1	499	547.2	433.4	233.8
K00544	-1	31.2	347.4	372.3	308.7	257
K00545	-1	186.7	750	833.6	406.9	440.9
K00546	-1	63.5	405	371.8	281.7	124.3
K00547	1	8589.1	29960.5	27122.6	21498.9	18364
K00548	-1	4924.4	15933.3	15071.9	12217.5	5524.7
K00549	1	7779.7	36505.2	36943.8	27532.4	20838.7
K00550	1	1333.9	4416.6	3337.4	3190.8	2594.9
K00551	-1	64.7	156.6	256.4	120.8	94.8
K00552	-1	94.7	90	275.6	337.5	159
K00553	-1	61.2	250.3	281.1	123.2	92
K00554	-1	2226	5777.6	6039	5041.8	2945.6
K00555	1	4170.6	16524.7	15511	12036.6	11184.4
K00556	-1	536.9	2237.7	2397.5	2120.7	947.5
K00557	-1	438.1	1474.4	1724.6	1148.6	884
K00558	1	12571.6	40662.2	38197.8	28763.9	19172.8
K00559	1	4632.2	13905	12822.3	11365.9	10211.2
K00560	-1	3097.2	8085.2	8034.3	6462.2	3373.1
K00561	-1	215.9	60.8	182	119.6	31.6
K00562	-1	nan	124.6	90	124	65
K00563	-1	1176.9	2999.7	2566.2	2140.3	1560.9
K00564	-1	3606.2	12594.8	11568.4	9349.8	6494.2
K00565	1	5198.1	17554.9	16294.5	14357.5	12316.6
K00566	1	4727.2	13202.1	11242.2	10124.7	5908.7
K00567	-1	1709	6203.1	6431.9	5481.9	2827.6
K00568	-1	1462.3	4754.1	4207.9	4150.4	2273.3
K00569	-1	893.6	1806.2	1691.1	1822.4	849.3
K00570	-1	94.6	1022.9	1304.1	671.2	539.4
K00571	-1	987.2	4181.4	3516.7	3340.3	1842.9
K00572	-1	93.2	437.4	619	603.3	158.3
K00573	1	3952.5	14068.1	13356.9	11079.9	8769.1
K00574	1	13995	39617.6	34916.4	29598.1	22730.7
K00575	-1	4752.5	13503.9	12734.4	9652.2	5249
K00577	-1	94.3	407.5	408.1	91.6	220.2
K00578	-1	118.6	121.6	176.4	236.6	nan
K00579	-1	32.7	65.9	279.4	241.9	126.4
K00580	-1	32.3	218.5	181.6	92.8	124
K00581	-1	151.6	481.9	440.7	405.8	218
K00582	-1	58.5	176.8	58.1	141.7	nan
K00583	-1	nan	90	148.6	59.3	60
K00584	-1	152.8	440.7	645	379.9	279.8
K00586	1	2787.2	9417.3	7712.9	5800.7	5559.6
K00587	1	2422.8	6296.5	5789	4692.4	3477.1
K00588	1	23625.3	85980.6	79091.3	62036.6	52917.6
K00589	-1	253.3	719.7	1003.1	811.6	444.8
K00590	-1	124.7	337.9	286.9	185.9	157.4
K00591	1	1265.3	4315.8	3897.9	3073.5	2435.9
K00592	1	2551.6	7188.2	6139.6	5643.4	5225.3
K00594	-1	65.9	124.4	nan	31.6	nan
K00595	-1	1741	5848.1	6527.8	5245.4	2903.8
K00596	-1	30.4	267.1	281.7	62.3	93.9
K00597	-1	279	1841.2	1648.1	1417.4	502.5
K00598	-1	776.8	3102.8	3328	2464.3	1568.4
K00599	1	8794.3	29122.5	26831.4	21578.3	15932.4
K00600	1	28639.5	85949.3	77193.4	63505.3	55509.6
K00601	1	1481.4	3543.1	3624.7	2874.3	2610.6
K00602	1	4705.3	15229.5	14982.2	11180.8	7170.2
K00603	-1	93.1	530.5	458.7	373.3	296.1
K00604	1	5544.2	19275.4	17471.6	13218.7	9042
K00605	1	8478.1	32031.2	31049.8	22067.7	19603.9
K00606	1	2179.8	8251.8	7623.1	5530.5	4441.7
K00607	-1	nan	62	29.6	122.4	nan
K00608	-1	62	250.5	92.4	128.5	94.8
K00609	1	3629.1	12766.9	10106	9140.7	7376.6
K00610	-1	543.1	1507.6	1248.8	1053	750.7
K00611	1	6298.3	21554.2	19266.1	16376.8	12042.7
K00612	-1	1561.9	5319.2	3849.6	3014.8	2116.7
K00613	-1	383.3	1032.4	1136.4	629.6	532
K00614	-1	102.1	330.3	558.7	155.9	260
K00615	1	11047	43135.4	39984.4	33547.9	23317.3
K00616	1	8846.6	27963.5	23871.7	21993	14897.3
K00617	-1	nan	nan	nan	nan	nan
K00618	-1	683.1	1652.4	1954.7	1381.7	569.8
K00619	-1	531	1767.9	1903.5	1139.1	787.6
K00620	1	2118.5	8577.4	8737.5	6657.1	4759.2
K00621	1	706.6	1927.2	1486.6	1280.5	801.2
K00622	-1	345.4	826.4	643.4	434.2	446.3
K00623	-1	342.8	1099.1	1048.7	597.4	417.3
K00624	-1	2309.4	6304.8	5576.3	5270.8	3021.2
K00625	-1	561.2	1797.9	1342.5	1527.9	801.3
K00626	1	12160	43130.7	40893.1	32391.7	25391.9
K00627	1	19385.8	62173.9	58822.1	47010.8	39896.6
K00628	-1	32.7	156.2	158.2	124	124.7
K00629	-1	887	2093.9	2629.6	1624.9	1164.7
K00630	1	4448.4	13510	11519.6	9877.7	9579.1
K00631	-1	1951.1	6531	6596.3	5511.4	3006.4
K00632	-1	1280.9	3391.1	3045.5	2706.8	1778.9
K00633	-1	62.7	567.8	510.8	521.1	355.7
K00634	-1	621.7	1955.2	1547.6	1611.7	439
K00635	-1	375.4	1740.7	1621.8	1352.6	828.4
K00637	-1	2177.2	6106.3	5972.2	4571.5	2556.2
K00638	-1	1887.5	3863.7	3227.2	2143.7	1447.1
K00639	-1	1664.9	5681.1	5793.1	4042.3	2344.8
K00640	1	17485.2	63648.4	57402.5	47468.3	42474.4
K00641	-1	2182.3	7881.1	7879.6	6617.4	4347
K00643	-1	735.9	3509.3	3277.2	1915	1205
K00645	1	4490	20258.9	17070.5	14994.5	10681.3
K00646	-1	62.8	97.8	62	157.9	34.7
K00647	-1	1219.2	3817	4207.1	2844.1	1763.4
K00648	1	5157.8	14944.3	13614	11762.4	7335.8
K00649	-1	347.7	1354.5	1211.8	1191.1	317.4
K00650	-1	158.2	957.4	445.1	575.6	446.7
K00651	-1	1295	3772.7	3018.2	3226.9	1559.3
K00652	1	2599.9	10707.6	9243.6	6811.9	4956.2
K00653	-1	31.6	249.1	156	163.6	74.3
K00654	1	8573.9	26267.2	22365	20510.8	14318.6
K00655	1	9605.5	27515.9	26761.5	19828.5	12613.2
K00656	-1	2097.9	6455.8	5749.6	5494.1	2396.4
K00657	-1	1446.4	3857.4	3287.3	2801.3	2329.6
K00658	1	9329.8	32791.4	30730	25101.9	22077.1
K00659	-1	93.9	380.4	507.9	248	124.4
K00660	1	2470.7	17394.4	17644.3	13991.4	13242.4
K00661	-1	1880.5	4584.5	4957.5	3726.2	2293
K00662	-1	217.8	1450.7	1367.4	1262.8	377
K00663	-1	nan	123.5	277.1	128.6	93.1
K00664	-1	nan	91.2	152.4	93.9	nan
K00665	-1	1323.8	4594	4939.5	3503.1	2134
K00666	-1	11511.5	40450.7	37438.9	31263.6	24066.8
K00667	-1	374.1	1567.3	1676.1	885.4	762.3
K00668	-1	599.9	2832.3	2558.4	2016.5	825.8
K00669	-1	92.7	250.3	250.7	184.4	216
K00670	1	12006.5	47993.1	46053.4	36770.4	30233.5
K00671	1	11478	40821.8	37387.8	27613.6	25176.1
K00672	-1	187.8	651.6	710.4	533	408.4
K00673	-1	410.7	1695.4	1646	1351.1	859.2
K00674	-1	2032.7	4703.9	3727.4	3676.3	1848.1
K00675	-1	959.8	3523.3	2668.6	2103	1253.8
K00676	-1	540.8	2655.6	1728	1855.4	862.5
K00677	1	1271	4536.4	4392.3	3655.6	1542.7
K00678	-1	349.8	910.8	876	590.9	254.8
K00679	1	4036.9	13327.9	12152.1	10074	7394.2
K00680	-1	8241.1	24265.9	23053.9	17442.5	15362.1
K00681	1	8741.3	30962.9	27807.7	23945.7	16205.5
K00682	-1	91.6	272.4	182.9	184.8	63.9
K00683	-1	1337.8	4496.6	3257.3	2761.2	2848.5
K00684	-1	1400.1	5175.4	4794.4	3351.9	1784.5
K00685	1	2753.1	7275.1	7536.2	5302.1	3093.9
K00686	-1	151.6	362.4	243.5	212.4	158.2
K00687	-1	249	435.3	341.8	309.4	124.7
K00688	1	14351.2	45243.8	42656.5	32375.6	24007.7
K00689	-1	121.2	724.5	597.2	564.8	159.8
K00690	-1	881.6	3278.3	2937.8	2365.3	1384.5
K00691	-1	696.9	2005.1	1908.8	1126.3	826.9
K00692	-1	407	1418	1510.7	691.9	540.2
K00693	-1	690	2143.2	1901.6	1724.1	1086
K00694	-1	3510.1	8682.9	7951.7	6959.9	4384.2
K00695	1	4976	17276.6	14622.3	13611.9	10964.3
K00696	1	6959.9	25610.8	25137.8	18792.6	19058.3
K00697	-1	2203.2	6521.9	5279.5	5062	2755.4
K00698	-1	4627.6	17980.2	16293.2	11821.8	7345.5
K00699	-1	6817.2	20334	18024.1	16182.3	12145.2
K00700	1	14134.4	40041.6	36038.7	30014.5	23031.7
K00701	-1	125.5	94.7	60.4	62.8	34.3
K00702	-1	nan	31.2	63.1	31.6	nan
K00703	1	11871.9	37473.1	36703.8	33130.3	22120.3
K00704	-1	121.2	179.6	210.8	250.5	90
K00705	1	15111	50159.7	44013	35626.9	25053.1
K00706	-1	1935	4760	4754.3	3205.7	1857
K00709	-1	186.4	283	443	344.5	408.5
K00710	-1	3596	12675.3	13928.5	11149.7	6244.2
K00712	-1	417.4	1310.5	714.1	744	318.4
K00713	-1	nan	nan	30.4	nan	nan
K00714	-1	461.4	1660.1	924.9	1197.4	538.2
K00715	-1	128.6	376.5	311.7	315.3	124.7
K00716	-1	61.2	63.1	187.1	125.1	225.6
K00717	-1	445	1998.3	1717.6	905.8	982.7
K00718	-1	246.1	884.7	960.2	998.2	444
K00719	-1	60.4	97.1	154	183.9	99.4
K00720	-1	1409.2	4169.7	4785.3	4117.7	1698.5
K00721	1	9089	25767.7	21578.7	18200.8	14181.9
K00722	-1	156	310.2	247.1	346.8	124
K00725	-1	128.3	459.1	304	154.8	30.4
K00726	1	1240.1	4715.4	4516.8	3484.8	2443.3
K00727	-1	92.4	407.3	406.2	245.6	159.8
K00728	-1	4835.1	15433.5	13796.4	11771.3	6715.2
K00729	1	4842.9	12873.9	10993.8	8568.7	8343.4
K00730	-1	nan	89.7	28.1	27.7	nan
K00731	-1	339	1003.8	1388.8	715.3	551.9
K00733	-1	343.3	691.7	715	530.5	344.7
K00734	-1	1655.2	6696.8	5431	3730.3	3241
K00735	-1	39.7	263.3	105.9	133.7	nan
K00736	1	1822.8	5988.9	5434.3	3123.6	2823
K00737	1	12280.6	30759.7	29445.4	22443.9	21285.9
K00738	-1	499.4	981.3	1227.6	933.9	444.4
K00739	-1	60.8	252	274.8	157.4	93.9
K00741	-1	220.6	775.6	853.6	877.2	507
K00742	-1	197.5	471.2	257.8	254.8	155.6
K00743	-1	91.6	437.4	342.2	221.8	62
K00744	-1	340.7	373.1	636	714.5	223.7
K00745	-1	nan	30	30.4	nan	nan
K00746	-1	186.8	598.4	437.3	380.7	159
K00747	-1	216.8	904.4	912.6	495	218.3
K00748	1	3357.7	10405.9	10392.1	8223.6	4868.7
K00749	-1	945.7	4258.2	4680.7	2774.4	1298.1
K00750	-1	4107.8	13700	13247.4	8608.3	7527.6
K00752	-1	559.7	1697.7	1768.2	1020	881
K00753	1	813.1	3018.2	2809.5	1711	2410
K00754	-1	1505.4	4349.5	3630.5	2453.3	1452.2
K00756	-1	430.4	1157.5	995.5	974.8	672.6
K00757	-1	582.6	3176	2715.7	1984.2	1365.8
K00758	-1	439.4	2247.3	2024.9	2045.3	1225.9
K00759	1	8919.3	38486.7	34324.1	28542	26056.8
K00760	1	2715.8	7150.6	6570.1	5927.2	3690.8
K00761	1	2792.4	8446.1	9105.7	6849.7	4518.7
K00762	-1	1667.8	4519.9	4551.8	3018.5	1940.6
K00763	1	7671.4	23542.1	21849.8	17121.1	12500.7
K00764	1	4413.5	18309.4	15301.9	13506.8	8819.9
K00765	1	9287	30111.2	27413.8	20881.8	18695.8
K00766	1	5002.6	15834.7	15698.1	12815.1	9567
K00767	1	9942.2	29003	25985.1	21363.3	17034.5
K00768	-1	1274	5072.7	4627.2	3438.7	2365.8
K00769	-1	188.6	996.4	1027	641.9	249.9
K00770	1	4043	11925.3	13672.4	9181.5	8077.2
K00771	-1	10059.1	31312.6	32409.6	24149.6	22402.1
K00772	-1	1309.7	4325.6	3972.5	3544.1	1688.5
K00773	-1	6469.5	19511.6	17239.6	14299.6	9231.9
K00774	-1	157.5	806.3	525.8	432	226
K00775	-1	249.9	1145.8	473.5	555.3	185.6
K00776	-1	nan	30	123.9	31.2	nan
K00777	-1	92.7	463.3	493.4	221	127.8
K00778	-1	314.5	871.5	673.7	587.1	233
K00779	-1	376.9	999.7	699.8	461.3	549.4
K00780	-1	350.7	1137.9	630.2	969.4	501.7
K00781	-1	123.1	288.4	254	156.3	156
K00782	-1	747.1	3005.3	2902.9	1905.5	1448.9
K00783	1	1828.2	6356.1	5441	5454	2795
K00784	1	6460.3	20279.8	19133.9	15041.4	8975.8
K00785	-1	216	396.8	552.7	343.7	315.4
K00786	-1	433.8	1390.6	1474.4	943.8	917.5
K00787	1	11327	35197.9	30667.6	25768.6	21641.4
K00788	-1	1691	7028.1	6118.6	4883	2128.1
K00789	1	12934.4	63701.9	57256.1	47630.3	41845.2
K00790	-1	1779.8	6720.1	6897.2	5496.4	3857.5
K00791	1	7331.2	23362.7	20561.1	16365.9	10687.3
K00793	1	4897.4	16966.2	15382	11686.5	9238.1
K00794	1	8413.2	31064.9	30169	22218.5	19155.4
K00795	-1	653.9	2390.5	2229.4	1838.8	843.2
K00796	-1	1662.3	7617.9	6904.3	4716.5	3303.6
K00797	1	26468.1	77191	70699.7	57928.5	50181.6
K00798	-1	1554.1	4041.8	4572.4	3523.3	1816.4
K00799	1	116797	357804	337762	266663	230016
K00800	1	5422.1	21706.7	20074.5	16276.7	10244.3
K00801	1	4387.3	11220.2	10475.9	7062.3	5675.3
K00802	-1	130.2	493.1	286	314.9	160.6
K00803	-1	1145.2	3851.2	3216.5	2969.6	2064.6
K00804	-1	724	1298.1	1269.4	1589.2	626.8
K00805	-1	846.2	4145.3	2884.5	2050.9	1351.5
K00806	-1	2597.7	7984	7567.2	6635.3	3711
K00807	-1	93.2	122	152.5	91.2	93.1
K00808	-1	259.2	873	1029.1	716.5	448.5
K00809	-1	2316.5	7731.9	7091.9	5929.8	4199.9
K00810	-1	128.1	150.8	273.6	94.7	31.6
K00811	1	4477	15120.3	13358.4	10051.2	8693.3
K00812	-1	3106.4	10679	10038.3	7964.2	5304
K00813	-1	373.7	1580.2	1054.3	977.4	675.9
K00814	1	6917.5	18181.3	18434.3	14951.3	10888.1
K00815	1	15836.7	49371	44101.8	34110.2	32902.2
K00816	-1	415.2	2645.7	2266.8	1786.7	946.3
K00817	1	7750.6	24098.3	24011.6	17703.2	12350.4
K00818	1	3054.3	11304.1	12537.9	8611.3	6762.8
K00819	1	5468.6	15593.4	14401.9	10438.9	8691.5
K00820	1	5148.7	14709.7	14723.8	10416.9	7929.2
K00821	-1	839.7	3223	2844.5	2730	1245.5
K00822	-1	594.2	1626.5	1406	1196.4	702.2
K00823	-1	999.7	2705.2	3739.7	2336.8	1517
K00824	-1	781.6	1656.4	1497.4	1333.9	891
K00825	-1	60	534.9	341.3	803.4	184.8
K00826	1	27326.2	85001.8	75911.2	62074.6	48937.8
K00827	1	8871.1	27113.6	28837.1	24073.6	21687.9
K00829	-1	nan	nan	nan	nan	nan
K00830	1	6809	19368.5	17098.5	13034.3	11953.9
K00831	1	8523.1	23450	22160	17340.6	13003.9
K00832	-1	735.9	2483.9	2743.8	1935.1	1067.2
K00833	1	2662.8	9740	8854.6	7205.5	3819.6
K00835	-1	314.9	1065.1	843.5	901.6	470.1
K00836	-1	845.8	2569.2	2496	2307.9	1210.5
K00837	-1	473.5	1627	1531.2	1753.2	942.5
K00838	-1	468.1	1309.7	711	588.1	569.4
K00839	-1	124.3	806.6	591.1	681.8	475
K00840	-1	nan	129.7	250.6	255.2	186.3
K00841	-1	372.2	1409.5	1426.9	772.9	504
K00842	-1	63.9	92	31.2	93.9	64.6
K00843	-1	nan	97.1	30.8	62.7	159.7
K00844	1	6457.7	18929.9	18570.5	14652.4	13206.3
K00845	-1	3900.2	13120.4	11411.9	10751.5	5276
K00846	-1	467.4	1757.8	1387.3	931.4	675.3
K00847	1	14325.2	43588.2	42734.9	34459.7	27246.8
K00848	-1	710.6	2301.5	2384.2	1812.4	1174.2
K00849	1	3970.1	14486.7	13019.3	10366.7	8080.3
K00850	1	11834.3	40666.5	40157.9	30141.1	22841.7
K00851	1	2967.7	7869.4	8095.4	6400.7	4410.2
K00852	1	5431.1	18399.8	16126.6	13926.8	10609.9
K00853	-1	720	2826.7	2096	1916.1	1711.2
K00854	1	8269.1	24783.4	24444.1	19813.7	14979.2
K00855	1	2672.5	13092.3	10639.6	8220.8	8040.4
K00856	1	5404.6	19185.2	17958.4	14473	11829.9
K00857	1	5273.4	17812.8	16892.9	12441.3	11427
K00858	1	5656	21028.4	17305.5	14942.3	8931.5
K00859	1	3762.6	14483.6	11106.6	9391.3	5794.6
K00860	1	11721.5	33709.8	32149.2	26388.9	20909.7
K00861	1	4260.5	14395.4	12113.3	8378.3	7467.8
K00862	-1	nan	93.6	91.2	95.1	31.2
K00863	-1	1884.9	7714	7407	6757.4	4884.1
K00864	1	4387.6	17004.4	15691.6	12851.3	9857.5
K00865	-1	1280.5	3483.3	3437.7	2698.9	1824.3
K00866	-1	501.9	1328.4	1615.6	1254.3	783.1
K00867	-1	1220	4088.9	4035.4	3235	1961.5
K00868	1	7318.7	17630.4	18489.4	15358.1	11394.9
K00869	1	2605.3	12105.2	11021.7	9714.9	7014.1
K00870	-1	804.1	2219.6	2159.1	1558.1	650.3
K00871	-1	685.1	2546.6	1894.6	1518.1	788.3
K00872	1	2508.9	11197.9	10801.4	6030.4	6428.8
K00873	1	37628.8	135301	125803	100893	90255.6
K00874	-1	2275.1	6989.9	6052.7	5740	3125.7
K00875	-1	1270.2	5359	4049.6	3576.4	2974.3
K00876	1	17044.8	50689.1	45850.8	34641.3	32129
K00877	-1	218.3	660.2	561.5	502	311.1
K00878	1	1509.7	5954.5	6391.3	5152.4	4751.3
K00879	-1	nan	220.3	252.6	189.5	125.5
K00880	-1	525.9	1289.9	1251.6	882.8	562
K00881	-1	151.6	660.1	427	437	187.1
K00882	-1	991.9	3872.6	3838.7	3378.5	2020.7
K00883	-1	555.4	1276.9	1262.7	734.8	734.3
K00884	-1	248.2	1305.2	1402.1	1125.6	456.8
K00885	-1	32.3	345.2	315.3	220.6	61.6
K00886	-1	245.9	1453.7	1647.2	1149.5	564.9
K00887	-1	nan	32	nan	nan	nan
K00888	1	6060.5	19310.3	18210.9	13355.3	8962.3
K00889	1	10120.9	26009.6	26036.6	19724.4	16343.5
K00891	1	8612.2	26707.7	25428.8	20683.2	16541.6
K00892	-1	192.6	434.7	493.8	407.8	159.7
K00893	-1	337.6	869.4	896.3	713.7	348
K00894	1	2470.1	7645.7	6690.9	6494.4	4268.8
K00895	1	5545.2	19975.8	17942.1	13322	11729.4
K00897	-1	190.5	525.8	530.4	310.6	253.8
K00898	1	4395.7	11729.5	11303.9	9388.1	7307.6
K00899	1	3417.2	8965	7828.4	5841.3	5598.9
K00900	-1	650.9	2156.2	2168.8	2319.1	734.3
K00901	1	14203.4	43485.4	40235.4	34404.9	24526.6
K00902	1	2900.6	6324.1	5862.9	5310.1	3728.7
K00903	-1	187.5	696	630.1	498.8	328.5
K00904	-1	63.5	252.2	368.7	381.9	259.2
K00905	-1	152.4	305.5	150.8	151.6	96.2
K00906	-1	721.3	2548.9	1770.4	1521.6	1043.3
K00907	-1	1496.5	5572.6	4061.9	3735	1903.3
K00909	-1	224.6	436.9	493.4	450.8	255.2
K00910	-1	134.8	848.6	949.9	479.2	316
K00911	-1	625.9	2669.1	3027.3	2249.9	1232.1
K00912	-1	2231.9	7472	7472.5	6092.3	2978.8
K00913	1	5176.1	18531.5	16831.4	13702.7	10956.7
K00914	1	3063.3	8966.8	8232.5	7189	4715.1
K00915	1	6114.5	18460.2	16683.6	13917.9	12094.2
K00916	-1	1066.4	2399.3	2630.5	2437.9	1591.6
K00917	-1	181.2	894.6	1247.5	1030	417.1
K00918	-1	218.2	1247.6	599.7	1094	347.4
K00919	1	5755.4	19781	18623.2	13500.1	9792
K00920	-1	243.9	531.3	498.3	436.2	191
K00921	1	10050	25800.8	26909.5	20586	14885.1
K00922	-1	1495.3	3505.9	3684.5	3342.2	1384.6
K00923	-1	1757.5	5390.7	4876	3772.9	1963.3
K00924	1	53409.7	163249	154154	119608	98858.6
K00925	-1	2399.4	8723.8	8854.8	8171.7	4664.2
K00926	-1	869	2554.1	2508.3	2451.6	1031.4
K00927	1	5956.2	23900.8	23771.1	16884	16375.6
K00928	1	13110.5	34761.1	33785.2	25502.6	22641.6
K00929	-1	431.8	1321.7	1433.1	1089.4	546
K00930	1	2631	10886.1	10410.1	8219.5	6322.5
K00931	-1	2453.6	7970.5	6838.2	5567.6	4018.4
K00932	-1	nan	121.6	217.8	122.4	128.6
K00933	-1	1996.7	4334.3	4095.8	3596.7	2885.7
K00934	-1	702.4	2436.1	1674.4	1337.9	988.9
K00936	-1	6707.5	20849.8	20916.7	17133.4	9838.7
K00937	-1	4497	13731.5	11761.9	9296.8	5836.9
K00938	1	1892.5	8353.8	7632.4	6114.5	4285.5
K00939	1	29903.5	88298.1	83675	63102.6	58540.3
K00940	1	17090.7	60162.7	55168.2	47915.5	40120.5
K00941	-1	1733.2	7468.5	6693.5	5172.7	2482.5
K00942	1	5755.3	17257.5	17310.6	13715.1	10268
K00943	1	8323.1	23541.5	23540.6	17980	14201.4
K00944	-1	60.8	153.9	187.5	61.6	30.4
K00945	-1	1320.8	4504.5	4813.6	3548.1	2122.8
K00946	-1	1901.3	7087.1	6116	5497.9	3001.1
K00947	-1	32.7	155.5	247.6	186.7	97
K00948	1	13451.4	40267	39522.7	32751.4	25805.7
K00949	1	8769.7	28384.3	29451.6	21574.8	17063.7
K00950	-1	2568.7	8279.4	7618.2	5840	2720
K00951	-1	8284.5	23763.6	23505	19536.2	12720.3
K00952	-1	209.4	858.5	1109.5	781.2	437.6
K00953	-1	2456.5	6936.6	6455	5403	4141.7
K00954	-1	1535.8	4732.8	4449.9	3467.4	1639.5
K00955	-1	448.6	2790	1738.7	1644.4	695.6
K00956	-1	434.6	1992.6	2538.6	2226.8	1022.8
K00957	-1	1266.9	3440.2	3627.8	2727.4	1413.1
K00958	-1	1153.4	3386.4	2788.6	3091.3	2088.5
K00960	-1	81.3	399.2	257.9	120	125.1
K00961	-1	nan	30.8	60	nan	nan
K00962	1	5830.1	15386.4	16442.2	13287.3	9148.9
K00963	1	10317	40791.9	36011.5	27092.3	22446
K00965	1	3906.7	14706.1	12170.3	9587.4	6949.5
K00966	1	8631.3	29276.2	27598.2	21730.6	17869.7
K00967	1	7100	23720.7	22172	19105.2	14695.2
K00968	1	8230.4	20914.7	20859.1	15350.6	13236.5
K00969	-1	3721	11040.5	9761.7	7435.5	4021.1
K00970	-1	3321.6	10345.1	8291.2	8101.9	4232
K00971	-1	1701.2	4723.1	4305.2	3493.2	2401.6
K00972	1	7878.4	21250.3	21463.2	16679.6	13547.7
K00973	-1	2382	6837.9	6186.3	5184	3425.6
K00974	-1	4687	14019.6	12863.4	9957.3	5629.3
K00975	1	22246.5	69040.1	61224.4	49249	39641.8
K00976	-1	501.5	841.8	781.5	768.6	318.2
K00977	-1	160.9	342.3	282.2	304.4	226.8
K00978	-1	584.5	1973.7	1592.7	2038.1	884.8
K00979	1	6866.9	20990.3	20279.1	15868.3	10550.5
K00980	-1	217.5	800.5	856.6	514.8	225.2
K00981	1	14484	44682.1	39068	31081.3	22547.2
K00982	-1	3396.5	11179.6	9367.2	7776.2	4382.1
K00983	-1	987.7	3702.4	3101.5	2194.6	1101.6
K00984	-1	308.3	837.3	802.3	445.4	282.6
K00985	-1	798	2149.7	2583.2	1950.9	1430.5
K00986	-1	1273.4	2254.2	2845.8	2528.9	1584.5
K00987	-1	286.8	1355.3	1182.4	754.9	726.2
K00988	-1	557.4	2896	2151.6	2230.3	1547.8
K00989	-1	650.5	2114.5	1814.7	1486.8	1098
K00990	-1	5339.4	17402.5	15712.9	11189.6	7043.5
K00991	1	4593.5	14655	14650.5	11272.1	9259.6
K00992	-1	132	310.3	252.6	221.7	131.3
K00993	1	7938	24859.6	20886.6	16974.3	14885.6
K00994	-1	158.2	512	587.9	441.1	154.7
K00995	1	11715.9	30450.9	31742.6	23192.9	17165.9
K00996	-1	601.3	1260.1	1161.5	996.5	548.3
K00997	-1	1400.3	3420.2	4219	3065.2	1349.5
K00998	-1	591.3	1272.6	1320.7	1087.5	758.9
K00999	1	13128.4	30949.8	31075.4	22369.9	20733.7
K01000	-1	3245.3	11655.8	9638.5	8487.7	5040.2
K01001	1	5925.8	18402.3	14723.2	11557.6	9430.5
K01002	-1	343.7	1169.9	1154.5	871.4	439.4
K01003	-1	974.5	4892	4497.1	4252	3200.1
K01004	-1	456.4	1048.5	988.7	880.7	346.9
K01005	-1	183.6	1069.4	972.6	651	379.8
K01006	1	3952	14661.9	14195.9	12064	7609.4
K01007	-1	5332.7	15794.1	15704.3	11105.3	6630.7
K01008	-1	1177.1	4106.8	3822.8	2871.9	1973.6
K01011	1	29871.8	84730.7	75324.5	63785.9	55144.9
K01012	1	10183.4	32043.8	29321.1	24190	18789.8
K01013	-1	282.3	625.4	598.5	246.5	176.1
K01014	-1	321.1	725.1	630.6	555	309.5
K01015	-1	296.1	554.1	726.1	446.2	200.7
K01016	-1	73.2	328.7	163.9	62.8	126.3
K01017	-1	183.5	595.3	430.7	185.5	158.2
K01018	-1	nan	30.4	nan	nan	nan
K01019	-1	97.9	557.2	532.1	276	287.4
K01020	-1	247.5	468.2	465	687.1	345.3
K01021	-1	123.2	784.8	556.3	557.7	217.5
K01022	-1	97.5	473.1	377.3	187.5	191.3
K01023	-1	91.2	557.8	399.2	342.9	221.7
K01024	-1	63.9	592.7	412.2	281	215.6
K01025	-1	23371.7	58813.4	55981.6	42252	36304
K01026	-1	215.6	744.9	777	652.9	285.8
K01027	-1	315.4	1346.3	1317.4	1188.3	542.9
K01028	-1	377.9	1133.1	1043.7	772.5	379.4
K01029	-1	316.8	805.7	253	487	301.1
K01031	-1	92.4	458.2	334	431.5	189.4
K01032	-1	121.9	312.2	308.8	215.6	30.4
K01034	-1	120.8	215.4	126.3	124	63.5
K01035	-1	31.2	94.8	120.4	189.7	84.7
K01036	-1	29.6	nan	31.2	33.1	32.7
K01039	-1	427.1	1202.4	1393.5	1051.2	570.6
K01040	-1	401	709.5	965.8	656.3	410.5
K01041	-1	218.2	306.7	403.8	376.5	130.2
K01042	-1	1186.4	3607.5	3301.4	2849.4	1677.5
K01043	-1	184	663.3	1071.3	732.8	412.1
K01044	-1	249.4	376.9	472.8	508.5	257.2
K01045	-1	381.1	993.1	813.5	967.3	292.3
K01046	-1	3130.9	9631	8946.6	7733.5	5126.6
K01047	1	6752.4	16976	15861.1	13035.1	9755.2
K01048	-1	2406.3	6526.9	6435.4	5186	3105.3
K01049	-1	565.2	1623.7	1706.1	1183.5	732.1
K01050	-1	219	495.3	539.5	598.3	251.9
K01051	1	43426.6	172454	167005	135788	116486
K01052	-1	1196.3	4095.1	3771.6	2856.1	1996
K01053	-1	1840.9	4888.4	5227.4	4472.2	2896.7
K01054	-1	5640	16744.7	15393.6	12066.8	10245.1
K01055	-1	2619.1	10945.7	10193.8	8522.2	4792.6
K01056	1	11193.2	32220.9	29967.2	23456.8	17422.5
K01057	1	10336.9	38652	35851	28657.5	24152.2
K01058	-1	956.1	2732.4	2491.1	1787	1171.3
K01059	-1	155.1	246	314.4	220.6	164.9
K01060	-1	679.4	2106.4	1797.6	1506	1066.7
K01061	1	16057.9	53527.5	51450.7	38784.7	35214
K01062	-1	1341	4462.8	3961.2	3026.7	1464.1
K01063	-1	93.5	196.4	192.5	127.8	94.8
K01064	-1	439.3	1691.8	1424.3	1749.9	839.3
K01065	-1	406.1	780	1158.1	815.3	445.1
K01066	-1	2958.6	13639.7	12695.2	10686.3	7034.6
K01067	-1	566.1	1752.4	1560.5	1124	821.9
K01068	1	279	827.3	669.2	436.5	298.7
K01069	1	12384.2	40304.8	37879.9	29833.3	22268.3
K01070	1	7160.4	21445.6	20300.1	15360.9	13553.5
K01071	-1	307.5	775.1	739.6	775.3	445.1
K01072	-1	440.5	973.4	847.3	850.2	540.5
K01073	-1	29.3	88.9	124.3	93.2	31.2
K01074	1	12283.1	34214.4	36357.6	26987.8	24605.3
K01075	-1	391.1	551.4	460	516.7	187.5
K01076	1	212.8	716	496.8	580.9	258.7
K01077	-1	2691.8	9002.6	8989.7	6382.4	4062.6
K01078	1	5250.4	14430.9	15360.2	9858	8338.9
K01079	1	5848.5	22787.2	20815.6	15694.2	13174.1
K01080	-1	3014.6	10462.1	9406.8	8449.2	6785.5
K01081	1	4544	14264.9	13211.6	10822.6	7597.5
K01082	1	7302.7	20131	19610.1	15505.4	13538.4
K01083	-1	1526.2	3941.9	3922.3	3373.6	1839.2
K01084	-1	683.6	1805.6	1994.9	1323.1	604.6
K01085	-1	186.3	372.7	345.8	315.7	226
K01087	1	11803.1	31397.9	30758.8	21910.7	18608.2
K01089	-1	502.9	1098.7	851.5	865.4	346.9
K01090	1	7979.5	28737.6	24336	19265.3	13648.9
K01091	1	17067.8	47870.6	45157.2	35571.2	28571.1
K01092	1	7737.8	26906.8	25680	20865.7	13213.1
K01093	-1	308.3	813.4	687.3	715.2	256.5
K01095	-1	1768.6	5378.4	4451.1	3703.6	2183.6
K01096	-1	433	1724.9	1027.2	997.5	596.3
K01097	-1	416	1173.3	675.6	635.9	608.4
K01098	-1	123.2	498.7	502	442.6	93.9
K01099	-1	7666.2	22828.7	21407	17668.6	14234.3
K01100	1	7083	20553.5	17481.6	14737.2	13967.4
K01101	-1	1020.8	3738.2	3782.5	2758.1	1396.3
K01102	1	26058	78581.5	74245.6	58220.1	54856.7
K01103	1	3458.6	10604.1	9559.2	7602.5	7651.8
K01104	1	23063.4	70228.6	65576.6	51328.9	38263.4
K01106	-1	1293.2	3236.5	3098.4	2855.6	1565.3
K01107	-1	215.6	468.7	278.3	373.5	190.6
K01108	-1	127.8	351	283.8	351.1	232.3
K01109	-1	720.7	1887.1	1601.2	1347.7	704.9
K01110	1	3333.9	10232.6	10382.5	7000.7	6546.7
K01111	-1	70.1	36.2	212.1	35.4	nan
K01112	-1	922.4	2167.2	2750.7	1941	1286.5
K01113	1	4606.7	14893.4	13416.1	9683.8	6240
K01114	1	8163.3	31195.8	28767.1	23891	18688.4
K01115	1	20954.5	70176.1	61699.5	49197.3	43980.6
K01116	-1	3888.8	5331.1	5729.8	4751.8	3354.4
K01117	-1	61.6	306.3	432.7	188.3	128.6
K01118	-1	1826.9	6224.4	6436.5	5343.1	2806.2
K01119	-1	1374.1	4761.3	4019.3	3741.9	1571.5
K01120	-1	3456	12222.5	9997.5	8080.2	4662.4
K01121	-1	60.8	697	439	533.9	290.9
K01122	-1	261	736.9	807.3	537.8	318.8
K01124	-1	312.2	777.3	837.3	503.6	310.2
K01125	-1	558.5	1590.7	1050.2	1410.5	359.1
K01126	1	12307.1	38285.4	36413.5	25392.3	19805
K01127	-1	312.2	936.1	882.6	625.9	346.2
K01128	-1	375.1	1636.3	1794.6	1279.3	727.5
K01129	-1	3880.8	11049	10405.7	7321.2	5554.7
K01130	-1	1917.3	7012.8	6816	5362.3	3008.6
K01131	-1	623	1450.5	1165	809.9	479.7
K01132	-1	152.8	533.7	406.5	443.2	64.3
K01133	-1	251.4	1126.8	806.4	616.8	347.4
K01134	-1	191	923.7	1144.9	438.6	353.2
K01135	-1	186.7	571	632.4	523.2	283.5
K01136	-1	183.2	1044.7	717.9	845.3	418.1
K01137	-1	482.4	987.1	1425.5	1180.8	480.5
K01138	-1	378.5	1409.6	1520.9	601.8	665.3
K01139	-1	1132.3	3309.8	3679.5	2884.4	1469.1
K01141	-1	1231.3	4066.3	2664.2	2289.2	1869
K01142	1	6652.3	17381.9	17030.8	12851.2	7599.5
K01143	-1	nan	64.3	57.4	93.2	60.8
K01144	-1	736.6	1823.7	1503.4	1265.7	647.4
K01145	-1	nan	nan	nan	nan	nan
K01146	-1	125.6	434.9	470.1	520.4	161.3
K01147	-1	1758.7	6175.3	5238.6	4255.8	2876
K01148	1	3332.6	8175.8	7789.3	4964.5	5109.2
K01149	-1	31.6	98.2	92	91.2	127.5
K01150	-1	557.1	1757.9	1267.9	1141.3	857
K01151	-1	1400.4	5737.2	5375.4	3680.8	2200.7
K01152	-1	31.6	62.4	93.6	61.2	nan
K01153	-1	10087.9	30421.8	29284.2	24449.9	13774.4
K01154	-1	9404.6	27390.3	25272	19738.6	9396.6
K01155	-1	366.6	1087.5	946.6	841.2	435.4
K01156	-1	1815.2	5993.4	5110.1	4257.5	2667.3
K01157	-1	1057.9	2498.4	2637.8	1652.6	2028.8
K01158	-1	501.3	1322.8	1498.4	991.7	568.7
K01159	-1	1112.1	3344.3	3118.7	2303.5	1236.6
K01160	-1	154	450.4	346.9	303.1	184.7
K01161	-1	nan	29.6	62	nan	29.3
K01163	-1	566.4	2337.1	2067.2	1559.2	973.8
K01164	1	2365.7	7595.2	7333.5	5508.6	3316.4
K01165	-1	320.4	1261.4	1108.1	824.4	473.8
K01166	1	17195	55413	49281.2	38383.7	31908.5
K01167	-1	29.3	184.4	184	212.4	61.6
K01168	-1	122.4	460.4	409.3	218.5	217.8
K01169	-1	30.8	404.9	397.5	125.8	64.7
K01170	-1	434.6	1164.8	965.4	1013.3	633.6
K01172	-1	307.6	1023.6	744	712.5	282.1
K01173	-1	1456.4	5146.8	4134.1	3737.5	1738.9
K01174	-1	731.1	2549.2	2793.7	1325.8	1155.5
K01175	-1	4703.3	15568.1	15111.4	11827.8	8967.3
K01176	1	6244.4	19831.7	18477	14345.5	11891.8
K01177	1	11046.8	40263	37205.9	30379.2	28730
K01178	-1	1306.9	4753.4	4718.3	4221.6	2215.5
K01179	1	24086.4	90758.6	83608.6	68761.3	58472.1
K01180	-1	150.2	629.9	649.8	289.9	166.4
K01181	-1	3448.2	11516.4	11692.8	8329.5	5015.5
K01182	-1	1657.6	4060.2	3512.9	2738.1	1777.3
K01183	1	25592	105028	102924	74313	65237.6
K01184	1	7553.3	30091	28203.5	23537.7	19659.6
K01185	-1	1186.7	3065.7	2564.9	2400.2	1007.4
K01186	-1	1253.3	4350.9	3882.5	3650.2	2148.6
K01187	1	6715	21827.5	23931.3	17444.3	12305.4
K01188	1	47702.4	146239	139817	103494	96118
K01189	-1	375.1	476.1	444.9	313	123.2
K01190	1	9033.9	28655.1	25412.8	19824.9	14077.2
K01191	1	9479.3	29271.9	27721.1	20982.2	16699.6
K01192	-1	3649.8	11858.7	11114.8	8722.5	4342.5
K01193	1	13374.6	41616.7	44112.8	33597	26898.2
K01194	1	3463.3	12077.1	10564.4	9079	5839.2
K01195	-1	1758.5	5239.6	4909	5111.5	2267.1
K01196	-1	1912	4833.1	4510	3907.3	2899.3
K01197	-1	1443.7	5070.3	4554.8	3958.8	2320.5
K01198	-1	1128.3	4341.9	3491	3074.7	2197.9
K01199	-1	123.5	337.9	92.8	63.1	124.8
K01200	-1	1301.4	4475.2	3560.8	2656.4	1405.7
K01201	-1	1188.8	3893.1	3814.1	3165.3	2193.9
K01202	-1	464.2	994.2	916.1	504.9	406.4
K01203	-1	382.9	694.1	874.9	634.9	488
K01204	-1	93.2	466.1	343.1	310.2	272.5
K01205	1	1371.1	4520.2	4074.9	3810.6	2728.3
K01206	1	5299.9	17420.7	17246.8	13656.6	8830.3
K01207	-1	2469.3	8725.4	7910.2	7065.8	3830.7
K01208	-1	30.4	61.2	62	122	35
K01209	1	8793.7	24303.2	23382	16587.9	14270.5
K01210	-1	1738.8	7504	6806.6	5226.2	3307.9
K01212	-1	722.5	2814.3	2142.2	1895.6	1195.5
K01213	1	9318	34882.7	31121.6	25446.7	21184.2
K01214	-1	nan	30.8	nan	33.9	62
K01215	-1	157.5	447.9	565.9	247.9	129.8
K01216	-1	nan	154.4	189	127.8	61.2
K01217	-1	248.4	1156.9	938.5	779.4	378.9
K01218	-1	1380.1	4011.8	3413.4	2465.5	1277.5
K01219	-1	131.6	380.6	252.1	438.3	282.3
K01220	-1	191.1	905.2	723.3	494.9	419.3
K01222	-1	379.2	1555.7	1146.4	1137.5	791.3
K01223	-1	3705.3	10975.3	9872	8540.7	6007.3
K01224	-1	716.8	1995.1	2265.9	1531.8	887.6
K01225	-1	255.1	1153.5	773.1	584.3	441.4
K01226	-1	1117.9	3839.1	3165.1	2571.1	1977.8
K01227	1	4080.4	12241	9846.9	7444.5	6619.7
K01228	1	2537.9	7995.6	8288.4	6581.7	3898
K01229	-1	3997.7	10840.7	9225.3	7985	6571.6
K01230	1	10326.9	27686.2	26234.8	19475.5	15460.7
K01231	1	2310.8	7464.5	8368.1	6154.5	4478.9
K01232	-1	249.5	1023.6	778.2	648.4	412.3
K01233	-1	123.1	615.1	122.4	252.2	127
K01234	-1	125.5	529.8	592.4	379.6	379.6
K01235	-1	684.6	2399	2523.8	2031	1180.7
K01236	-1	1557.6	6207.1	5596.1	4572	2862.7
K01238	-1	1555.6	4221.5	5258.1	3619.1	1955.4
K01239	-1	900.7	3365.4	3261.7	2213.8	1532.5
K01240	1	8191.7	27809	26440	18704	17062.6
K01241	-1	595.9	1720.5	1320.1	991.9	502.4
K01242	-1	339.9	800.8	1020.7	586.2	631.7
K01243	-1	2308.6	6090.7	6652.3	4398.4	3064.6
K01244	1	1931.3	6991	6209.5	5064	5133.7
K01245	-1	188	690.3	495	537.8	95.5
K01246	1	8795.1	32789	29361.9	23246.6	19148.1
K01247	1	3610.3	11212	10929	8557.2	6792.8
K01249	-1	186.2	369.8	462.3	322.5	156.3
K01250	-1	345.6	556.8	890.1	615.6	159.1
K01251	1	9241.5	36598.3	38004.2	29919.9	25878.6
K01252	-1	93.2	709.3	780	549.5	312.3
K01253	-1	1075.8	5279.2	5057.2	4488.2	3814.9
K01254	1	2235	6055.3	5750.2	5115.6	3713
K01255	1	8944.5	30031.2	29624.2	22932.5	19564.8
K01256	1	11979.3	36811.4	31944.8	25808.5	20365
K01257	-1	156.8	503.2	532.8	437.7	255.7
K01258	-1	908.3	3123.3	2730.7	2243.6	1694.7
K01259	1	7144.8	25300	23294.6	16669.4	14826.1
K01260	-1	160.6	154.3	415	279.9	125.8
K01261	-1	128.6	343.3	244	62.7	132
K01262	1	31288.9	119326	110316	88055.2	76664.3
K01263	-1	155.9	444.3	553	218.9	253
K01264	-1	230.2	439.4	745.2	659.4	221
K01265	1	35861.1	108620	97676.6	77491.7	64296.9
K01266	-1	340.7	1491.2	1006.4	1028.9	711.6
K01267	1	4109.2	17934.7	15725.2	13048.3	9738.3
K01268	-1	186.3	743.4	753.6	591.3	283
K01269	-1	1014.6	3086.4	4153	2726.6	1707.4
K01270	-1	1036.6	2894.7	2750.2	2573.2	1829.8
K01271	-1	1473.4	4012.3	4340.5	4066.4	2113.3
K01273	-1	1619.2	5720.3	5243.2	4792.1	3091.8
K01274	-1	32	155.9	124	246.8	nan
K01275	-1	374.9	2306.3	2348.5	1509.7	1386.8
K01276	-1	251.4	1390.2	1216.5	514	654.8
K01277	-1	638.6	1983.6	2118	1753.1	866.7
K01278	1	4725.6	12789.5	13240.9	10016.5	6581
K01279	-1	711.4	2464.5	2223.9	1886.2	1076.7
K01280	1	2250.1	8283.2	7970.1	5952.6	3860.7
K01281	-1	680.1	2703.5	2480.2	1803.8	1590.7
K01282	-1	312.3	2058.6	1543.2	1289.4	643.5
K01283	-1	1129.2	3760.6	3625.1	3045.8	1924.9
K01284	-1	1592.3	4028	3869.8	3024.9	2201.3
K01285	1	8398.7	28053.7	26468.2	20323.2	17328.7
K01286	-1	748.8	3513.4	2974.9	2720.8	1328.4
K01288	-1	776.3	2073.4	1807.6	1271.3	1407.9
K01289	-1	153.2	382.9	612.2	373.8	229.5
K01290	-1	30	90.8	122.4	61.6	30.8
K01291	-1	60.8	250.6	277.5	191.3	30.8
K01292	-1	92.4	315.2	374.5	276.8	65.5
K01293	-1	950.5	2140.7	2684.8	2182	1179.5
K01294	-1	32.3	123.9	311.9	247.9	190.6
K01295	-1	661.5	1998.8	2190.3	1804.1	1510.2
K01296	-1	122.4	379.2	248.2	186.7	62.8
K01297	-1	1443.6	5112.2	4463.4	4329	2167.7
K01298	-1	64.3	404.6	307.6	317.7	62
K01299	-1	1748.5	5887.7	5253.8	3828.2	2534.4
K01300	-1	98.2	382.2	446.9	379.2	189.4
K01301	1	2250.5	5798.5	6681.8	5305.1	3905
K01303	1	2063.4	6837.5	6514.9	5641.9	3771
K01304	1	17691.9	52858.1	48015.1	35925.2	32944
K01305	-1	185.6	887.3	621.7	398	223.7
K01306	-1	65.5	275.9	410	279	63.9
K01307	1	8234	26355.4	25757	19331.5	17996.3
K01308	-1	378.5	782.2	749.1	650.9	358.1
K01310	-1	95.9	438	560.5	191.8	30.8
K01311	-1	187.5	242.8	156.4	152.4	122.4
K01312	-1	459.1	1702	1213.1	1284.5	535.6
K01313	-1	279.6	1336	937.7	967.1	361.7
K01314	-1	153.5	1097	282.9	122	380.7
K01315	-1	464.3	1556.4	1963.2	1132.7	707.4
K01316	-1	402.3	1213.7	1077.3	1011.7	644.1
K01317	-1	348.8	1298.6	815.2	875.7	320.8
K01318	-1	216	907.5	688.7	721.3	692.8
K01319	-1	90.4	151.2	214.4	217	30.8
K01320	-1	156.3	593	785.7	382.7	256.1
K01321	-1	192.8	626	505.1	337.8	224.4
K01322	1	6008.2	18992	17521	14545.5	10154.6
K01323	-1	192.5	469	283.3	438.3	257.2
K01324	-1	229.4	975.8	628.4	466.3	158.9
K01325	-1	213.2	305.2	338.3	342.2	125.9
K01326	-1	154.4	218.7	282.5	59.2	122.8
K01327	-1	nan	186	216.8	122	62.8
K01328	-1	245.6	1323.2	793.3	795.1	323.4
K01329	-1	29.6	63.2	92.4	nan	nan
K01330	-1	315.3	539.4	507.5	555	288.8
K01331	-1	99.7	801.4	590.6	504	188.8
K01332	-1	217.1	951.7	692.8	570.5	161
K01333	-1	282.6	1122.3	875.1	721.3	413.2
K01334	-1	123.2	558.2	218.3	159.7	190.6
K01335	-1	243.2	717.9	684	531.6	283
K01336	-1	247.8	1013.5	901.7	706.1	452.1
K01337	-1	nan	30	nan	nan	nan
K01338	1	7019.4	28038.5	26005.1	21388.7	15871.1
K01339	-1	nan	30.8	nan	nan	30
K01340	-1	121.6	305.1	216.6	424.7	93.2
K01341	-1	442	1984.1	2180.1	1538	706.2
K01342	-1	62.4	759.8	697.7	721.6	377.1
K01343	-1	93.5	1065.1	717.3	683	313.1
K01344	-1	230.7	312.7	533.6	315.5	320.9
K01345	-1	90.8	222.2	213.9	94.3	63.9
K01346	-1	nan	190.2	60	246.3	98.6
K01347	-1	155.9	562.1	789.3	536.2	376.9
K01348	-1	155.2	752.3	654.1	595.5	188
K01349	-1	846.7	1946.8	1847.7	1449	862.2
K01350	-1	30	94.3	65.5	159	61.6
K01351	-1	nan	62.4	60.8	nan	33.5
K01352	-1	90.8	471.9	244.8	272	94
K01353	-1	30	312.3	219.5	64.3	32.3
K01354	1	5126.5	15902.9	12236.8	10724.3	8383.3
K01355	-1	31.6	98.5	61.2	120.8	126.3
K01356	-1	1087.5	3228.3	3218.1	2893.6	1674.6
K01357	-1	353.8	1191.6	1047.3	1095.1	842
K01358	1	61816.1	200040	177549	139646	126019
K01359	-1	189.1	463.8	561.8	595.5	319.6
K01360	-1	246.3	923.1	945.6	661.5	421.6
K01361	-1	627	2034	1725.4	1397.5	940.8
K01362	1	7468.1	25425.5	25704.4	18774.5	15617.8
K01363	1	11284.6	31822.4	31618.1	21135.1	19234.5
K01364	-1	nan	30	127.5	nan	30.8
K01365	-1	2978	10253.9	9237.8	7097	6500.7
K01366	1	7412.1	21422.8	23418.7	17006.3	16970.8
K01367	-1	65.1	721	501.6	216.4	62.4
K01368	-1	316.5	1411.3	1193.3	955.4	592.1
K01369	1	7466.2	23941.5	23174.1	18542.1	15489.3
K01370	-1	62.8	318	504.3	476.8	216.4
K01371	-1	220.7	922.4	686.4	871.2	859.9
K01372	-1	807.3	2901	2758.9	2227.7	852.4
K01373	1	9035	41164.8	40835.6	32695.3	26816.2
K01374	-1	417.3	1038	1147.1	1044.4	280.3
K01375	-1	nan	30.4	nan	nan	30.8
K01376	1	642.3	2265.4	2241.2	1308.6	1301.2
K01377	-1	121.2	385.8	191.4	321.5	313.6
K01378	-1	61.2	446.9	357.8	197.9	222.2
K01379	1	765.4	2581.3	2632.2	2213.2	1583.6
K01380	-1	195.1	296.8	427	462.5	303.9
K01381	-1	703.8	1806.4	1805.6	1356.8	1012.7
K01382	-1	196.3	283.3	627	467.4	363.1
K01383	-1	63.6	536.8	538	295.3	370.5
K01384	-1	62.3	309.1	368.3	152.4	248.3
K01385	-1	258.7	404.6	624.6	471.5	293.4
K01386	-1	423.6	1634.4	1426.6	1008.3	638
K01387	-1	499.2	2643.4	1941.3	1528.2	863.9
K01388	-1	122.8	427.1	373.1	378.1	159
K01389	-1	122	420	61.2	192.4	160.2
K01390	-1	121.6	319.1	249.9	122	62
K01392	-1	852.2	2378.1	2794	1982.6	1367.5
K01393	-1	30.8	187.1	219.9	277.9	62.4
K01394	-1	71.6	662.4	693.1	606.1	366
K01395	-1	217.8	602.3	657.3	372.7	345.4
K01396	-1	30.8	165.6	159.4	161.4	163.6
K01397	-1	159.7	348.3	121.2	191.8	224.8
K01398	-1	129	439.2	336.3	160.8	123.6
K01399	-1	31.2	31.6	nan	30	30.8
K01400	-1	185.5	285.3	375.7	193.2	168
K01401	-1	65.1	93.1	65.5	127	61.2
K01402	-1	127.5	153.6	280.4	219.4	184.8
K01403	-1	254.4	1354.1	887.8	446.3	206.3
K01404	1	2566.6	7631.3	7075.8	5791.4	4531.5
K01405	-1	154	504.2	568.4	628.4	285.7
K01406	-1	30.4	189	162.9	125.9	32.7
K01407	-1	680.7	1797.6	2134	1346	1131.4
K01408	1	5357.9	15274.5	15050.8	11359.9	7924.9
K01409	1	4953.5	17295.1	15631.3	13800.7	8630.3
K01410	1	1588.5	4267.1	3617.6	3498.6	2135.8
K01411	1	2465.1	6825.7	6605.9	5220.5	3577.8
K01412	1	9216.8	27872.5	25911.2	20258	17197
K01413	-1	nan	406.4	343.9	263.3	127.8
K01414	1	5098.5	18699.1	18417.4	13882.6	10527.9
K01415	-1	1769.2	3597.6	4347.5	3370.4	2037.1
K01416	-1	nan	32	nan	nan	65.8
K01417	-1	7634.9	23242	24421.9	19834.5	13998
K01419	-1	434.7	1125.4	769.7	798.9	409.9
K01420	-1	1808.9	6050.1	5814	4253.4	1980.9
K01421	-1	1806.8	5999.2	6083.9	5684.1	3040.8
K01422	-1	351.8	913.5	949.1	783.9	568
K01423	-1	2718.5	8332.2	8070.5	6448.2	4576.3
K01424	-1	2280.7	8579	8774.8	6481.5	3781.8
K01425	-1	1928.8	6199.9	5396.3	4860.9	3425.2
K01426	-1	5825.7	21292.1	19107.8	16238	12104.8
K01427	1	491.5	1868.7	1484.8	1032.3	816.5
K01428	-1	841.5	2843	2092.7	2141.9	1009.9
K01429	-1	305.1	1107.9	842.4	1055.9	414.7
K01430	-1	31.2	301.5	271.1	92	120.9
K01431	1	487.4	2052.3	2058.5	1239.5	1018.3
K01432	-1	125.9	859.1	657	741.1	500.2
K01433	1	4953.9	12698.8	11345.8	8229.6	7186.1
K01434	-1	4703.5	11920.2	11599.1	10491.7	7437.2
K01435	-1	92.4	590.4	660.3	379.6	256.5
K01436	1	3943.4	11676.8	10043.8	8634	6993.3
K01437	-1	437.4	1249.5	1028.9	1052	469.3
K01438	1	9582.7	33412.3	32703.3	26217.6	19843.1
K01439	-1	3162.7	11146.5	11745.1	8629.5	5632.7
K01440	-1	187.5	507.1	248.2	211.2	254.4
K01441	-1	684.3	2304	1814.3	1347.1	737.6
K01442	-1	1079.6	4126.7	3077	2839.8	1549.6
K01443	-1	1774.2	6745	5565.6	5054	3589.7
K01444	1	1137.7	3595.2	3808.6	3231.6	1774.8
K01446	-1	881.2	2399.1	2284.1	1322.5	1237.5
K01447	-1	780.2	3033.6	2606.3	2447.2	1612.2
K01448	-1	6874.9	23730.1	22780	20249.4	11078.9
K01449	-1	652.4	2313.4	2012	1550.4	1115.1
K01450	-1	nan	nan	nan	60	nan
K01451	-1	1523.3	6756.2	6281.5	4724.7	3420.1
K01452	-1	94.3	413	436.5	159.4	292.1
K01453	-1	307.1	941.1	743	566	749
K01454	-1	357.8	1820.7	1374.8	2032	1358.1
K01455	1	5900.7	18304.4	17865.5	13462.6	11985.5
K01456	1	1308.5	4072.4	3329.4	2964.6	1767.3
K01457	-1	342.7	1768.3	1864.4	1341.3	736.5
K01458	-1	316	530.9	560.6	214.7	221
K01459	-1	30	152.4	95.1	32.3	97.4
K01460	-1	60.4	563.1	469.7	588.2	256.5
K01461	-1	62	126.3	60.8	65.1	nan
K01462	1	5417.1	19530	19010	14105.7	11293.5
K01463	-1	440.8	1699.7	1274.7	1506.4	1141.3
K01464	1	4134.2	10637.6	10846.7	7973.5	6006.6
K01465	1	11932.6	39116	38509.2	31618.1	22310.2
K01466	1	1575.6	5846.3	5069.5	3928.2	3334.1
K01467	-1	3744	10946.9	11395	10293	4935.4
K01468	-1	849.4	3043.3	3278.5	2135.4	1710.6
K01469	1	3225	10030.7	9972.8	9769	6157.8
K01470	-1	2012.4	8126.8	7524	6816.1	3011.2
K01471	-1	nan	123.1	125.8	30.4	31.2
K01473	-1	1847.5	5336.7	4872.8	3440.7	2207.4
K01474	-1	1103.6	5240	4381.5	3617.8	2357.3
K01476	1	8796.2	27742.6	27947.3	20226	17494.3
K01477	-1	723	2728.2	2719.9	2085.7	1004.9
K01478	-1	964	3122.2	2575.3	1892.9	1138.2
K01479	-1	956	2759.8	2432.2	1825.9	1101
K01480	-1	1742.6	7715.3	7534.8	6332.2	2741.7
K01481	-1	844.2	2066.5	2230.1	1524.9	640.1
K01482	-1	219.4	964.2	655	798.7	414.7
K01483	-1	495.1	1992.6	2159.1	2042.2	629.5
K01484	-1	245.9	1000.9	746.4	940.6	356.4
K01485	-1	740.7	2898.8	2755.8	1864.4	1013.5
K01486	-1	1432.6	5316.8	4537.5	4149.8	3154.2
K01487	-1	1245.8	4024.9	3961.2	3278.6	1779.9
K01488	1	5784.3	16881	16813	11759.7	8425.4
K01489	1	1295.2	5811.6	5495.1	5075.6	3068.4
K01490	1	2302.6	7771.2	7437.3	6893.4	4584.4
K01491	-1	6035.7	25020	22494.1	18275.5	15452.6
K01492	-1	nan	nan	30	30.4	nan
K01493	1	1871.4	5546.4	5452	3319.3	2082.2
K01494	-1	1205.3	2989.2	2460.9	3063.9	1103.8
K01495	1	4784.5	19544.5	16721.6	13470	10429.2
K01496	-1	1071.2	3192.7	2335.3	1953.3	816.1
K01497	-1	1205.6	2474.1	3204.2	2789.9	1457.3
K01498	-1	30	nan	nan	29.3	30
K01499	-1	313	1457.2	1242.1	1132.3	534.4
K01500	-1	232.2	1005.3	430	526.5	417
K01501	1	2734.9	11192.8	10844.4	8364.8	6830.3
K01502	-1	342	999.2	1357.9	459.5	690.8
K01503	-1	nan	nan	nan	nan	nan
K01504	-1	nan	30	63.2	90.4	nan
K01505	-1	1049.6	3678.2	3009.4	2463.9	1670.7
K01506	-1	696.6	1293.6	1669.2	1202.3	682.8
K01507	1	40993.2	129348	123655	96449.8	84972.6
K01509	-1	2067.2	6408.3	6595.3	4936	3910.3
K01510	1	1449.1	6162.8	6412.1	4312.5	4095.8
K01511	-1	278.2	805.2	1151.1	881.2	604.9
K01512	1	1617.9	6305.8	5837.9	5484.6	2727.3
K01513	-1	3766	13896.5	12139.2	10051.9	9801
K01514	-1	688	2440.7	2477.8	1900.7	1042.9
K01515	-1	3156.9	9200.8	8764.2	7594.1	5116.7
K01517	-1	2765.9	6748.3	5923.1	4124.2	4293.8
K01518	-1	190.5	619.2	655	254.8	396.7
K01519	1	5353.1	13391.6	13659.7	10422.2	9585.3
K01520	1	3317.8	11792	11034.8	8069.6	7145.1
K01521	-1	550.7	1171.1	909.6	847	410.1
K01522	1	2195.2	9408.8	10717.3	7667.2	6412.1
K01523	-1	417.4	1170.3	1181.8	671.5	616.1
K01524	-1	3991.1	12292.9	11813.6	9938.6	5463.3
K01525	-1	1323.1	3845.9	3358.8	2914.7	1436.4
K01526	-1	510.4	1001.2	1101.1	714.8	536.3
K01527	1	10387.1	31186.9	27545.3	21975.3	20230
K01528	1	3611.7	12023.4	11297.1	10045.1	7880.6
K01529	1	7614.5	22329.6	19343.7	15684.6	11799.5
K01530	1	15062.7	42579.2	39102.8	31786.6	23483.6
K01531	-1	3045.4	10968	10155.1	7926.7	5757.7
K01533	1	7460.8	27623.4	25717.1	19706.8	14231.2
K01534	1	5263	19157.5	15650.3	13341.5	7825.3
K01535	1	19846.4	67662.5	64063.8	51120.5	42729.1
K01536	-1	nan	217.2	125.5	92.8	62
K01537	1	28209	101989	96148.2	73605.7	61702.4
K01538	-1	nan	85.9	nan	58.9	30
K01539	-1	1494.5	4068.5	3253.8	3806.2	1518.7
K01540	-1	1106.8	2697.3	2046.8	1531.1	722.9
K01541	-1	32	151.6	124	124.3	nan
K01542	-1	30.4	157.4	96.6	122.4	nan
K01543	-1	nan	275.6	180.9	311.5	63.1
K01544	-1	220.3	560.5	561.4	311.2	251.4
K01545	-1	nan	87	85.8	57	90
K01546	-1	1787.5	6045.2	4957.1	4822.9	2797.3
K01547	-1	1223.6	3584.4	3283.4	2339.7	1437
K01548	-1	780.5	2885	2630.1	1886	1172.3
K01550	-1	nan	nan	nan	nan	nan
K01551	1	12065	39391.7	35970.2	25367.3	23253.3
K01552	-1	1581.6	4901.6	4644.2	3574.9	1914.3
K01553	-1	435	866	840.9	385.5	507.4
K01554	-1	136.7	181.2	274.5	131.3	91.6
K01555	1	3786.2	13329.8	11346	8669.7	9029.6
K01556	-1	880.4	3159.2	3243.6	2471.9	1512.7
K01557	1	5657.9	14469.4	13815.6	10549.6	9318.7
K01558	-1	63.2	436.6	309.5	217.1	188.3
K01560	-1	1494.1	5274.1	4678.7	3433.7	1933.1
K01561	-1	880.1	3536.4	3113.9	2696.1	1635.1
K01562	-1	92	334.4	156.4	314.4	32
K01563	-1	2472.6	8497.5	8829.7	6537.7	5112.2
K01564	-1	60.4	690.8	587.7	311.1	247.6
K01565	-1	440.7	1601.3	1562.8	1446.8	790.7
K01567	-1	1582	5203.9	4322.1	3950.5	2306
K01568	1	2950.3	10640.8	9550.9	7538	7163
K01569	-1	341.4	1614.2	1862.1	1233.3	743.1
K01571	-1	570.9	1852.5	1507.6	1025.5	665.8
K01572	-1	633	1524.8	1539.6	1104.1	476.1
K01573	-1	357.3	685.4	662.4	564.2	156
K01574	-1	217.8	375.6	531.7	307.5	380
K01575	-1	313.1	1476.2	1104.6	1021.2	600
K01576	-1	659.6	1624.1	1596.8	1755.8	1044.8
K01577	-1	187.5	841.9	998.5	762.3	504.5
K01578	1	3078.6	10298.8	7583	6970.1	4967.6
K01579	-1	486.1	1468.2	948.6	923.7	465.2
K01580	1	13667.2	48812.5	47666.9	41326.6	33512
K01581	-1	1879.9	5699	5794.4	4999.6	2546.2
K01582	-1	564.4	2071.2	2033.8	1820.6	1110.9
K01583	1	1684.8	6484	4394.3	4460.6	3813.8
K01584	-1	524.6	3037.2	2703.1	2156.9	1188.7
K01585	-1	1289.9	4186.1	4970.6	4358.4	2256.7
K01586	1	17498	52888.2	48489.9	40101.5	30480.7
K01587	-1	286.3	901.2	626.3	371.4	413.8
K01588	-1	923	2944.6	2733.8	2077.3	943.3
K01589	-1	3041.9	9882.5	8895.2	6978.4	5277.9
K01590	1	5285.8	18631.6	18631.4	14933.8	11294.6
K01591	-1	1741.1	6982.4	5474.2	3974.2	2179.4
K01592	1	4439.5	15944	14229.2	9750.4	9282
K01593	-1	577.6	2314.7	1815.5	1467.9	1015
K01594	-1	156.3	498.2	282.1	217.6	32.3
K01595	1	20887.3	71358.2	65576.6	55512.9	45551.1
K01596	-1	1067.3	5530.2	4620.6	3918.4	2511.8
K01597	1	7554.1	24665.3	23691.6	15708.5	13745
K01598	1	1811.3	5332.1	4396	3759.2	3255
K01599	1	10306.7	32913.4	29211.3	24274.3	20605.7
K01601	1	68332	206517	194273	147151	131794
K01602	1	76721.8	398860	384110	297467	268491
K01607	-1	829.9	2873.2	2822.5	2151.9	1095.7
K01608	-1	216.8	568.7	431.1	377.3	284.6
K01609	1	8717.6	28637.9	22885.3	20202.8	14298.3
K01610	1	6019.4	19765.8	17421.9	14299.5	11384
K01611	1	8524	31242.3	32146.5	24116.8	18584.3
K01612	-1	nan	nan	nan	nan	nan
K01613	1	9276.1	27112.4	25232.9	19054.5	13439.6
K01615	-1	30.4	31.6	32.3	nan	nan
K01616	-1	222	796.7	976.6	617.1	474
K01617	-1	345.2	563	615	462.6	318.4
K01618	1	30.4	216.4	462.3	253.8	31.6
K01619	-1	1164.7	3903.7	4073.3	3015.1	1447
K01620	1	4219.3	17804.3	18170.4	14574.4	12301.5
K01621	-1	1032.1	2643.2	2273.3	2098.7	1176
K01622	-1	251.8	937.8	1091.9	589.7	531
K01623	1	12480.5	81526.2	77486.5	63457.6	58972.6
K01624	-1	2747.7	10008.6	9039.4	8263.2	4551.1
K01625	-1	965.4	3623.7	4176.2	3182.2	1630.8
K01626	1	9859.6	40415.2	39336.1	32072.3	25861.7
K01627	1	6329.4	19531.9	16866.8	15555.2	12911.5
K01628	-1	1689.9	5503	4605	3790.1	2163.8
K01629	-1	308	842.5	618	681.5	437.4
K01630	-1	137.1	990.1	1005.3	647.2	631
K01631	-1	153.2	283.4	395.9	337.1	125.9
K01632	-1	186	780.8	936.9	381.9	475.9
K01633	1	1686	4289.9	4725.3	3485	1931.7
K01634	1	3069.2	9470.5	6838	6733.8	5806.8
K01635	-1	152	963.3	408.1	752.7	440.5
K01636	-1	623.1	1464	1497.3	1323.2	738
K01637	1	1134.5	3130	3256.4	2410.9	1683.6
K01638	1	2497.6	7691	7383.6	6656	3599.6
K01639	-1	559	1363.6	1046.9	865.2	245.2
K01640	1	2971.5	8792.4	8397.5	7245.2	5208.4
K01641	1	7764.8	25842.7	25660.7	19894.8	15707.9
K01643	-1	432.6	1226.5	1269.9	753.1	543.1
K01644	-1	1692.7	6533	5848	4410.2	1873.2
K01645	-1	186.7	534.8	498.7	401.1	162.4
K01646	-1	88.9	204.1	211	207.9	31.2
K01647	1	13407.6	45560	42348	36713.2	27306.3
K01648	1	17987.9	54945.5	54361	43732.3	37662.2
K01649	1	26830	59923.9	58430.7	49297.7	40264
K01652	1	10483.9	36495.4	33412.4	27377.7	18571.7
K01653	1	7532.9	24969.7	20927	17656.9	13599.7
K01654	-1	1074.3	4354.2	3589	2716.8	1851.4
K01655	-1	93.1	666.4	439.7	433.9	255.2
K01656	-1	184.7	158.6	317	220.7	191.8
K01657	1	10576.5	30000.8	32305.2	23433.2	17570.9
K01658	1	6418.8	19344.3	15658.7	12375.9	10002.5
K01659	-1	346.4	1285.8	750	784.9	497.1
K01661	1	3893.2	17201.7	16199.4	11773.1	10580.1
K01662	1	6978.7	22539.4	24600.9	17710.9	13798
K01663	1	1735.8	4322.2	2793.2	2043.2	1852.8
K01664	-1	649	2549.1	2244.7	1919.6	1069.8
K01665	-1	2482.9	6933	7415	6326.1	3774.9
K01666	-1	527.3	1701.3	1706.1	996.1	919.2
K01667	-1	307.6	1150.8	906.6	844.2	442.9
K01668	-1	nan	91.6	94	154.8	94.7
K01669	1	8444.9	28460.3	27481.7	21636.7	13212.2
K01671	-1	62.8	31.6	124.8	59.2	93.9
K01672	-1	2021.4	8479.5	7355.2	5916.6	3198.8
K01673	1	33510	107052	99886.3	77566.8	64966.7
K01674	1	7753	22100	20021.3	16678.7	13318.9
K01676	-1	685.4	3005.4	3150.6	2171.4	1479.6
K01677	-1	616.2	2745.4	2181.9	1488.3	1018
K01678	-1	151.6	865.7	494.6	589.8	432.7
K01679	1	11862.5	38269.9	37473.9	26169.8	23465.5
K01681	1	12424.5	49107.4	47026.5	35119.6	30807.9
K01682	-1	1019.3	2580.6	2754.2	2490.9	1662.6
K01684	-1	588.8	1757.4	1818.3	1149.8	678.6
K01685	-1	714.8	3053.3	3027.1	2075.2	1374.9
K01686	-1	911.6	3037.8	2061.8	1924.5	1261.7
K01687	1	5633.4	19337.1	16240.5	14061.2	10407.9
K01689	1	15084	65167.3	59187.5	42848.7	40408.9
K01690	-1	522	1290.4	1602.3	1383.4	864.1
K01691	-1	345	1209.4	1037.6	680.6	474.8
K01692	-1	3470	11718.9	10979.7	8923.3	6455.2
K01693	1	6228.2	19575.4	17423.3	12899.8	10997.5
K01694	-1	152.4	626.6	306.7	313.9	225.6
K01695	1	9866.1	34884	30310.8	23147.4	19456.8
K01696	1	4140.3	19052.3	16674.4	14780.8	11346
K01697	-1	814.6	4010.2	4462.2	2829.5	2116.8
K01698	1	2442.2	11040	11365.9	9429.6	5917.5
K01699	-1	31.6	246.4	371.9	280.8	92.8
K01702	-1	247.9	477.1	500.3	315.3	156.7
K01703	1	5670.1	17309.2	18121.9	13961.5	11436.6
K01704	1	7585.2	30657.5	28557.1	22125.6	18881.4
K01705	-1	791	2376.5	1573.9	1184.6	840.2
K01706	-1	473.1	883.1	836.4	1346.1	764.8
K01707	-1	121.2	491.1	773.8	694.8	125.2
K01708	-1	159.4	673.1	726.1	282.1	227.3
K01709	-1	930.1	2409.5	3145.6	2017.8	1362.9
K01710	-1	18512.3	65917.8	64328.5	49072.6	42380.9
K01711	1	4397.6	15512.7	14852.9	11164.4	10962.6
K01712	-1	1159.1	3574.4	3671.5	3169.1	2172.7
K01713	-1	182.8	771.7	1160.4	735.8	220.9
K01714	1	16657	50819.9	47947.3	39279.7	30111.8
K01715	-1	307.5	1436.7	981.6	1400.6	395.1
K01716	-1	526.2	1080.5	839.9	1267	592.9
K01718	-1	628.4	1697	1564	953.9	867.5
K01719	1	4949.3	14479.7	14312.7	10607.6	6866.8
K01720	-1	684.4	2195.2	2942.7	1862.2	1164.7
K01721	-1	559.2	1323.9	1146.1	957.1	559.9
K01722	-1	nan	nan	63.1	nan	nan
K01723	1	363.1	1969.1	1703.3	1018.6	1010
K01724	-1	2821.8	8169.5	7997.3	6056.4	3381.6
K01725	1	3511.5	11234.2	10268	8545.9	6868.7
K01726	-1	161.7	752.2	648	741.6	371.5
K01727	-1	564.5	1984.4	2255.3	1754.3	822.5
K01728	1	43262.8	149405	143467	107462	102153
K01729	-1	282.7	822.7	756.5	631	470.6
K01730	-1	247.2	1234.7	1291.6	1116.2	666.4
K01731	-1	nan	224.9	189.4	186.3	190.2
K01732	-1	62.7	126.3	62.7	184.4	31.6
K01733	1	9041.3	34978.1	30326.8	24472.4	19733.9
K01734	-1	398.4	812.7	976.2	611.2	410.1
K01735	1	6795.4	22878.4	21664.3	16622	12133.9
K01736	1	4477.4	13776.5	13398.5	9877.6	7718.1
K01737	-1	2148.5	7970.7	6571.9	4849.1	2940.5
K01738	1	32356.4	102400	96449	76437.5	67156.8
K01739	1	3875.2	14100.9	14180.6	9697.1	7558.4
K01740	-1	2007.8	5309.9	5726.5	4678.4	2562.5
K01741	-1	59.6	899.8	473.8	475.5	258.4
K01743	-1	160.9	96.2	301.8	63.6	96.3
K01744	-1	710	2670.3	2215.3	2063.9	1045.7
K01745	-1	1653.1	6023.2	5758.8	4365.4	2167.6
K01746	-1	nan	30	59.6	90.8	30.8
K01749	1	8275.3	32197.2	28289.9	23010.7	17029.7
K01750	-1	1961.1	6109.4	5608.4	5174.7	2925.3
K01751	-1	634.9	2363.9	2277.4	1974	1428.3
K01752	-1	1953.2	6559.6	5956.1	5385.1	3346.8
K01753	-1	498.1	1435.9	1528.5	1057.2	794.3
K01754	1	5001.3	16400.5	15887.2	12320	9024.8
K01755	1	5834.8	16144.2	16075.1	11644.7	8587.6
K01756	1	5400.9	17402.8	17142.3	12382.4	9410.7
K01757	1	438.2	1067.7	1136.1	684.1	439.8
K01758	-1	621.6	1872.8	1820	1693.4	1044.5
K01759	1	14688	48252.3	42138.3	34124.6	27226.5
K01760	1	3292.7	12822.2	11627.6	9599.9	7194.8
K01761	1	570.9	3462.7	3408.4	2710.5	1220.4
K01762	1	2624.7	8317.4	7410.4	5921.5	4900.4
K01763	-1	398.1	540.2	953.1	518.2	404.3
K01764	-1	1443.1	5425.8	4817.8	4086.1	2157.6
K01766	-1	249.1	803.9	859.8	896.6	529
K01767	-1	nan	nan	nan	nan	nan
K01768	-1	4778.1	18669.3	16449.9	14316.1	8540.6
K01769	-1	1000.4	3114	2787.5	2395.7	920.2
K01770	1	3632.9	13031.3	12156.1	8907.4	9120.8
K01771	-1	718.1	3229.4	3118.1	2339.1	2109.1
K01772	1	11509.6	29308	27770.1	22919.5	16676.7
K01774	-1	641.5	1789.5	1644.9	1613.1	779.7
K01775	-1	3023	10866.3	11053.4	9751.6	5579
K01776	-1	2641.1	8574.9	6738.7	5324.1	3181.4
K01777	-1	248.7	935.6	654.3	465.7	220.3
K01778	1	8147	32034.2	30330.9	22024.3	18491.4
K01779	-1	1530.9	4421.9	3382.1	3733.2	1923.9
K01780	-1	60.4	187.5	93.6	127.5	126.7
K01781	-1	nan	228.5	65.1	124.7	32
K01782	-1	1061.6	3993.8	3596.7	2708.9	1647.9
K01783	1	9667.1	45687.8	41774.3	33097.1	28092.6
K01784	1	30499.4	91160.9	85350.9	66628.2	54365.9
K01785	1	15121.6	52628.3	51240.7	41428.7	34353.9
K01786	-1	537.5	1435.1	1528.2	1313.5	829.9
K01787	-1	501.9	1535.7	1377.7	1500	637.9
K01788	-1	436.3	987.6	921.6	709	590.6
K01790	-1	3606.2	10064.8	10069.4	7620.6	4324.3
K01791	-1	1490.1	4219.9	4450.4	3496.5	1772.7
K01792	1	30841.9	96870.9	89431.4	71549.8	62186
K01793	-1	215.5	1070.7	1060	279.9	252.9
K01794	-1	30.4	153.9	282.7	315.4	159.1
K01795	-1	60.8	356.5	294.9	221.8	136.8
K01796	-1	565.4	1412.4	1779.3	1193.4	725.8
K01797	-1	277.2	404.1	429	564.8	316.9
K01798	-1	nan	97.8	31.6	30	32
K01799	-1	563.6	1460.8	1536	798.1	511.8
K01800	1	4947	15300.4	13353.2	8603.3	8693.3
K01801	-1	63.5	1200.4	905	1277.7	808.6
K01802	1	59676.9	189616	186060	143880	132712
K01803	1	10953.7	46974.7	44401.2	35470.7	29451.2
K01804	-1	899.8	2597.3	2122.2	1797.1	1163.4
K01805	1	22777.1	69383.1	69869.1	51881	46408
K01807	1	10125.1	39829.1	36692.3	27814.8	25095.2
K01808	-1	1076.6	3093.2	2368.2	2689.3	1083.3
K01809	1	8318.6	28375.6	24349.8	19496.2	16280.4
K01810	1	11560.5	39625.3	33965.7	27762.3	22544
K01811	-1	1818.8	5893.7	6272.7	4651.3	2370
K01812	-1	1542.2	4561.1	4397.9	3155.8	2165.4
K01813	-1	282.5	816.7	661.5	507.5	254.9
K01814	1	8844.2	24991.7	23231.4	20150.6	16105.8
K01815	-1	311.4	1757.7	1508	1322.1	416.7
K01816	-1	1366.6	3608.8	3411	2079.6	1304.9
K01817	1	7018.5	21235.2	20864.7	15517.2	11990.5
K01818	-1	376.8	874.7	727.6	864.2	381.5
K01819	-1	29.3	272.9	216.6	98.6	60.8
K01820	-1	30.4	186.7	251.2	30.4	127.1
K01821	-1	380.1	1287.2	1455.4	1346.3	511.7
K01822	-1	62.7	96.2	181.8	153.1	92.1
K01823	1	11998	39754.3	37620.3	31064	23845.8
K01824	1	4574.4	13680.4	12728	9157.8	9147.1
K01825	-1	185.1	762.8	772.1	695.8	439.1
K01826	-1	153.5	633.8	513.9	433.5	131.3
K01827	-1	217.2	410.7	698.7	638.4	253
K01828	-1	nan	162.1	187.1	128.2	nan
K01829	-1	2022.4	4933.4	5022.8	3300.4	2675
K01830	-1	60.4	433.2	493.6	241.2	281
K01831	-1	195.1	221.9	134.3	95	62.4
K01832	-1	1512.9	4218.5	4041.3	2868.8	2294.9
K01833	-1	60	95.1	66.2	63.6	95.5
K01834	1	6573.9	19814.5	17221.8	15076.6	10555
K01835	1	9392.8	32602.8	32486.6	24719.9	20780.9
K01836	1	1559	4965.2	3694.6	2936.8	2154.6
K01837	-1	63.1	220.2	252.1	250.5	65.4
K01838	-1	2256.4	7845.8	7089.8	5990.3	4855.5
K01839	-1	1009.8	2310.5	2614.8	1464.4	1078.5
K01840	-1	2670.7	7525.4	7849.7	6136.8	3856.4
K01841	-1	368.7	632.8	776.8	652	223.3
K01843	-1	1289.5	4379.4	4349.3	2400.3	2253.6
K01844	-1	34.7	61.2	187.5	122.8	95.1
K01845	1	8695.1	26243.3	26192.2	21008.1	17168.3
K01846	-1	32.7	380.2	152.1	129.4	92.8
K01847	-1	1283.4	5629.5	4693.4	4366.9	2367.1
K01848	-1	1122.2	2562.5	2783.6	2344.3	1088.4
K01849	-1	89.2	395.4	364.2	303.8	192.2
K01850	1	9022.2	24327.5	21189.7	15615.6	14873
K01851	-1	62.7	94.7	61.2	31.2	64.3
K01852	1	825	3358.4	3741	2477.7	1289.7
K01853	1	2911.8	9722.8	9222.2	7237.4	5787.6
K01854	-1	1480.2	3263.2	3369.7	2434.8	1799.7
K01855	1	1827.2	5468.8	4929.1	3602	2008.2
K01856	-1	224.1	1249.2	936.3	577.2	484.5
K01857	-1	584.7	2251.3	2219	1549.7	1338.4
K01858	1	4820.2	17447.5	16506.1	12304.6	10352.3
K01859	1	5236.7	13760.2	12435.4	9704.9	10573.8
K01860	-1	nan	93.9	91.2	nan	nan
K01865	-1	nan	126.3	118.9	92.8	62.8
K01866	1	13364.8	38169	36940.4	28415	21423.9
K01867	1	9180.8	29340.2	30771.6	23059.4	17230.6
K01868	1	13882.1	41755.5	40176	33508	24070
K01869	1	17066.9	54599.5	51909.4	38921.3	27765.9
K01870	1	20440.7	61126.3	55227.7	45024.9	31663.2
K01872	1	9472.7	28850.9	28461.7	22194.4	14362.7
K01873	1	16089	51942.7	48080.5	36296.2	25249.3
K01874	1	13500.5	40137.4	38758.3	28819.4	19947.5
K01875	1	12477	43850.4	37411.7	30706.2	23278.9
K01876	1	12289.7	44970.7	43489.3	33156.4	25884.4
K01878	-1	1266.2	3676.6	2857.2	2712.9	1204.3
K01879	-1	3463.1	7561.5	7752.4	6794.7	3675
K01880	1	9696.4	32334.2	30369.3	22607.3	18802.4
K01881	1	8777.7	32029.8	28329.6	23017.3	15578.9
K01883	1	10648.3	30362.3	31372	22569.4	17931.4
K01884	-1	214.8	437	701.2	277.6	253.6
K01885	1	14503.9	45412.5	40976.9	34781.4	24792.5
K01886	1	6375.2	16733.4	14631.8	11660.9	7938
K01887	1	9264.5	26146.2	26774.6	21094	12996.1
K01889	1	12881.1	36916.3	36367.2	26180.6	22848.6
K01890	1	12282.1	37363.9	35380.2	26795.2	19396.6
K01892	1	10591	27422.8	26068.3	20826.4	15091.7
K01893	1	9058	25513.4	26900.7	20470.7	15655.7
K01894	-1	1374.3	3767.5	3406	3082.3	1325
K01895	1	11932.8	40552	35913.9	30952.9	21886.9
K01896	-1	561.7	1688.2	1512.8	1415.2	513.7
K01897	1	46480.1	141038	132922	104854	81277.4
K01899	1	10677.4	40902.1	38060.9	28453.8	27874.7
K01900	1	9298.8	26811.3	26954.1	20000.8	20015.9
K01902	-1	1533.2	5509.5	4728.3	4254.6	2816.6
K01903	-1	1297	4816.4	3683	3736.3	2446
K01904	1	19584.7	76450.8	70068	56915.9	53189.1
K01905	-1	193.8	247.1	247.5	217.2	186
K01906	-1	90.4	281.1	496.1	405.3	282.2
K01907	-1	2163	7021.1	6541.2	5154	3034
K01908	-1	1718	7665	6867.9	5522.1	4103.6
K01909	-1	127.4	311.6	517.1	216.8	287.2
K01910	-1	499.2	1174.1	1633.2	776	507.5
K01911	-1	2399.4	10112.6	8701.6	7033.2	4374.3
K01912	-1	3304.5	9995.8	10071.5	8039	4429.3
K01913	-1	507.9	2051.9	1509.4	2151.2	881.6
K01914	-1	476.3	1307.4	1463.4	1145.6	632.7
K01915	1	21762.1	90375.9	86677.3	71743.4	56269.4
K01916	-1	1395.5	5131.8	4175.2	3625.6	1833.7
K01917	-1	33.9	600.5	545.3	565.3	283.8
K01918	1	3967	11750.6	10381.5	8052.9	6223.7
K01919	1	6879.1	22377.6	24059.3	18598.2	14091.8
K01920	1	9271.5	24642.3	24871	18224.7	16427.8
K01921	-1	4116.9	12542.6	12008.3	10515.6	5326.3
K01922	1	1894.9	5360.7	4839.3	4140.1	2696.3
K01923	1	3753.9	11902.7	12027.3	7956.2	7155.2
K01924	-1	2623.4	8532.8	8485.9	5851.6	3406.8
K01925	-1	3629.9	11448.3	10356	9071.6	4332.8
K01926	-1	556.2	1927.3	1802.3	1677.4	831.2
K01928	-1	7637.5	16366.6	14512.5	12979.2	6951.2
K01929	-1	3449.4	9401.7	8608.5	7558.6	3965.6
K01930	1	5459.6	17022.7	16351.5	12328.7	10924.2
K01931	-1	4585.9	16728.4	14816.7	11934.1	9920.8
K01932	-1	466.1	2160.8	1674.4	1410.6	801.8
K01933	1	5804.3	17114.5	14024.9	11766.9	9349
K01934	1	5933.6	22228.6	19570.1	17173.2	11495.1
K01935	-1	2097	5427.8	4671.1	3922.7	2172.7
K01937	1	16922.8	52139.2	49449.4	38390.6	36411.8
K01938	1	5076.7	19691.2	20769.7	14268.1	11741.4
K01939	1	6284.5	21619	19132.8	16004.5	12676.6
K01940	1	5147.6	18212	18131.3	13989.4	11941
K01941	-1	498.5	3467.3	3544.3	2185.3	917.9
K01942	-1	3651.8	9862.4	8044.5	7553	4912.1
K01945	1	3099.8	11933.2	13292.7	9476	6540.8
K01947	-1	nan	65.1	nan	30.4	nan
K01948	-1	155.1	337.2	595.5	153.6	192.5
K01949	-1	nan	nan	nan	31.6	nan
K01950	1	3438.9	13262.5	13205.5	11860.3	6872.2
K01951	1	8735.9	28671.3	23844	20317	12686.5
K01952	1	8888	36003.3	31402.4	25038.9	16531.1
K01953	1	21584.7	76795.5	76360.7	61106.2	45296.5
K01954	-1	246	408	505.2	343.4	378.9
K01955	1	8749.1	28182.4	28132.6	21733.6	14972.7
K01956	1	5586.7	17587.8	16939	12240.8	9939.8
K01957	-1	32.3	159	61.6	31.6	61.6
K01958	-1	2166.8	5249.2	5139.6	3848.7	2654.5
K01959	-1	217.5	624.6	496.8	506.3	419.6
K01960	-1	715.2	1611.2	1675.8	1162.9	1039.4
K01961	1	4304.4	15077.7	13280.4	11586.9	8551.3
K01962	1	3520.7	14495.9	15692.6	9572.5	8065.6
K01963	1	16301	45051.2	36128.4	28498.2	26004.9
K01964	-1	34.3	nan	67	31.6	nan
K01965	-1	743.6	2445.9	2690.8	1654.8	1012.7
K01966	-1	594.3	2098.5	2620	1376.4	703.9
K01968	1	2057.1	9904.2	8668.3	7675	5971.8
K01969	1	5033.1	15247.8	16436.4	11848.9	10681.4
K01970	-1	30.4	127.1	32	92	93.9
K01971	-1	5074.9	18833.2	18037.3	14642.1	8862
K01972	-1	6424.1	18651.2	18726.3	14516.4	8537.1
K01973	-1	nan	32	91.2	30	30.4
K01974	-1	947.2	2469.2	2119.9	2057.1	1072.9
K01975	-1	1394.6	6007	4934	4464.9	1811.5
K01976	-1	1423	4748.4	5085.1	3666.6	3151.2
K01988	1	3105.6	8391.4	8058.4	5870	5440.9
K01989	-1	757.7	2730.5	2136.9	2159.9	1270.2
K01990	-1	18088.8	56690.1	56732.6	44814.1	25945.5
K01991	-1	1926.1	6903.8	5583	5123.9	2436.5
K01992	-1	30498.9	86746.5	82680	63778.4	34619.8
K01993	-1	1337.1	3427.8	3197.5	2614.4	1634.9
K01994	-1	nan	59.7	nan	nan	28.5
K01995	-1	2454.7	8293.5	6735.1	5877.5	3548.9
K01996	-1	2505.2	8327.5	5881.3	5400.3	3569
K01997	-1	3748.8	10341.1	10057	8216.3	4458.7
K01998	-1	6276.2	19470.4	19491.5	14993.5	9279
K01999	-1	6063.1	20398.1	18276.8	15830	10605.2
K02000	-1	862.7	2721.4	2525.1	2595.1	1688.9
K02001	-1	1401.1	4506	3339.7	2732.4	1766.2
K02002	-1	1782.9	5571.2	4910.2	3944.3	2254.1
K02003	-1	5896.5	21172.3	17758.6	16120	8742.8
K02004	-1	19347.4	59385.6	55413.4	41518.7	23874.2
K02005	-1	3386.7	13016.4	11103.2	9261.6	5671.1
K02006	-1	1120.1	3235.4	2803.4	2601.7	1458.3
K02007	-1	835.6	3096.4	2689.8	2925.5	1578.7
K02008	-1	2635.5	6361.7	5910.3	4925.3	2614
K02009	-1	426.8	1687.8	1739.9	1351.4	689.1
K02010	-1	1696.6	5991.1	5100.9	4245.9	2192.5
K02011	-1	4765.5	15833.4	15707.7	11755.4	7272.6
K02012	-1	2094.1	9743	8792.1	7425.9	4758.5
K02013	-1	5881.6	21353.3	19765.1	15739.7	9447
K02014	-1	23692.9	82977.9	78548.4	61047.7	38780.8
K02015	-1	8485	29243.9	29362.6	21550.8	13315.3
K02016	-1	8864	33230.5	30919.1	24933.5	13241.9
K02017	-1	2085.6	6894.1	6950.9	5446.1	3344.8
K02018	-1	2135.8	6740.7	5917.8	5748.6	3351.4
K02019	-1	854.8	2843.2	2927.9	2698.7	1202.9
K02020	-1	1701	5829.3	5924.8	4731.5	2319.5
K02021	1	2435.2	8132.7	7762.3	5619.7	4102.1
K02022	-1	587	1580.9	2514.5	1284.3	1022.3
K02024	-1	404.1	1366.9	1328.5	1218.3	686.8
K02025	-1	8629.6	27478.8	24950	19875.5	9574.2
K02026	-1	9655	25049.4	24442.4	22017.7	11599
K02027	-1	6301.5	19820.2	19547.9	16024.5	8705.9
K02028	-1	2918.7	8393.4	7495.3	6290.8	3648.1
K02029	-1	7423.7	22544.9	20318.2	16584.9	8205.1
K02030	-1	6930.6	25997.6	23866.6	19608	10132.7
K02031	-1	3360.4	10510.1	10487.5	8980.7	4655.3
K02032	-1	5467.6	18104.5	17000.3	13329.3	7288.2
K02033	-1	8878.8	27296.1	25512.3	21887.1	11754.6
K02034	-1	9255.4	29818.1	29470.1	24952.9	13851.6
K02035	-1	17233.9	55874.6	54204.3	41256	25596.7
K02036	-1	1740.9	5627.6	4669.4	3535.4	2621.1
K02037	-1	3977.6	11835.4	10029.9	9478	5172.4
K02038	-1	3211.6	9862	9352.5	7358.4	4595.9
K02039	-1	1272.3	4021.8	4336.7	2497.1	1894.5
K02040	-1	6156	21005.9	17901.1	14118.3	9390.5
K02041	-1	873.8	3227.5	3015.1	1961.4	1354.4
K02042	-1	3054.2	8343.1	7938.6	6314.6	3492.4
K02043	-1	122.8	493.8	1029.5	708.3	316.1
K02044	-1	1711.8	6500.5	5755.5	4949	3096.6
K02045	-1	600.6	2060.2	1703.5	1343.5	926.4
K02046	-1	857.5	2824.7	2249.6	1887.6	857.4
K02047	-1	957.4	2483.5	2631.4	2252	814.9
K02048	-1	902.4	3131.1	2407.2	2067.9	1829.9
K02049	-1	3568.1	11742.7	9909	7395.5	4641.3
K02050	-1	6979.3	19914.7	17281.3	15946.4	8016.2
K02051	-1	3862.7	13626.6	13439.9	11152.2	5851
K02052	-1	1207.2	3886	3155.2	2939	2124.5
K02053	-1	2225.5	8138.8	6467.8	5420.7	3452.4
K02054	-1	2111.5	7405.5	6008.6	4848.8	3114
K02055	-1	1923.4	7485.4	6559.6	5556.8	3901.5
K02056	-1	2766.2	9246.2	8958.8	6244.3	3518.1
K02057	-1	6887.6	20446.9	16901.6	15209.1	10086.8
K02058	-1	775.3	2780.8	2650.5	2343.8	1338.4
K02062	-1	522.6	1486.9	997.2	929.6	190.6
K02063	-1	975.1	3551.5	4156.7	2853.3	1519.2
K02064	-1	436.4	1258.4	1837.3	1369.9	782.4
K02065	-1	2359.6	6021.4	5304.5	4295.1	3245.9
K02066	-1	4326.5	12181.8	12107.4	10024.2	6468.8
K02067	-1	4449.6	15895.3	13422.9	11484.6	6584.4
K02068	-1	1127.7	4679.8	3932.3	3033.5	2534.5
K02069	1	1418.8	5756.9	4582.2	3653.6	2209.6
K02071	-1	1767.6	5020.5	4394.7	3709.8	2262.4
K02072	-1	1302.2	2902.9	2376.9	2527.8	1422
K02073	-1	2351.6	6307.3	5278.9	3791.8	2251.6
K02074	-1	646.3	2741.2	2847.1	2180.6	1111.2
K02075	-1	706.8	3012.2	2563.4	1872.2	688.6
K02076	-1	306.8	1251.1	1074.1	795	415
K02077	-1	1737	4681.9	4585.9	3066.2	1801.6
K02078	-1	3599.4	15084	13749.1	10556.3	7258.2
K02079	-1	123.2	279.5	244	185.5	157.1
K02080	-1	30.4	244.3	65.8	124	30.8
K02081	-1	155.1	467.7	462.6	547.2	279
K02082	-1	312.9	1533.3	988.1	1110.3	339.2
K02083	1	1891.6	4691.6	3976.1	2945	2673.2
K02084	-1	589.3	2635.7	2234.2	1582.9	946.1
K02085	-1	1543.6	6487	5464.2	5911.8	3662.6
K02086	-1	593	1884.9	2185.6	1075.1	949.1
K02087	-1	151.3	330.5	358.9	231.3	336.5
K02088	-1	120.4	554.9	467.4	641.2	365.4
K02089	-1	63.9	382.5	214.7	261.9	314.1
K02090	-1	123.9	314.7	323	122.7	65.9
K02091	-1	190.9	300.9	461	235.2	73.6
K02092	-1	30.4	90.4	62.4	60.4	32.7
K02093	-1	nan	nan	nan	30.8	nan
K02094	-1	57.4	115.2	30.4	nan	28.9
K02095	-1	92.8	124.4	274.7	31.2	33.9
K02096	-1	122.4	660.5	630.5	405.4	288
K02097	-1	93.5	218.3	90.4	60.8	30
K02098	-1	1091.7	3055.9	3283	1714.4	1078.1
K02099	-1	346.9	1104.8	900.8	936.8	478.6
K02100	-1	125.5	862.2	580.8	416.7	464.3
K02101	-1	nan	32	124.8	30.8	nan
K02103	-1	187.1	710	498.9	400	252.1
K02104	-1	59.2	156	314.1	251.4	65.9
K02105	-1	162.5	728.2	724	408.1	373
K02106	-1	536.6	1716.2	1788.8	1665.7	948.9
K02108	1	12042.3	30574.2	28294.3	21725.6	17134.4
K02109	1	7731.2	23282.4	19481.4	17274	14784.2
K02110	1	3028.2	13865	12716.1	10779.9	8841.6
K02111	1	15998.2	39448.6	38634.9	32000.7	26625.9
K02112	1	77907.5	202164	194079	151397	140545
K02113	1	7464.4	26182.1	24634.7	18601.9	15602.9
K02114	1	6029.7	16567.6	13540	10219.4	9339.2
K02115	1	9281.4	28440.7	24826.7	19890.5	17191.3
K02116	1	5252.4	16072.9	15285.3	12788.4	11580
K02117	-1	1004.5	4087.5	4175.6	2788	2086.3
K02118	-1	618.1	2743.8	2276.5	2260.6	1200.6
K02119	-1	894.9	2139.1	1740	1149.6	693.9
K02120	-1	552.2	1352.7	1382.8	1241.4	373.4
K02121	-1	583	1689.1	2151.3	1220.5	670.6
K02122	-1	150.1	456.8	905.2	570.4	245.9
K02123	-1	1719.1	5967.3	6035.3	5303.3	2264.4
K02124	-1	302.2	693	860.8	674.3	283.7
K02125	-1	236	815.5	674.6	606.7	156
K02126	1	1940.2	5808.9	4894.9	3657.1	3182.4
K02127	-1	246.3	461.1	337.5	218.3	254.1
K02128	1	33528.7	91387.4	81958.1	66172.2	58535.8
K02129	-1	608.1	2845.3	2128	1995.9	1922.1
K02130	-1	212.3	362.8	273.8	354.9	63.5
K02131	-1	28.9	30.4	145.9	61.6	29.6
K02132	1	22957.2	94294.2	98007.1	79156	70271.2
K02133	1	3217	15196.3	14404.8	13257.8	10057.9
K02134	1	2606.1	18080.5	16828.8	13593.6	13232.9
K02135	1	1920.4	7670.8	6919.3	6541.8	5625.1
K02136	1	4576.7	15405.6	15146.1	11840.9	10906.2
K02137	1	4807.7	12751	12728	9001.9	7711.8
K02138	1	4128.2	16219.6	16265.1	11159.1	11535.6
K02139	-1	58.2	207.5	301	207.1	124.7
K02140	1	4401.7	20316.9	19383.1	16401.1	13715.3
K02141	-1	63.6	60	60	61.2	nan
K02142	-1	89.4	229.8	61.6	124	126.3
K02143	-1	60	150.9	62	121.7	63.6
K02144	1	4611.6	17428	15231.4	13210.1	10563.5
K02145	1	4488.9	10869.4	11925.7	9181.4	8811.6
K02146	1	10286.5	28846.3	27131.5	21853.1	20398
K02147	1	15218.4	49002.2	46254.7	38000	31077.1
K02148	1	8286.3	23535.2	23659.7	16695.3	14436.7
K02149	1	5853.1	14922.3	14493.5	11734.3	10921.3
K02150	1	8404.4	29667.1	27537.1	23432.3	19475.6
K02151	1	3647.8	11294.6	10023.5	6399.9	7329.3
K02152	1	2941.4	15994.7	12057	11395.3	9220.2
K02153	1	2183.6	5748.2	6221.7	4363.9	3930.7
K02154	1	8414.3	24145.2	22993	17870.5	15106.2
K02155	1	9466.9	41489.5	39117.5	29980.2	27756.8
K02156	-1	1600.1	5087.6	5426.4	4081.8	2127.1
K02157	-1	465	2323.1	2031.1	1599.8	887.6
K02158	-1	93.1	124	155.4	92.4	162.5
K02159	-1	98.9	240.1	264.9	112	88.2
K02160	1	9567	30851.4	28039.2	20849.9	19480.7
K02161	-1	30.8	184.4	62	187.8	92.4
K02162	-1	30	60	246.8	32.7	nan
K02163	-1	nan	59.2	nan	nan	32.3
K02164	-1	184	562.1	555.7	683.5	158.3
K02165	-1	218.6	1271.9	1311.6	1152.7	415.1
K02166	-1	182.4	246.8	179.6	155.9	130.1
K02167	-1	214.7	1117	672.5	823.2	531
K02168	-1	1376.7	4170.4	3963	3685	1731.8
K02169	-1	1941.6	7883.3	7208.2	4850.4	2896.8
K02170	-1	1897.2	5770.6	5526.9	4555.6	3008.2
[truncated: 14,424 more rows]
