# Supplementary material for: Predicting the functional repertoire of an organism from unassembled RNA–seq data
Source: BMC Genomics. 2014 Nov 20;15(1):1003. doi: 10.1186/1471-2164-15-1003 (PMC4258056; doi:10.1186/1471-2164-15-1003)
Supplement: Supplementary file 3 — Additional file 3:Evidence values. These tables contain the calculated count and sum–of–scores evidence measures per function. The mean based evidence measures can be calculated from these two measures. The "Label" indicates wether the function is annotated in the reference database for A. thaliana by containing a value above zero. (ZIP 1 MB) [file 12864_2014_6719_MOESM3_ESM.zip › pauda.count.csv]

# Feature	Label	SRR360147.pauda.count.csv	SRR360152.pauda.count.csv	SRR360153.pauda.count.csv	SRR360154.pauda.count.csv	SRR360205.pauda.count.csv
K00001	1	645	2319	2202	1751	1662
K00002	-1	103	301	281	267	216
K00003	-1	25	109	104	79	72
K00004	-1	1	1	nan	2	3
K00005	-1	1	nan	nan	1	nan
K00006	1	381	1176	1008	775	765
K00007	-1	nan	nan	nan	nan	nan
K00008	1	534	1899	1856	1405	1226
K00009	-1	nan	2	nan	nan	1
K00010	-1	nan	nan	1	2	nan
K00011	-1	118	330	312	252	237
K00012	1	1485	6058	5553	4429	3993
K00013	1	292	1047	957	781	688
K00014	-1	1	6	8	3	3
K00015	-1	16	33	32	32	24
K00016	1	316	1149	1073	894	814
K00018	-1	1	1	nan	2	1
K00019	-1	4	16	13	17	15
K00020	1	398	1395	1245	989	909
K00021	1	176	699	640	460	450
K00022	-1	nan	1	5	2	nan
K00023	-1	nan	3	3	3	7
K00024	-1	39	190	154	121	83
K00025	1	486	2412	2248	1782	1573
K00026	1	2688	9463	8661	6836	6213
K00027	-1	25	76	74	43	52
K00028	1	977	3136	2944	2357	2051
K00029	1	724	3116	2923	2305	2152
K00030	1	1806	7555	7157	5543	5090
K00031	1	1137	4007	3838	2959	2704
K00032	-1	nan	nan	nan	nan	nan
K00033	1	1413	6739	6427	5084	4548
K00034	-1	14	48	31	30	23
K00035	-1	nan	1	nan	1	nan
K00036	1	2718	7593	7129	5392	4778
K00038	-1	1	1	2	2	2
K00039	-1	nan	1	nan	nan	nan
K00040	-1	nan	1	nan	3	nan
K00041	-1	nan	nan	nan	nan	nan
K00042	-1	127	535	510	387	363
K00043	-1	nan	nan	nan	nan	nan
K00044	-1	nan	nan	nan	nan	nan
K00045	-1	nan	2	2	nan	nan
K00046	-1	nan	10	11	9	13
K00048	-1	nan	3	1	nan	nan
K00049	-1	1	2	1	2	2
K00050	-1	nan	2	3	nan	nan
K00051	1	257	963	920	750	654
K00052	1	993	3337	3188	2374	2150
K00053	1	650	3113	2903	2348	2087
K00054	-1	nan	nan	nan	nan	nan
K00055	-1	nan	1	nan	nan	nan
K00057	-1	16	51	39	40	31
K00058	1	400	1632	1570	1303	1198
K00059	1	435	1756	1772	1347	1239
K00060	-1	nan	nan	nan	nan	nan
K00061	-1	nan	nan	nan	nan	nan
K00062	-1	nan	1	nan	1	nan
K00063	-1	24	67	57	48	42
K00064	-1	nan	3	2	1	2
K00065	-1	5	15	10	13	10
K00066	-1	nan	1	nan	nan	2
K00067	-1	nan	3	nan	4	1
K00068	-1	7	22	19	18	15
K00069	-1	1	nan	nan	nan	nan
K00070	-1	nan	nan	nan	nan	nan
K00071	-1	nan	nan	nan	nan	nan
K00072	-1	nan	nan	nan	nan	nan
K00073	-1	nan	nan	nan	nan	nan
K00074	1	192	755	690	597	553
K00075	-1	2	1	2	1	nan
K00076	-1	10	40	40	28	20
K00077	-1	1	4	2	2	1
K00078	-1	nan	nan	nan	nan	nan
K00079	-1	102	308	300	241	226
K00081	-1	nan	1	nan	nan	nan
K00082	-1	nan	nan	nan	nan	nan
K00083	1	1554	4969	4869	3817	3560
K00084	-1	nan	nan	nan	nan	nan
K00086	-1	nan	nan	nan	nan	nan
K00087	-1	nan	nan	nan	nan	nan
K00088	1	415	1544	1412	1171	1087
K00090	-1	1	4	1	2	1
K00091	-1	2	8	11	6	13
K00094	-1	nan	nan	nan	nan	1
K00096	-1	nan	2	nan	nan	1
K00097	-1	nan	4	4	2	3
K00098	-1	nan	1	2	8	4
K00099	1	205	596	565	433	416
K00100	-1	85	344	285	252	202
K00101	-1	174	669	665	513	440
K00102	1	218	500	519	402	348
K00103	-1	nan	nan	nan	nan	nan
K00104	-1	3	8	17	6	6
K00105	-1	nan	nan	nan	nan	nan
K00106	1	104	309	289	212	188
K00107	-1	nan	nan	nan	nan	nan
K00108	-1	6	37	33	28	30
K00109	-1	nan	nan	nan	3	1
K00111	1	38	148	141	117	103
K00112	-1	nan	nan	1	1	nan
K00113	-1	nan	nan	nan	nan	nan
K00114	-1	nan	1	nan	nan	nan
K00115	-1	nan	7	3	1	2
K00116	-1	nan	nan	nan	nan	1
K00117	-1	nan	nan	nan	2	nan
K00118	-1	nan	nan	nan	nan	nan
K00119	-1	2	7	5	5	7
K00121	1	1172	4283	3977	3131	2808
K00122	1	418	2446	2281	1837	1669
K00123	-1	2	4	5	4	6
K00124	-1	nan	1	nan	1	1
K00125	-1	nan	nan	nan	nan	nan
K00126	-1	nan	nan	nan	nan	nan
K00127	-1	nan	nan	1	1	nan
K00128	1	1174	3785	3620	2816	2557
K00129	-1	10	65	52	46	45
K00130	1	1094	4252	3885	3063	2744
K00131	1	279	1028	913	767	694
K00132	-1	nan	nan	nan	nan	nan
K00133	1	775	2851	2662	2108	1812
K00134	1	1180	5255	4887	3739	3511
K00135	-1	79	292	275	213	203
K00137	-1	nan	nan	nan	nan	1
K00138	-1	nan	nan	nan	2	nan
K00139	-1	10	45	34	35	35
K00140	1	697	2109	1999	1552	1403
K00141	-1	10	26	17	20	9
K00142	1	3	15	14	20	14
K00143	-1	6	13	10	7	7
K00145	1	640	1599	1450	1139	999
K00146	-1	1	10	15	9	9
K00147	-1	18	60	66	48	46
K00148	-1	nan	nan	nan	nan	nan
K00149	-1	nan	1	2	1	3
K00150	-1	114	444	454	353	338
K00151	-1	nan	4	3	3	2
K00152	-1	nan	nan	nan	nan	nan
K00153	-1	11	42	34	28	25
K00154	-1	2	19	13	9	16
K00155	-1	1	4	4	nan	2
K00156	-1	nan	2	1	nan	nan
K00157	-1	nan	7	1	5	nan
K00158	-1	nan	nan	nan	nan	nan
K00161	1	1992	7679	7236	5392	4935
K00162	1	1223	5206	4875	3929	3506
K00163	-1	1	2	3	4	6
K00164	1	647	2094	2016	1590	1385
K00166	1	572	1742	1656	1305	1091
K00167	1	1119	3230	3046	2274	2218
K00169	-1	nan	nan	nan	nan	nan
K00170	-1	nan	nan	nan	nan	nan
K00171	-1	nan	nan	nan	nan	nan
K00172	-1	nan	nan	nan	nan	nan
K00174	-1	nan	nan	nan	1	nan
K00175	-1	nan	nan	nan	nan	nan
K00176	-1	nan	nan	nan	2	nan
K00177	-1	1	nan	nan	2	1
K00179	-1	1	2	1	1	nan
K00180	-1	nan	nan	nan	nan	nan
K00181	-1	nan	nan	nan	nan	nan
K00182	-1	nan	nan	nan	nan	nan
K00183	-1	nan	nan	nan	nan	nan
K00184	-1	nan	nan	nan	nan	nan
K00185	-1	nan	1	nan	nan	nan
K00186	-1	nan	nan	nan	nan	nan
K00187	-1	nan	nan	nan	nan	nan
K00188	-1	nan	nan	nan	nan	nan
K00189	-1	nan	nan	nan	nan	nan
K00192	-1	nan	1	nan	nan	nan
K00193	-1	nan	nan	nan	nan	nan
K00194	-1	nan	nan	1	nan	nan
K00195	-1	nan	nan	nan	nan	nan
K00196	-1	nan	nan	nan	nan	nan
K00197	-1	nan	nan	1	nan	nan
K00198	-1	nan	nan	nan	nan	1
K00200	-1	nan	3	1	2	nan
K00201	-1	nan	nan	nan	nan	nan
K00202	-1	nan	nan	nan	nan	nan
K00203	-1	nan	nan	nan	nan	nan
K00204	-1	nan	nan	nan	nan	nan
K00205	-1	nan	nan	nan	nan	nan
K00206	-1	nan	nan	nan	nan	nan
K00207	1	561	2021	1866	1459	1323
K00208	1	553	1838	1791	1390	1270
K00209	-1	nan	nan	nan	nan	nan
K00210	-1	nan	nan	nan	nan	nan
K00211	-1	nan	nan	nan	nan	nan
K00212	-1	3	3	7	nan	nan
K00213	1	592	1777	1651	1271	1108
K00214	-1	nan	nan	nan	nan	nan
K00215	1	548	1633	1473	1240	1145
K00216	-1	nan	nan	nan	nan	1
K00217	-1	nan	nan	nan	nan	nan
K00218	1	915	3565	3262	2644	2488
K00219	-1	1	4	4	5	4
K00220	-1	1	1	nan	3	1
K00221	-1	nan	nan	nan	nan	nan
K00222	1	469	1379	1166	904	849
K00223	-1	nan	nan	nan	nan	nan
K00224	1	nan	nan	nan	nan	nan
K00225	1	135	431	398	344	292
K00226	-1	23	55	56	38	36
K00227	1	313	902	882	685	584
K00228	1	329	1122	1099	814	807
K00230	-1	nan	nan	nan	nan	nan
K00231	1	341	1054	927	747	674
K00232	1	1343	5033	4627	3578	3289
K00234	1	472	1639	1501	1217	1102
K00235	1	1356	4070	3675	2941	2574
K00236	-1	nan	nan	2	nan	nan
K00237	-1	nan	nan	nan	nan	nan
K00239	-1	63	230	204	160	143
K00240	-1	95	242	198	173	123
K00241	-1	nan	nan	1	nan	nan
K00242	-1	nan	nan	nan	nan	nan
K00243	-1	nan	1	nan	nan	nan
K00244	-1	17	53	45	24	23
K00245	-1	nan	nan	nan	nan	nan
K00246	-1	nan	nan	nan	nan	nan
K00247	-1	nan	nan	nan	nan	nan
K00248	-1	11	31	30	32	18
K00249	1	243	943	890	762	720
K00251	-1	1	9	6	6	7
K00252	-1	12	41	32	34	19
K00253	1	807	2276	2295	1820	1542
K00254	1	218	773	780	583	501
K00255	-1	nan	1	3	nan	nan
K00256	-1	nan	nan	nan	nan	nan
K00257	-1	nan	6	4	3	8
K00258	-1	nan	nan	nan	nan	nan
K00259	-1	nan	2	nan	1	nan
K00260	-1	nan	1	nan	1	nan
K00261	1	1011	3204	3093	2368	2131
K00262	1	151	448	431	330	276
K00263	-1	nan	nan	nan	nan	nan
K00264	1	262	1082	982	820	751
K00265	-1	40	115	94	70	57
K00266	-1	15	44	41	37	27
K00270	-1	nan	nan	nan	nan	nan
K00271	-1	nan	nan	nan	nan	nan
K00272	-1	nan	nan	nan	nan	nan
K00273	-1	nan	nan	nan	nan	nan
K00274	-1	8	27	20	12	12
K00275	1	71	157	144	120	102
K00276	1	136	496	440	369	307
K00277	-1	nan	nan	nan	nan	nan
K00278	1	27	117	90	86	71
K00279	1	134	518	447	382	323
K00280	-1	nan	nan	nan	nan	nan
K00281	1	522	2426	2267	1766	1664
K00282	-1	1	1	nan	1	nan
K00283	-1	nan	1	2	1	nan
K00284	1	838	2612	2372	1800	1694
K00285	-1	3	2	3	2	3
K00286	1	66	280	241	231	192
K00287	-1	5	27	15	17	14
K00288	-1	167	670	648	540	438
K00289	-1	2	6	6	6	6
K00290	-1	nan	nan	1	1	2
K00291	-1	nan	nan	nan	nan	nan
K00292	-1	nan	nan	nan	nan	nan
K00293	-1	nan	nan	nan	nan	1
K00294	1	24	69	78	56	49
K00295	-1	nan	nan	nan	nan	nan
K00296	-1	nan	nan	nan	nan	nan
K00297	1	907	2666	2354	1847	1715
K00298	-1	nan	nan	nan	nan	nan
K00299	-1	nan	nan	nan	nan	1
K00300	-1	nan	nan	nan	nan	nan
K00301	-1	nan	nan	nan	nan	3
K00302	-1	1	2	1	1	1
K00303	-1	nan	1	2	1	2
K00304	-1	nan	nan	nan	nan	nan
K00305	-1	nan	nan	nan	nan	nan
K00306	-1	nan	2	nan	1	2
K00308	-1	1	7	8	8	4
K00309	-1	nan	1	nan	nan	nan
K00311	1	132	443	406	345	276
K00312	-1	nan	nan	nan	nan	nan
K00313	-1	nan	3	5	3	5
K00314	-1	nan	nan	nan	nan	nan
K00315	-1	nan	nan	nan	nan	2
K00316	-1	nan	nan	nan	nan	nan
K00317	-1	nan	nan	nan	nan	nan
K00318	1	132	536	558	423	368
K00319	-1	nan	nan	nan	nan	nan
K00320	-1	nan	1	1	nan	nan
K00321	-1	nan	nan	1	1	nan
K00322	-1	nan	2	2	2	nan
K00323	-1	nan	nan	nan	nan	nan
K00324	-1	nan	2	4	4	1
K00325	-1	nan	2	2	3	1
K00326	1	1639	5013	4633	3689	3204
K00327	1	1388	3936	3592	2768	2552
K00328	-1	nan	nan	nan	nan	nan
K00329	-1	nan	nan	nan	nan	nan
K00330	-1	1	8	8	3	3
K00331	-1	20	146	152	118	105
K00332	-1	1	11	7	5	5
K00333	-1	16	31	19	25	12
K00334	-1	2	15	7	5	4
K00335	-1	32	151	113	112	94
K00336	-1	16	35	50	31	30
K00337	-1	495	1346	1206	940	814
K00338	-1	111	460	427	347	308
K00339	-1	nan	2	2	nan	nan
K00340	-1	nan	2	5	3	3
K00341	-1	161	486	418	312	287
K00342	-1	105	253	232	202	196
K00343	-1	309	858	761	609	581
K00344	1	622	2298	2133	1656	1575
K00346	-1	nan	nan	nan	nan	nan
K00347	-1	nan	nan	nan	nan	nan
K00348	-1	nan	nan	nan	nan	nan
K00349	-1	nan	nan	nan	nan	nan
K00350	-1	nan	nan	nan	nan	nan
K00351	-1	nan	nan	nan	nan	nan
K00353	-1	nan	nan	nan	nan	nan
K00354	-1	6	7	11	9	6
K00355	-1	nan	nan	nan	nan	nan
K00356	-1	2	9	3	2	3
K00357	-1	nan	nan	nan	nan	nan
K00358	-1	nan	nan	nan	nan	nan
K00359	-1	nan	1	nan	1	1
K00360	-1	nan	nan	nan	nan	nan
K00362	-1	2	1	1	nan	1
K00363	-1	nan	nan	nan	nan	nan
K00364	-1	nan	nan	nan	nan	nan
K00365	1	295	908	764	572	524
K00366	1	407	1541	1441	1154	1030
K00367	-1	nan	nan	nan	nan	nan
K00368	-1	nan	1	nan	nan	1
K00369	-1	nan	nan	nan	nan	nan
K00370	-1	nan	nan	1	2	1
K00371	-1	nan	1	nan	nan	1
K00372	-1	2	3	4	5	3
K00373	-1	nan	nan	nan	nan	nan
K00374	-1	nan	nan	nan	nan	nan
K00375	-1	nan	6	1	2	1
K00376	-1	nan	1	nan	nan	nan
K00380	-1	13	33	30	20	22
K00381	-1	7	24	14	17	21
K00382	1	814	2671	2485	2009	1791
K00383	1	280	859	795	664	538
K00384	1	1033	3608	3466	2593	2300
K00385	-1	nan	nan	nan	nan	nan
K00386	-1	nan	nan	nan	nan	nan
K00387	1	962	4222	3978	3187	2891
K00389	-1	nan	nan	nan	nan	nan
K00390	-1	3	24	28	17	16
K00391	-1	184	651	609	519	477
K00392	1	480	1753	1581	1264	1170
K00394	-1	nan	nan	nan	nan	nan
K00395	-1	nan	nan	nan	nan	nan
K00397	-1	nan	nan	nan	nan	nan
K00399	-1	nan	nan	nan	nan	nan
K00400	-1	nan	nan	1	nan	nan
K00401	-1	nan	nan	nan	nan	nan
K00402	-1	nan	nan	nan	nan	nan
K00404	-1	nan	1	1	nan	1
K00405	-1	nan	1	nan	1	nan
K00406	-1	nan	1	nan	1	nan
K00407	-1	nan	nan	nan	nan	nan
K00408	-1	nan	nan	nan	nan	nan
K00410	-1	1	nan	2	nan	nan
K00411	1	470	2665	2619	2038	1914
K00412	1	198	483	440	341	310
K00413	1	738	3130	2880	2209	2058
K00414	-1	nan	3	1	nan	nan
K00415	-1	nan	nan	nan	nan	nan
K00416	1	63	163	152	109	130
K00417	1	170	1092	1073	878	762
K00418	-1	nan	nan	nan	nan	nan
K00419	1	43	224	222	188	163
K00420	-1	nan	nan	nan	nan	nan
K00421	-1	nan	nan	nan	nan	nan
K00422	-1	nan	nan	nan	nan	nan
K00423	1	310	1485	1439	1234	1142
K00425	-1	2	3	5	2	6
K00426	-1	nan	3	nan	2	nan
K00427	-1	nan	nan	nan	1	nan
K00428	-1	9	50	53	29	40
K00430	1	7253	30784	29314	23371	21128
K00431	-1	nan	nan	nan	nan	nan
K00432	1	3184	9076	8351	6485	5820
K00433	-1	7	5	10	1	5
K00434	1	1688	7706	7224	5775	5106
K00435	-1	11	86	81	77	55
K00436	-1	nan	nan	nan	1	nan
K00437	-1	nan	nan	nan	nan	nan
K00438	-1	nan	nan	nan	nan	nan
K00440	-1	nan	nan	nan	nan	nan
K00441	1	81	204	179	161	147
K00442	-1	nan	nan	nan	nan	nan
K00443	-1	nan	nan	nan	nan	1
K00444	-1	nan	nan	nan	nan	nan
K00445	-1	nan	nan	nan	nan	nan
K00446	-1	nan	nan	nan	nan	nan
K00448	-1	nan	nan	nan	nan	nan
K00449	-1	nan	nan	nan	nan	nan
K00450	-1	nan	1	2	1	nan
K00451	1	174	522	502	449	369
K00452	-1	nan	nan	nan	nan	nan
K00453	-1	nan	nan	1	1	nan
K00454	1	462	1505	1379	1075	972
K00455	-1	nan	nan	1	nan	nan
K00456	-1	nan	nan	nan	nan	nan
K00457	1	346	1326	1249	943	891
K00458	-1	nan	nan	nan	nan	nan
K00459	-1	99	398	405	299	273
K00460	-1	nan	nan	nan	1	nan
K00461	-1	nan	nan	nan	nan	nan
K00462	-1	nan	nan	nan	nan	nan
K00463	-1	nan	nan	nan	nan	nan
K00464	-1	nan	nan	nan	nan	nan
K00466	-1	nan	nan	nan	nan	nan
K00467	-1	nan	2	2	nan	nan
K00468	-1	nan	nan	nan	nan	nan
K00469	1	1419	4659	4332	3328	3002
K00470	-1	nan	nan	nan	1	nan
K00471	-1	nan	nan	nan	nan	nan
K00472	1	2552	7904	7293	5670	5108
K00473	-1	nan	nan	nan	nan	nan
K00474	-1	nan	nan	nan	nan	nan
K00475	1	126	622	598	473	448
K00476	-1	nan	nan	nan	nan	1
K00477	-1	22	65	68	50	45
K00478	-1	nan	nan	nan	nan	nan
K00479	-1	nan	1	2	1	2
K00480	-1	nan	17	15	14	11
K00481	-1	nan	1	nan	1	1
K00483	-1	nan	nan	nan	nan	nan
K00484	-1	nan	nan	nan	nan	nan
K00485	1	18	113	83	92	86
K00486	-1	nan	nan	nan	nan	nan
K00487	1	707	2604	2427	1924	1675
K00488	-1	1	nan	1	4	1
K00489	-1	nan	nan	nan	nan	nan
K00490	-1	nan	nan	nan	nan	nan
K00491	-1	nan	nan	nan	1	nan
K00492	-1	nan	3	2	2	nan
K00493	-1	1	2	3	3	1
K00494	-1	nan	nan	nan	nan	nan
K00495	-1	2	2	2	3	2
K00496	-1	nan	1	nan	nan	nan
K00497	-1	nan	nan	nan	nan	nan
K00498	-1	2	1	2	1	nan
K00499	-1	nan	nan	nan	nan	nan
K00500	-1	nan	1	1	1	nan
K00501	-1	nan	nan	nan	nan	nan
K00502	-1	nan	nan	nan	nan	nan
K00503	-1	nan	nan	nan	nan	nan
K00504	-1	nan	nan	nan	nan	nan
K00505	-1	nan	nan	nan	nan	nan
K00506	-1	nan	nan	nan	nan	nan
K00507	1	1385	4154	3929	3064	2765
K00508	-1	nan	nan	nan	nan	1
K00509	-1	nan	nan	nan	nan	nan
K00510	1	664	1779	1706	1358	1153
K00511	1	785	2847	2651	2169	1977
K00512	-1	49	169	139	110	117
K00513	-1	2	2	3	1	2
K00514	1	612	2114	1848	1400	1270
K00515	-1	nan	nan	nan	nan	nan
K00517	1	654	2142	2080	1682	1608
K00518	-1	nan	nan	nan	nan	nan
K00519	-1	nan	nan	nan	nan	nan
K00520	-1	nan	3	4	5	2
K00521	-1	nan	nan	nan	nan	nan
K00522	1	1255	4127	3843	3052	2917
K00523	-1	nan	nan	nan	nan	nan
K00524	-1	nan	nan	nan	nan	nan
K00525	-1	9	54	55	30	27
K00526	-1	74	219	179	162	157
K00527	-1	nan	6	2	1	1
K00528	1	102	251	209	200	163
K00529	-1	nan	2	1	1	2
K00530	-1	nan	nan	nan	nan	nan
K00531	-1	nan	nan	nan	nan	nan
K00532	-1	14	35	26	21	17
K00533	-1	nan	nan	nan	nan	nan
K00534	-1	nan	nan	nan	nan	nan
K00535	-1	39	95	87	70	60
K00537	-1	1	nan	1	nan	2
K00538	-1	nan	nan	nan	nan	nan
K00539	-1	nan	nan	nan	nan	nan
K00540	1	734	2072	1906	1465	1378
K00541	-1	nan	nan	nan	nan	nan
K00542	-1	nan	nan	nan	nan	nan
K00543	-1	3	2	3	2	3
K00544	-1	nan	nan	nan	nan	nan
K00545	-1	nan	nan	nan	nan	nan
K00546	-1	nan	nan	nan	nan	nan
K00547	1	652	2056	1949	1495	1364
K00548	-1	1	9	6	4	nan
K00549	1	391	2248	2095	1668	1525
K00550	1	65	167	161	140	107
K00551	-1	nan	nan	nan	nan	nan
K00552	-1	nan	nan	nan	nan	nan
K00553	-1	nan	nan	nan	nan	nan
K00554	-1	nan	1	nan	1	nan
K00555	1	226	927	836	659	630
K00556	-1	6	18	20	16	17
K00557	-1	nan	nan	1	nan	nan
K00558	1	104	413	393	299	282
K00559	1	378	1309	1318	1093	982
K00560	-1	20	81	48	42	48
K00561	-1	nan	nan	nan	nan	nan
K00562	-1	nan	nan	nan	nan	nan
K00563	-1	nan	2	3	1	nan
K00564	-1	1	nan	2	nan	nan
K00565	1	410	1206	1069	920	806
K00566	1	21	58	65	53	46
K00567	-1	nan	nan	1	nan	nan
K00568	-1	1	17	7	12	13
K00569	-1	nan	nan	nan	nan	nan
K00570	-1	nan	3	nan	nan	2
K00571	-1	1	6	2	4	nan
K00572	-1	nan	nan	nan	nan	nan
K00573	1	142	673	676	496	457
K00574	1	429	1211	1083	869	841
K00575	-1	1	1	1	2	2
K00577	-1	nan	nan	nan	nan	nan
K00578	-1	nan	nan	nan	nan	nan
K00579	-1	nan	nan	nan	nan	nan
K00580	-1	nan	nan	nan	nan	nan
K00581	-1	nan	nan	nan	nan	nan
K00582	-1	nan	nan	nan	nan	nan
K00583	-1	nan	nan	nan	nan	nan
K00584	-1	nan	nan	nan	nan	nan
K00586	1	230	671	643	536	472
K00587	1	82	223	198	175	133
K00588	1	1890	7029	6420	5056	4498
K00589	-1	nan	nan	2	nan	nan
K00590	-1	nan	nan	nan	nan	nan
K00591	1	80	278	270	191	180
K00592	1	233	693	617	510	457
K00594	-1	nan	nan	nan	nan	nan
K00595	-1	nan	1	nan	nan	nan
K00596	-1	nan	2	2	1	nan
K00597	-1	nan	1	2	1	1
K00598	-1	nan	nan	nan	nan	nan
K00599	1	154	448	383	312	293
K00600	1	2384	7787	7262	5531	5011
K00601	1	49	170	138	107	126
K00602	1	179	675	576	473	460
K00603	-1	nan	nan	nan	nan	nan
K00604	1	139	419	402	276	256
K00605	1	651	2474	2312	1785	1582
K00606	1	54	313	325	259	256
K00607	-1	nan	nan	nan	nan	nan
K00608	-1	nan	nan	nan	nan	nan
K00609	1	226	565	470	410	354
K00610	-1	nan	nan	nan	nan	nan
K00611	1	321	1038	954	767	713
K00612	-1	nan	nan	nan	nan	nan
K00613	-1	nan	nan	nan	nan	1
K00614	-1	nan	9	1	3	4
K00615	1	459	2166	1820	1393	1250
K00616	1	566	1912	1739	1323	1255
K00617	-1	nan	nan	nan	nan	nan
K00618	-1	nan	nan	nan	nan	nan
K00619	-1	nan	nan	nan	nan	nan
K00620	1	86	287	284	233	215
K00621	1	18	43	32	25	31
K00622	-1	nan	nan	nan	nan	nan
K00623	-1	nan	nan	nan	nan	nan
K00624	-1	nan	nan	nan	3	nan
K00625	-1	nan	nan	nan	nan	2
K00626	1	948	3240	2862	2357	2130
K00627	1	1203	3497	3304	2564	2366
K00628	-1	nan	nan	nan	nan	nan
K00629	-1	nan	nan	1	nan	nan
K00630	1	275	835	777	602	565
K00631	-1	nan	nan	nan	nan	1
K00632	-1	11	53	67	45	38
K00633	-1	3	5	7	6	4
K00634	-1	nan	1	1	nan	nan
K00635	-1	nan	1	nan	nan	nan
K00637	-1	nan	nan	nan	nan	nan
K00638	-1	nan	nan	nan	nan	nan
K00639	-1	nan	1	3	2	1
K00640	1	1037	4426	4214	3347	3115
K00641	-1	nan	5	1	1	1
K00643	-1	2	1	3	4	4
K00645	1	222	950	832	757	681
K00646	-1	nan	nan	nan	nan	nan
K00647	-1	nan	4	4	1	3
K00648	1	53	164	150	92	108
K00649	-1	nan	1	nan	nan	nan
K00650	-1	nan	nan	nan	nan	nan
K00651	-1	nan	2	1	nan	nan
K00652	1	61	129	150	118	113
K00653	-1	nan	nan	nan	nan	nan
K00654	1	663	1846	1696	1402	1223
K00655	1	246	767	726	546	479
K00656	-1	1	1	1	2	2
K00657	-1	nan	1	nan	nan	nan
K00658	1	784	2333	2158	1702	1616
K00659	-1	nan	nan	nan	nan	nan
K00660	1	171	1278	1184	1004	988
K00661	-1	17	77	85	88	66
K00662	-1	nan	nan	nan	1	nan
K00663	-1	nan	nan	nan	nan	nan
K00664	-1	nan	nan	nan	nan	nan
K00665	-1	2	1	nan	nan	1
K00666	-1	214	660	614	518	471
K00667	-1	nan	nan	nan	nan	nan
K00668	-1	nan	nan	1	nan	nan
K00669	-1	nan	nan	nan	nan	nan
K00670	1	796	2924	2849	2303	2098
K00671	1	942	3375	3007	2453	2122
K00672	-1	nan	nan	nan	nan	nan
K00673	-1	nan	nan	nan	nan	1
K00674	-1	nan	3	7	1	4
K00675	-1	nan	nan	nan	nan	1
K00676	-1	1	1	nan	1	3
K00677	1	17	75	59	50	56
K00678	-1	nan	nan	nan	nan	nan
K00679	1	247	916	896	731	676
K00680	-1	44	72	108	88	73
K00681	1	121	445	429	358	266
K00682	-1	nan	nan	nan	nan	nan
K00683	-1	8	14	9	7	7
K00684	-1	nan	nan	nan	nan	nan
K00685	1	16	46	45	38	28
K00686	-1	nan	nan	nan	nan	nan
K00687	-1	nan	nan	nan	nan	nan
K00688	1	547	1640	1559	1257	1089
K00689	-1	nan	nan	nan	nan	nan
K00690	-1	nan	nan	nan	nan	nan
K00691	-1	nan	nan	nan	nan	nan
K00692	-1	nan	nan	nan	nan	nan
K00693	-1	nan	nan	nan	nan	nan
K00694	-1	nan	1	1	nan	nan
K00695	1	380	1293	1169	923	812
K00696	1	437	1650	1534	1203	1052
K00697	-1	1	4	9	5	5
K00698	-1	nan	1	2	nan	nan
K00699	-1	19	85	79	52	58
K00700	1	529	1490	1401	1106	1062
K00701	-1	nan	nan	nan	nan	nan
K00702	-1	nan	nan	nan	nan	nan
K00703	1	335	1185	1109	860	811
K00704	-1	nan	nan	nan	nan	nan
K00705	1	614	1943	1778	1343	1254
K00706	-1	nan	3	1	1	nan
K00709	-1	nan	nan	nan	nan	nan
K00710	-1	2	5	2	1	1
K00712	-1	nan	nan	nan	nan	nan
K00713	-1	nan	nan	nan	nan	nan
K00714	-1	nan	nan	nan	nan	nan
K00715	-1	nan	nan	nan	nan	nan
K00716	-1	nan	nan	nan	nan	nan
K00717	-1	nan	1	nan	nan	nan
K00718	-1	nan	nan	nan	nan	nan
K00719	-1	nan	nan	nan	nan	nan
K00720	-1	nan	1	nan	1	1
K00721	1	657	1725	1610	1201	1142
K00722	-1	nan	nan	nan	nan	nan
K00725	-1	nan	nan	nan	nan	nan
K00726	1	70	174	180	137	123
K00727	-1	nan	nan	nan	nan	nan
K00728	-1	nan	nan	nan	nan	nan
K00729	1	443	1074	1056	753	696
K00730	-1	nan	nan	nan	nan	nan
K00731	-1	nan	nan	nan	nan	nan
K00733	-1	nan	nan	nan	nan	nan
K00734	-1	1	nan	1	nan	2
K00735	-1	nan	nan	nan	nan	nan
K00736	1	146	395	377	276	220
K00737	1	952	2476	2264	1803	1669
K00738	-1	nan	nan	nan	nan	nan
K00739	-1	nan	nan	nan	nan	nan
K00741	-1	nan	nan	nan	nan	nan
K00742	-1	nan	nan	nan	nan	nan
K00743	-1	nan	nan	nan	nan	nan
K00744	-1	nan	nan	nan	nan	nan
K00745	-1	nan	nan	nan	nan	nan
K00746	-1	nan	nan	nan	nan	nan
K00747	-1	nan	nan	nan	nan	nan
K00748	1	47	108	100	60	63
K00749	-1	nan	nan	1	nan	nan
K00750	-1	121	323	260	199	226
K00752	-1	nan	nan	nan	nan	nan
K00753	1	54	164	130	117	79
K00754	-1	nan	1	nan	nan	2
K00756	-1	nan	nan	2	nan	1
K00757	-1	nan	nan	nan	2	nan
K00758	-1	nan	nan	2	3	4
K00759	1	873	3304	3135	2500	2321
K00760	1	59	194	194	154	134
K00761	1	117	364	286	237	223
K00762	-1	2	4	3	2	6
K00763	1	410	1100	979	761	720
K00764	1	195	651	550	469	400
K00765	1	655	2122	2089	1600	1472
K00766	1	314	976	928	701	614
K00767	1	961	2462	2229	1776	1611
K00768	-1	1	nan	1	3	5
K00769	-1	nan	nan	1	nan	nan
K00770	1	277	779	702	559	496
K00771	-1	398	1203	1204	900	844
K00772	-1	nan	1	nan	nan	nan
K00773	-1	1	1	nan	1	1
K00774	-1	nan	nan	nan	nan	nan
K00775	-1	nan	nan	nan	nan	nan
K00776	-1	nan	nan	nan	nan	nan
K00777	-1	nan	nan	nan	nan	nan
K00778	-1	nan	nan	nan	nan	nan
K00779	-1	nan	nan	nan	nan	nan
K00780	-1	22	40	25	21	31
K00781	-1	nan	nan	nan	nan	nan
K00782	-1	2	1	2	nan	nan
K00783	1	43	152	164	119	111
K00784	1	159	443	410	376	317
K00785	-1	nan	nan	nan	nan	nan
K00786	-1	2	nan	nan	1	nan
K00787	1	814	2248	2095	1626	1492
K00788	-1	nan	9	4	10	3
K00789	1	1137	5633	5178	4218	3897
K00790	-1	1	nan	2	2	nan
K00791	1	162	483	413	335	334
K00793	1	259	1011	984	703	681
K00794	1	788	3322	3195	2536	2195
K00795	-1	2	13	14	13	10
K00796	-1	nan	5	3	8	2
K00797	1	1959	6236	5897	4462	4221
K00798	-1	nan	nan	nan	nan	nan
K00799	1	5769	18514	17298	13399	12330
K00800	1	279	1073	1010	836	716
K00801	1	280	720	690	507	514
K00802	-1	2	7	4	1	1
K00803	-1	1	8	nan	3	1
K00804	-1	nan	nan	nan	nan	nan
K00805	-1	3	12	5	10	7
K00806	-1	23	90	81	60	50
K00807	-1	nan	nan	nan	nan	nan
K00808	-1	nan	1	nan	nan	1
K00809	-1	156	460	475	320	289
K00810	-1	nan	nan	1	nan	nan
K00811	1	474	1400	1360	1038	948
K00812	-1	34	81	81	71	57
K00813	-1	2	17	24	10	14
K00814	1	539	1600	1485	1113	1009
K00815	1	801	2558	2378	1840	1636
K00816	-1	3	32	25	16	22
K00817	1	340	992	941	702	638
K00818	1	215	833	790	615	604
K00819	1	524	1393	1230	993	854
K00820	1	36	85	94	65	42
K00821	-1	26	111	112	99	61
K00822	-1	nan	3	4	2	4
K00823	-1	9	34	24	14	25
K00824	-1	1	5	9	nan	7
K00825	-1	nan	nan	nan	nan	nan
K00826	1	1591	5087	4602	3639	3420
K00827	1	906	3028	2689	2166	1926
K00829	-1	nan	nan	nan	nan	nan
K00830	1	446	1400	1329	1009	907
K00831	1	625	1772	1574	1211	1131
K00832	-1	20	76	71	63	37
K00833	1	16	58	56	41	52
K00835	-1	nan	nan	nan	nan	nan
K00836	-1	nan	3	nan	nan	1
K00837	-1	100	305	286	223	205
K00838	-1	nan	nan	1	nan	nan
K00839	-1	nan	1	1	nan	2
K00840	-1	nan	nan	nan	nan	nan
K00841	-1	1	nan	1	nan	1
K00842	-1	nan	nan	nan	nan	nan
K00843	-1	nan	12	13	4	5
K00844	1	373	1147	1004	845	764
K00845	-1	2	1	5	5	nan
K00846	-1	nan	nan	nan	nan	nan
K00847	1	869	2914	2844	2169	2002
K00848	-1	nan	nan	nan	1	nan
K00849	1	158	481	474	347	327
K00850	1	837	2727	2416	1885	1682
K00851	1	52	116	92	70	66
K00852	1	83	347	307	271	229
K00853	-1	1	3	nan	1	nan
K00854	1	279	822	731	599	524
K00855	1	209	923	825	647	612
K00856	1	360	1470	1356	1116	942
K00857	1	401	1296	1165	875	779
K00858	1	109	413	321	283	252
K00859	1	54	193	190	121	116
K00860	1	953	2963	2805	2117	1905
K00861	1	366	953	820	650	576
K00862	-1	nan	nan	nan	nan	nan
K00863	-1	63	334	257	212	196
K00864	1	70	514	486	382	366
K00865	-1	nan	1	1	nan	nan
K00866	-1	2	4	8	9	6
K00867	-1	nan	3	1	nan	nan
K00868	1	396	1187	1134	870	789
K00869	1	107	352	298	270	238
K00870	-1	26	72	68	64	53
K00871	-1	22	63	67	53	33
K00872	1	83	347	326	281	222
K00873	1	3340	12214	11640	8942	8131
K00874	-1	2	12	4	6	10
K00875	-1	47	126	129	111	118
K00876	1	1730	4512	4128	3210	2942
K00877	-1	nan	9	3	10	3
K00878	1	45	202	175	142	133
K00879	-1	nan	nan	nan	nan	nan
K00880	-1	1	2	3	1	1
K00881	-1	nan	nan	nan	nan	nan
K00882	-1	1	1	nan	1	1
K00883	-1	nan	nan	nan	1	nan
K00884	-1	nan	nan	nan	nan	nan
K00885	-1	nan	nan	nan	nan	nan
K00886	-1	nan	1	nan	nan	nan
K00887	-1	nan	nan	nan	nan	nan
K00888	1	79	256	274	209	201
K00889	1	388	1075	1058	787	720
K00891	1	400	1236	1197	939	819
K00892	-1	nan	nan	nan	nan	nan
K00893	-1	1	2	3	nan	nan
K00894	1	101	289	297	247	173
K00895	1	568	1654	1637	1202	1092
K00897	-1	nan	nan	1	nan	nan
K00898	1	378	1059	1012	776	667
K00899	1	241	657	648	408	403
K00900	-1	nan	nan	1	nan	1
K00901	1	373	1068	916	756	620
K00902	1	68	199	176	137	147
K00903	-1	1	1	nan	1	nan
K00904	-1	nan	nan	nan	nan	nan
K00905	-1	nan	1	nan	nan	nan
K00906	-1	nan	nan	nan	nan	nan
K00907	-1	4	8	5	4	8
K00909	-1	nan	3	4	2	1
K00910	-1	3	7	7	3	5
K00911	-1	nan	2	1	2	nan
K00912	-1	5	21	19	12	16
K00913	1	474	1390	1191	987	872
K00914	1	120	297	237	223	197
K00915	1	310	935	878	640	586
K00916	-1	11	53	53	42	41
K00917	-1	nan	nan	nan	nan	nan
K00918	-1	nan	nan	nan	nan	nan
K00919	1	291	808	773	594	569
K00920	-1	nan	nan	nan	nan	nan
K00921	1	316	1055	991	800	715
K00922	-1	nan	nan	nan	nan	nan
K00923	-1	nan	1	nan	nan	1
K00924	1	1926	6174	5849	4442	4047
K00925	-1	1	5	4	3	4
K00926	-1	nan	nan	nan	nan	1
K00927	1	415	1817	1736	1315	1288
K00928	1	981	2700	2633	1924	1812
K00929	-1	nan	1	nan	nan	nan
K00930	1	120	516	467	372	324
K00931	-1	1	4	5	8	5
K00932	-1	nan	1	nan	nan	1
K00933	-1	nan	nan	nan	nan	nan
K00934	-1	nan	nan	nan	nan	nan
K00936	-1	13	17	26	19	22
K00937	-1	1	1	3	1	1
K00938	1	83	255	254	206	197
K00939	1	2390	6898	6436	4939	4599
K00940	1	1337	4862	4450	3568	3209
K00941	-1	12	38	32	26	27
K00942	1	299	877	809	670	556
K00943	1	440	1215	1206	1006	878
K00944	-1	nan	3	6	1	8
K00945	-1	nan	nan	1	3	nan
K00946	-1	2	3	1	nan	nan
K00947	-1	nan	nan	nan	nan	nan
K00948	1	1120	3568	3139	2483	2380
K00949	1	226	674	597	486	420
K00950	-1	1	1	1	1	nan
K00951	-1	25	61	78	55	62
K00952	-1	nan	nan	nan	nan	nan
K00953	-1	106	284	265	206	186
K00954	-1	nan	nan	nan	nan	1
K00955	-1	8	19	21	18	9
K00956	-1	nan	1	3	1	2
K00957	-1	nan	1	nan	1	1
K00958	-1	1	7	6	2	6
K00960	-1	nan	nan	nan	nan	nan
K00961	-1	nan	nan	nan	nan	nan
K00962	1	98	313	285	226	191
K00963	1	812	2856	2610	1969	1860
K00965	1	41	178	137	110	98
K00966	1	624	2395	2255	1762	1542
K00967	1	668	2265	2062	1684	1513
K00968	1	494	1501	1447	1048	1024
K00969	-1	nan	1	nan	1	nan
K00970	-1	15	36	33	33	26
K00971	-1	nan	nan	nan	nan	nan
K00972	1	538	1536	1477	1177	1027
K00973	-1	nan	1	3	2	nan
K00974	-1	18	54	48	44	39
K00975	1	1914	5701	5041	3891	3568
K00976	-1	nan	nan	nan	nan	nan
K00977	-1	nan	nan	nan	nan	nan
K00978	-1	nan	nan	nan	nan	nan
K00979	1	505	1678	1438	1233	1077
K00980	-1	nan	1	1	nan	nan
K00981	1	437	1217	1154	902	796
K00982	-1	nan	3	2	4	1
K00983	-1	nan	nan	1	nan	nan
K00984	-1	nan	nan	nan	nan	nan
K00985	-1	nan	nan	nan	nan	nan
K00986	-1	nan	1	2	2	nan
K00987	-1	nan	nan	nan	nan	nan
K00988	-1	nan	nan	nan	nan	nan
K00989	-1	nan	2	1	2	2
K00990	-1	3	7	11	1	9
K00991	1	250	681	600	445	407
K00992	-1	nan	1	nan	nan	nan
K00993	1	517	1569	1434	1091	982
K00994	-1	1	2	4	4	4
K00995	1	406	1273	1220	1049	928
K00996	-1	nan	1	nan	1	2
K00997	-1	nan	nan	nan	1	nan
K00998	-1	nan	nan	nan	nan	nan
K00999	1	1125	2914	2728	2020	1863
K01000	-1	20	60	40	33	36
K01001	1	402	1095	1004	762	704
K01002	-1	nan	nan	1	nan	nan
K01003	-1	3	11	17	12	14
K01004	-1	nan	nan	1	nan	nan
K01005	-1	nan	nan	nan	nan	nan
K01006	1	200	835	782	630	574
K01007	-1	1	nan	2	nan	1
K01008	-1	nan	1	1	1	1
K01011	1	1973	5724	5368	4191	3935
K01012	1	661	2009	1876	1493	1376
K01013	-1	nan	nan	nan	nan	nan
K01014	-1	nan	nan	nan	nan	nan
K01015	-1	3	2	1	5	3
K01016	-1	nan	nan	nan	nan	nan
K01017	-1	nan	nan	nan	nan	nan
K01018	-1	nan	nan	nan	nan	nan
K01019	-1	nan	nan	nan	nan	nan
K01020	-1	nan	nan	nan	nan	nan
K01021	-1	nan	nan	nan	nan	nan
K01022	-1	nan	nan	nan	nan	nan
K01023	-1	nan	nan	nan	nan	nan
K01024	-1	nan	nan	nan	nan	nan
K01025	-1	386	1029	971	780	685
K01026	-1	nan	nan	nan	nan	nan
K01027	-1	nan	nan	nan	nan	nan
K01028	-1	nan	1	nan	nan	nan
K01029	-1	nan	nan	nan	nan	1
K01031	-1	nan	nan	nan	nan	nan
K01032	-1	nan	nan	nan	nan	nan
K01034	-1	nan	nan	nan	nan	nan
K01035	-1	nan	nan	2	nan	nan
K01036	-1	nan	nan	nan	nan	nan
K01039	-1	1	nan	nan	nan	nan
K01040	-1	nan	nan	nan	nan	nan
K01041	-1	nan	nan	nan	nan	nan
K01042	-1	nan	nan	2	2	2
K01043	-1	nan	2	1	1	1
K01044	-1	nan	nan	nan	nan	nan
K01045	-1	nan	nan	nan	nan	nan
K01046	-1	2	8	10	9	2
K01047	1	199	532	471	399	399
K01048	-1	nan	nan	nan	nan	nan
K01049	-1	nan	nan	nan	nan	1
K01050	-1	nan	nan	nan	nan	nan
K01051	1	2017	8170	7774	6261	5591
K01052	-1	18	51	47	41	35
K01053	-1	nan	nan	nan	nan	nan
K01054	-1	nan	nan	nan	nan	nan
K01055	-1	nan	1	1	nan	nan
K01056	1	557	1594	1514	1139	1048
K01057	1	364	1370	1330	1052	970
K01058	-1	nan	nan	nan	1	nan
K01059	-1	nan	nan	nan	nan	nan
K01060	-1	nan	1	nan	nan	nan
K01061	1	650	2465	2270	1780	1665
K01062	-1	2	6	2	2	2
K01063	-1	nan	nan	nan	nan	nan
K01064	-1	nan	nan	nan	nan	nan
K01065	-1	1	nan	nan	nan	nan
K01066	-1	nan	1	6	2	5
K01067	-1	nan	nan	nan	nan	nan
K01068	1	nan	nan	nan	nan	nan
K01069	1	642	1998	1843	1405	1295
K01070	1	470	1372	1381	993	837
K01071	-1	nan	nan	nan	nan	nan
K01072	-1	nan	nan	nan	nan	nan
K01073	-1	nan	nan	nan	nan	nan
K01074	1	850	2370	2149	1659	1478
K01075	-1	nan	nan	1	1	nan
K01076	1	nan	nan	nan	nan	nan
K01077	-1	nan	nan	nan	nan	nan
K01078	1	54	213	200	145	155
K01079	1	384	1488	1345	1066	979
K01080	-1	12	53	41	39	31
K01081	1	68	196	161	128	129
K01082	1	426	1104	997	794	779
K01083	-1	nan	2	2	2	nan
K01084	-1	nan	nan	nan	nan	nan
K01085	-1	nan	nan	nan	nan	nan
K01087	1	919	2543	2417	1871	1659
K01089	-1	nan	1	1	nan	nan
K01090	1	268	927	865	677	602
K01091	1	1052	2801	2783	2062	1933
K01092	1	272	1033	1051	800	763
K01093	-1	nan	nan	nan	1	nan
K01095	-1	nan	nan	nan	nan	nan
K01096	-1	nan	2	nan	1	1
K01097	-1	1	1	nan	nan	nan
K01098	-1	nan	nan	nan	nan	nan
K01099	-1	81	243	200	178	158
K01100	1	595	2084	1983	1442	1307
K01101	-1	27	99	87	61	59
K01102	1	2005	6070	5671	4320	4171
K01103	1	225	566	552	452	425
K01104	1	833	2502	2365	1691	1534
K01106	-1	nan	nan	nan	2	nan
K01107	-1	nan	nan	nan	nan	nan
K01108	-1	nan	nan	nan	nan	nan
K01109	-1	nan	nan	nan	nan	nan
K01110	1	221	696	634	459	445
K01111	-1	nan	nan	nan	nan	nan
K01112	-1	13	86	95	93	65
K01113	1	22	50	52	46	33
K01114	1	478	1657	1608	1305	1176
K01115	1	1363	4410	4076	3303	2965
K01116	-1	1	2	4	3	1
K01117	-1	nan	nan	nan	nan	nan
K01118	-1	nan	nan	nan	nan	nan
K01119	-1	nan	1	1	4	2
K01120	-1	nan	nan	1	nan	nan
K01121	-1	nan	nan	nan	nan	nan
K01122	-1	nan	nan	nan	nan	nan
K01124	-1	nan	nan	nan	nan	nan
K01125	-1	nan	nan	nan	nan	nan
K01126	1	433	1152	1076	761	670
K01127	-1	nan	nan	nan	nan	nan
K01128	-1	nan	nan	1	nan	nan
K01129	-1	1	2	3	2	3
K01130	-1	nan	nan	nan	nan	nan
K01131	-1	nan	nan	nan	nan	nan
K01132	-1	nan	nan	nan	nan	nan
K01133	-1	nan	1	1	1	1
K01134	-1	nan	nan	nan	nan	nan
K01135	-1	nan	nan	nan	nan	nan
K01136	-1	2	nan	nan	nan	nan
K01137	-1	nan	nan	nan	nan	nan
K01138	-1	nan	nan	nan	nan	nan
K01139	-1	3	4	2	6	4
K01141	-1	nan	nan	nan	nan	nan
K01142	1	93	255	253	193	180
K01143	-1	1	2	6	3	2
K01144	-1	4	14	8	5	12
K01145	-1	nan	nan	nan	nan	nan
K01146	-1	nan	2	1	1	nan
K01147	-1	1	15	9	4	3
K01148	1	65	228	175	182	153
K01149	-1	nan	nan	nan	nan	nan
K01150	-1	nan	nan	nan	nan	nan
K01151	-1	nan	2	nan	2	nan
K01152	-1	nan	nan	nan	nan	nan
K01153	-1	2	8	8	5	4
K01154	-1	1	1	1	4	nan
K01155	-1	1	nan	nan	nan	nan
K01156	-1	nan	nan	1	nan	nan
K01157	-1	nan	nan	nan	nan	1
K01158	-1	nan	1	nan	nan	nan
K01159	-1	nan	nan	2	nan	nan
K01160	-1	nan	nan	nan	nan	nan
K01161	-1	nan	nan	nan	nan	nan
K01163	-1	nan	nan	nan	nan	nan
K01164	1	4	15	8	3	9
K01165	-1	1	2	2	nan	nan
K01166	1	642	2247	2041	1646	1451
K01167	-1	nan	nan	nan	nan	nan
K01168	-1	nan	nan	nan	nan	nan
K01169	-1	nan	nan	nan	nan	nan
K01170	-1	nan	nan	nan	nan	nan
K01172	-1	nan	nan	nan	nan	nan
K01173	-1	nan	nan	nan	nan	nan
K01174	-1	nan	nan	nan	nan	nan
K01175	-1	38	110	89	87	91
K01176	1	125	336	342	291	257
K01177	1	387	1543	1465	1192	1009
K01178	-1	nan	nan	nan	nan	nan
K01179	1	627	2557	2391	1956	1739
K01180	-1	nan	nan	nan	nan	nan
K01181	-1	nan	3	10	7	14
K01182	-1	nan	nan	nan	nan	nan
K01183	1	652	2851	2873	2154	2079
K01184	1	116	415	397	310	289
K01185	-1	1	3	6	nan	2
K01186	-1	nan	nan	2	2	nan
K01187	1	101	287	289	227	188
K01188	1	2135	6282	5702	4524	4121
K01189	-1	1	3	4	2	1
K01190	1	104	327	301	218	211
K01191	1	290	898	820	650	578
K01192	-1	nan	1	1	nan	1
K01193	1	445	1538	1517	1152	1102
K01194	1	40	109	112	88	72
K01195	-1	nan	nan	nan	nan	nan
K01196	-1	1	nan	nan	nan	nan
K01197	-1	nan	1	nan	nan	nan
K01198	-1	nan	nan	2	nan	1
K01199	-1	nan	nan	nan	nan	nan
K01200	-1	2	9	7	4	5
K01201	-1	nan	1	nan	nan	nan
K01202	-1	nan	nan	nan	nan	nan
K01203	-1	nan	1	nan	nan	nan
K01204	-1	nan	1	4	3	6
K01205	1	54	118	105	79	83
K01206	1	100	336	317	244	208
K01207	-1	nan	3	1	3	7
K01208	-1	nan	nan	nan	nan	nan
K01209	1	438	1214	1127	862	792
K01210	-1	nan	nan	nan	nan	nan
K01212	-1	nan	nan	nan	nan	nan
K01213	1	189	775	752	593	533
K01214	-1	nan	nan	nan	nan	nan
K01215	-1	nan	nan	nan	1	nan
K01216	-1	nan	nan	nan	nan	nan
K01217	-1	nan	nan	2	nan	nan
K01218	-1	nan	2	1	nan	1
K01219	-1	1	1	1	nan	3
K01220	-1	5	11	9	12	12
K01222	-1	nan	nan	nan	1	nan
K01223	-1	95	261	266	177	189
K01224	-1	nan	nan	nan	nan	nan
K01225	-1	1	10	9	5	8
K01226	-1	nan	nan	nan	nan	nan
K01227	1	120	401	367	266	243
K01228	1	80	195	163	138	124
K01229	-1	148	422	371	300	279
K01230	1	490	1306	1275	962	850
K01231	1	84	251	263	193	178
K01232	-1	nan	nan	nan	nan	nan
K01233	-1	nan	nan	nan	nan	nan
K01234	-1	nan	nan	nan	nan	nan
K01235	-1	nan	nan	nan	nan	nan
K01236	-1	nan	1	2	1	1
K01238	-1	nan	nan	nan	nan	1
K01239	-1	35	139	132	84	93
K01240	1	522	1769	1668	1214	1114
K01241	-1	1	2	3	3	2
K01242	-1	nan	nan	nan	nan	nan
K01243	-1	1	3	1	4	1
K01244	1	173	584	499	400	375
K01245	-1	nan	nan	nan	nan	nan
K01246	1	493	1690	1655	1233	1151
K01247	1	156	466	510	407	354
K01249	-1	7	27	22	23	17
K01250	-1	nan	3	3	4	4
K01251	1	699	3294	3078	2337	2281
K01252	-1	nan	nan	nan	nan	nan
K01253	-1	3	21	17	15	8
K01254	1	94	270	261	224	163
K01255	1	507	1899	1853	1491	1422
K01256	1	501	1693	1604	1228	1176
K01257	-1	nan	1	nan	1	nan
K01258	-1	nan	1	2	3	3
K01259	1	395	1056	992	742	717
K01260	-1	nan	nan	nan	nan	1
K01261	-1	nan	nan	nan	nan	1
K01262	1	1500	6583	6341	5010	4570
K01263	-1	nan	nan	nan	nan	nan
K01264	-1	nan	nan	nan	nan	nan
K01265	1	2211	6719	6279	4796	4503
K01266	-1	nan	nan	nan	nan	3
K01267	1	316	1006	916	739	666
K01268	-1	nan	nan	nan	nan	nan
K01269	-1	nan	1	1	nan	nan
K01270	-1	nan	nan	nan	nan	nan
K01271	-1	1	9	9	3	6
K01273	-1	nan	nan	1	nan	nan
K01274	-1	nan	nan	nan	nan	nan
K01275	-1	12	53	55	36	27
K01276	-1	nan	nan	nan	nan	nan
K01277	-1	nan	nan	nan	nan	nan
K01278	1	94	377	368	302	259
K01279	-1	nan	1	nan	nan	nan
K01280	1	102	349	311	243	238
K01281	-1	nan	nan	nan	nan	nan
K01282	-1	nan	nan	nan	nan	nan
K01283	-1	nan	nan	nan	nan	nan
K01284	-1	1	7	6	1	nan
K01285	1	444	1475	1424	1026	999
K01286	-1	nan	1	nan	nan	nan
K01288	-1	15	29	16	21	15
K01289	-1	nan	nan	2	nan	nan
K01290	-1	nan	nan	nan	nan	nan
K01291	-1	nan	nan	nan	nan	nan
K01292	-1	nan	nan	nan	nan	nan
K01293	-1	nan	nan	nan	nan	nan
K01294	-1	nan	nan	nan	nan	nan
K01295	-1	nan	nan	6	6	2
K01296	-1	nan	nan	nan	nan	nan
K01297	-1	nan	nan	3	1	1
K01298	-1	nan	nan	nan	nan	nan
K01299	-1	nan	nan	nan	nan	1
K01300	-1	nan	nan	nan	nan	nan
K01301	1	62	201	198	161	143
K01303	1	42	204	203	165	146
K01304	1	1019	3317	3009	2328	2165
K01305	-1	nan	nan	nan	1	nan
K01306	-1	nan	nan	nan	nan	nan
K01307	1	463	1489	1440	1126	1004
K01308	-1	nan	nan	nan	nan	nan
K01310	-1	nan	nan	nan	nan	nan
K01311	-1	nan	nan	nan	nan	nan
K01312	-1	nan	nan	nan	nan	nan
K01313	-1	nan	nan	nan	nan	nan
K01314	-1	nan	nan	nan	nan	nan
K01315	-1	nan	nan	nan	nan	nan
K01316	-1	nan	1	nan	nan	nan
K01317	-1	nan	nan	1	nan	nan
K01318	-1	nan	nan	nan	nan	nan
K01319	-1	nan	nan	nan	nan	nan
K01320	-1	nan	nan	nan	nan	nan
K01321	-1	nan	nan	nan	nan	nan
K01322	1	256	932	829	696	587
K01323	-1	nan	nan	nan	nan	nan
K01324	-1	nan	nan	nan	nan	nan
K01325	-1	nan	nan	nan	nan	nan
K01326	-1	nan	nan	nan	1	nan
K01327	-1	nan	nan	nan	nan	nan
K01328	-1	nan	nan	nan	nan	nan
K01329	-1	nan	nan	nan	nan	nan
K01330	-1	nan	nan	nan	nan	nan
K01331	-1	nan	nan	nan	nan	1
K01332	-1	nan	nan	nan	nan	nan
K01333	-1	nan	nan	nan	nan	nan
K01334	-1	nan	nan	nan	nan	nan
K01335	-1	nan	nan	nan	nan	nan
K01336	-1	nan	nan	3	nan	2
K01337	-1	nan	nan	nan	nan	nan
K01338	1	69	327	316	251	215
K01339	-1	nan	nan	nan	nan	nan
K01340	-1	nan	nan	nan	nan	nan
K01341	-1	nan	nan	nan	nan	nan
K01342	-1	3	16	18	15	14
K01343	-1	1	10	5	4	1
K01344	-1	nan	nan	nan	nan	nan
K01345	-1	nan	nan	nan	nan	nan
K01346	-1	nan	nan	nan	nan	nan
K01347	-1	nan	nan	1	nan	nan
K01348	-1	nan	nan	nan	nan	nan
K01349	-1	nan	nan	1	nan	nan
K01350	-1	nan	nan	nan	nan	nan
K01351	-1	nan	nan	nan	nan	nan
K01352	-1	nan	nan	nan	nan	nan
K01353	-1	nan	nan	nan	nan	nan
K01354	1	165	553	523	372	360
K01355	-1	nan	nan	nan	nan	nan
K01356	-1	1	1	4	2	1
K01357	-1	nan	nan	nan	nan	nan
K01358	1	5391	17370	16165	12584	11550
K01359	-1	nan	nan	nan	nan	nan
K01360	-1	nan	nan	nan	nan	nan
K01361	-1	2	7	7	11	5
K01362	1	249	794	797	625	570
K01363	1	784	2352	2101	1643	1482
K01364	-1	nan	nan	nan	nan	nan
K01365	-1	200	624	597	461	426
K01366	1	514	1560	1478	1174	1083
K01367	-1	nan	nan	nan	nan	nan
K01368	-1	37	187	177	135	134
K01369	1	485	1568	1526	1134	1022
K01370	-1	nan	nan	nan	nan	nan
K01371	-1	16	48	44	40	30
K01372	-1	nan	nan	nan	nan	nan
K01373	1	621	2903	2850	2369	2116
K01374	-1	nan	5	5	nan	4
K01375	-1	2	7	10	5	5
K01376	1	11	87	91	57	50
K01377	-1	nan	1	nan	nan	nan
K01378	-1	nan	1	1	nan	1
K01379	1	35	93	80	70	67
K01380	-1	nan	nan	nan	1	nan
K01381	-1	7	20	13	9	15
K01382	-1	1	5	7	2	5
K01383	-1	nan	nan	nan	nan	nan
K01384	-1	nan	nan	nan	nan	nan
K01385	-1	nan	nan	nan	nan	nan
K01386	-1	nan	nan	nan	nan	nan
K01387	-1	nan	nan	nan	nan	nan
K01388	-1	nan	nan	nan	nan	nan
K01389	-1	nan	nan	nan	nan	nan
K01390	-1	nan	nan	nan	nan	nan
K01392	-1	2	12	5	5	11
K01393	-1	nan	nan	nan	nan	nan
K01394	-1	nan	nan	nan	nan	nan
K01395	-1	nan	nan	nan	nan	nan
K01396	-1	nan	nan	nan	nan	nan
K01397	-1	14	59	44	36	35
K01398	-1	nan	nan	nan	nan	nan
K01399	-1	nan	nan	nan	nan	nan
K01400	-1	nan	nan	nan	nan	nan
K01401	-1	nan	nan	nan	nan	nan
K01402	-1	nan	nan	nan	nan	nan
K01403	-1	nan	nan	1	nan	1
K01404	1	142	424	408	307	334
K01405	-1	nan	1	nan	nan	nan
K01406	-1	nan	nan	nan	nan	nan
K01407	-1	nan	nan	nan	nan	nan
K01408	1	200	581	575	416	356
K01409	1	85	284	230	200	191
K01410	1	21	65	56	35	39
K01411	1	90	251	271	195	176
K01412	1	694	1921	1777	1342	1222
K01413	-1	nan	nan	nan	nan	nan
K01414	1	333	1131	1058	867	733
K01415	-1	nan	nan	nan	nan	nan
K01416	-1	nan	nan	nan	nan	nan
K01417	-1	134	346	339	254	264
K01419	-1	1	nan	nan	nan	nan
K01420	-1	nan	nan	nan	2	2
K01421	-1	nan	nan	1	1	3
K01422	-1	nan	nan	1	1	2
K01423	-1	9	21	21	17	14
K01424	-1	nan	3	1	1	1
K01425	-1	nan	4	2	2	6
K01426	-1	24	162	196	167	126
K01427	1	9	37	44	22	22
K01428	-1	1	7	10	3	7
K01429	-1	nan	3	4	6	6
K01430	-1	nan	nan	nan	nan	nan
K01431	1	36	125	105	79	67
K01432	-1	nan	nan	nan	nan	nan
K01433	1	172	486	405	296	290
K01434	-1	nan	nan	2	1	1
K01435	-1	nan	nan	nan	nan	nan
K01436	1	172	461	442	322	330
K01437	-1	nan	nan	nan	nan	nan
K01438	1	578	1899	1809	1428	1268
K01439	-1	1	5	1	2	nan
K01440	-1	nan	nan	nan	nan	nan
K01441	-1	nan	nan	nan	nan	nan
K01442	-1	nan	nan	nan	nan	nan
K01443	-1	nan	1	1	nan	4
K01444	1	33	111	145	120	97
K01446	-1	1	nan	2	nan	nan
K01447	-1	nan	nan	nan	nan	nan
K01448	-1	nan	5	4	4	1
K01449	-1	nan	nan	1	1	nan
K01450	-1	nan	1	nan	nan	nan
K01451	-1	10	60	43	28	34
K01452	-1	nan	nan	nan	nan	nan
K01453	-1	nan	1	nan	1	nan
K01454	-1	nan	nan	1	nan	nan
K01455	1	494	1537	1465	1078	1013
K01456	1	10	79	42	43	40
K01457	-1	nan	2	4	nan	1
K01458	-1	nan	nan	nan	nan	nan
K01459	-1	2	5	8	6	4
K01460	-1	nan	nan	nan	nan	nan
K01461	-1	nan	nan	nan	nan	nan
K01462	1	275	802	766	551	531
K01463	-1	1	2	nan	2	2
K01464	1	236	671	663	482	446
K01465	1	407	1474	1384	1085	996
K01466	1	88	244	214	172	129
K01467	-1	5	30	35	26	19
K01468	-1	nan	1	nan	nan	1
K01469	1	74	300	268	244	205
K01470	-1	nan	nan	1	1	nan
K01471	-1	nan	nan	nan	nan	nan
K01473	-1	1	nan	2	nan	2
K01474	-1	1	1	2	nan	nan
K01476	1	816	2824	2560	1998	1905
K01477	-1	nan	3	3	nan	3
K01478	-1	nan	nan	nan	nan	nan
K01479	-1	nan	nan	nan	nan	nan
K01480	-1	nan	2	1	nan	4
K01481	-1	nan	nan	nan	nan	nan
K01482	-1	nan	nan	nan	nan	nan
K01483	-1	nan	nan	nan	1	1
K01484	-1	1	nan	nan	nan	nan
K01485	-1	nan	nan	nan	nan	nan
K01486	-1	3	10	6	4	3
K01487	-1	nan	1	nan	1	nan
K01488	1	213	548	517	394	329
K01489	1	15	28	61	31	26
K01490	1	60	221	224	186	167
K01491	-1	315	1250	1199	924	814
K01492	-1	nan	nan	nan	nan	nan
K01493	1	61	176	164	120	121
K01494	-1	nan	1	nan	1	2
K01495	1	232	920	923	753	660
K01496	-1	nan	2	1	nan	3
K01497	-1	2	7	8	5	5
K01498	-1	nan	nan	nan	nan	nan
K01499	-1	nan	nan	nan	nan	nan
K01500	-1	nan	1	nan	nan	nan
K01501	1	105	506	424	364	308
K01502	-1	11	36	40	35	25
K01503	-1	nan	nan	nan	nan	nan
K01504	-1	nan	nan	1	1	nan
K01505	-1	39	103	100	69	46
K01506	-1	24	42	42	33	28
K01507	1	3777	11776	10920	8474	7615
K01509	-1	2	11	10	6	7
K01510	1	53	173	198	143	129
K01511	-1	nan	nan	nan	nan	nan
K01512	1	23	246	204	186	150
K01513	-1	137	461	442	355	319
K01514	-1	nan	nan	nan	nan	nan
K01515	-1	nan	1	2	nan	1
K01517	-1	175	415	384	348	292
K01518	-1	nan	nan	nan	nan	nan
K01519	1	361	1156	1074	863	762
K01520	1	173	681	628	489	494
K01521	-1	nan	nan	nan	nan	nan
K01522	1	153	773	747	539	542
K01523	-1	nan	nan	nan	nan	nan
K01524	-1	1	7	2	2	1
K01525	-1	nan	nan	nan	nan	nan
K01526	-1	nan	nan	nan	nan	nan
K01527	1	811	2438	2198	1700	1511
K01528	1	160	625	548	432	398
K01529	1	132	400	402	298	271
K01530	1	593	1573	1535	1206	1018
K01531	-1	3	6	6	3	2
K01533	1	315	1023	937	739	653
K01534	1	35	138	110	76	65
K01535	1	1598	5630	5240	4004	3766
K01536	-1	nan	nan	nan	nan	nan
K01537	1	1912	6420	6094	4741	4306
K01538	-1	nan	nan	nan	nan	nan
K01539	-1	3	17	12	4	7
K01540	-1	2	6	4	13	12
K01541	-1	nan	4	3	4	1
K01542	-1	nan	nan	nan	1	nan
K01543	-1	nan	nan	nan	nan	nan
K01544	-1	nan	nan	1	nan	2
K01545	-1	nan	nan	nan	nan	nan
K01546	-1	nan	6	2	3	4
K01547	-1	nan	5	6	6	5
K01548	-1	nan	nan	nan	1	nan
K01550	-1	nan	nan	nan	nan	nan
K01551	1	986	3046	2816	2131	1971
K01552	-1	2	9	13	15	15
K01553	-1	1	1	1	nan	1
K01554	-1	nan	nan	nan	nan	nan
K01555	1	265	899	850	680	616
K01556	-1	nan	2	1	2	1
K01557	1	335	1100	1073	786	710
K01558	-1	nan	nan	nan	nan	2
K01560	-1	nan	nan	nan	nan	nan
K01561	-1	nan	nan	2	3	1
K01562	-1	nan	nan	nan	nan	nan
K01563	-1	3	6	2	3	1
K01564	-1	nan	nan	nan	nan	nan
K01565	-1	nan	nan	nan	nan	nan
K01567	-1	8	26	24	20	20
K01568	1	206	741	642	507	481
K01569	-1	nan	nan	nan	nan	nan
K01571	-1	nan	6	7	2	1
K01572	-1	nan	nan	nan	nan	nan
K01573	-1	nan	nan	nan	nan	nan
K01574	-1	nan	nan	nan	nan	nan
K01575	-1	nan	1	nan	nan	nan
K01576	-1	nan	nan	nan	nan	1
K01577	-1	2	2	2	3	5
K01578	1	176	477	438	334	325
K01579	-1	nan	nan	nan	nan	nan
K01580	1	1091	4206	3944	3179	2746
K01581	-1	nan	1	nan	2	2
K01582	-1	nan	nan	nan	nan	nan
K01583	1	69	353	304	275	245
K01584	-1	nan	nan	1	nan	1
K01585	-1	3	13	7	5	5
K01586	1	1301	3906	3670	2778	2605
K01587	-1	nan	nan	nan	nan	nan
K01588	-1	3	25	17	8	13
K01589	-1	3	8	9	8	11
K01590	1	461	1395	1367	1089	924
K01591	-1	3	22	22	15	24
K01592	1	375	1126	1066	834	730
K01593	-1	21	63	53	29	38
K01594	-1	nan	nan	nan	nan	nan
K01595	1	1366	5084	4744	3751	3353
K01596	-1	nan	3	nan	1	nan
K01597	1	627	1902	1764	1350	1252
K01598	1	104	323	258	221	196
K01599	1	807	2339	2233	1751	1593
K01601	1	6566	19298	17857	13773	12399
K01602	1	5387	29915	28453	22492	20155
K01607	-1	nan	nan	1	2	nan
K01608	-1	nan	nan	1	nan	nan
K01609	1	757	2147	1953	1537	1416
K01610	1	397	1393	1203	903	857
K01611	1	407	1720	1746	1342	1094
K01612	-1	nan	nan	nan	nan	nan
K01613	1	378	1026	928	684	696
K01615	-1	nan	nan	nan	nan	nan
K01616	-1	nan	2	nan	4	1
K01617	-1	nan	nan	nan	nan	nan
K01618	1	nan	nan	nan	nan	nan
K01619	-1	nan	2	nan	4	2
K01620	1	254	1262	1276	931	951
K01621	-1	nan	nan	nan	nan	nan
K01622	-1	nan	nan	nan	nan	nan
K01623	1	1216	7738	7451	6060	5502
K01624	-1	3	16	17	18	12
K01625	-1	nan	nan	nan	nan	nan
K01626	1	776	3264	2888	2319	2099
K01627	1	576	1787	1640	1332	1175
K01628	-1	nan	nan	nan	nan	nan
K01629	-1	nan	nan	nan	nan	nan
K01630	-1	nan	5	nan	2	nan
K01631	-1	nan	nan	nan	1	nan
K01632	-1	nan	nan	nan	nan	nan
K01633	1	10	33	39	31	19
K01634	1	175	631	571	470	436
K01635	-1	nan	nan	nan	nan	nan
K01636	-1	nan	nan	nan	nan	nan
K01637	1	1	7	6	2	4
K01638	1	9	32	36	29	20
K01639	-1	nan	nan	nan	nan	nan
K01640	1	113	469	410	351	342
K01641	1	621	1943	1753	1422	1304
K01643	-1	1	nan	2	1	1
K01644	-1	nan	3	nan	nan	1
K01645	-1	nan	nan	nan	nan	nan
K01646	-1	nan	nan	nan	nan	nan
K01647	1	774	3198	2887	2367	2197
K01648	1	1755	5750	5319	4228	3879
K01649	1	919	3474	3193	2534	2150
K01652	1	275	1114	1002	749	698
K01653	1	635	1973	1768	1332	1262
K01654	-1	1	4	4	4	3
K01655	-1	nan	nan	nan	nan	nan
K01656	-1	nan	nan	nan	nan	1
K01657	1	497	1655	1634	1219	1140
K01658	1	365	915	841	603	612
K01659	-1	nan	2	nan	nan	2
K01661	1	374	1350	1271	969	897
K01662	1	322	1185	1104	859	752
K01663	1	69	212	173	144	147
K01664	-1	3	7	5	8	1
K01665	-1	2	7	6	7	2
K01666	-1	nan	1	nan	nan	nan
K01667	-1	nan	nan	nan	nan	nan
K01668	-1	nan	nan	nan	nan	nan
K01669	1	95	338	295	251	223
K01671	-1	nan	nan	nan	nan	nan
K01672	-1	4	30	29	18	17
K01673	1	2091	7137	6778	5219	4916
K01674	1	288	794	779	598	552
K01676	-1	nan	1	2	1	nan
K01677	-1	nan	nan	nan	nan	nan
K01678	-1	nan	nan	nan	nan	nan
K01679	1	1252	4146	3851	2919	2694
K01681	1	935	3586	3223	2462	2324
K01682	-1	nan	nan	nan	nan	nan
K01684	-1	nan	nan	nan	nan	nan
K01685	-1	nan	1	1	2	3
K01686	-1	1	5	4	1	3
K01687	1	258	776	678	548	533
K01689	1	1402	5408	5031	3850	3597
K01690	-1	nan	1	3	1	nan
K01691	-1	nan	nan	nan	nan	nan
K01692	-1	33	176	152	107	85
K01693	1	484	1471	1326	1005	960
K01694	-1	1	14	8	4	5
K01695	1	763	2591	2513	1846	1774
K01696	1	243	1295	1295	1034	948
K01697	-1	26	49	43	42	41
K01698	1	76	349	318	261	219
K01699	-1	nan	nan	nan	nan	nan
K01702	-1	nan	nan	nan	1	2
K01703	1	352	1208	1137	898	869
K01704	1	477	1693	1599	1316	1216
K01705	-1	nan	nan	1	1	2
K01706	-1	nan	nan	nan	nan	nan
K01707	-1	nan	nan	nan	nan	nan
K01708	-1	nan	1	nan	nan	2
K01709	-1	nan	nan	nan	nan	nan
K01710	-1	1370	5013	4627	3634	3341
K01711	1	216	958	934	698	673
K01712	-1	nan	1	1	nan	nan
K01713	-1	nan	nan	nan	nan	nan
K01714	1	1052	3162	2823	2249	2043
K01715	-1	3	24	22	29	26
K01716	-1	nan	1	nan	nan	1
K01718	-1	6	8	11	11	5
K01719	1	79	322	289	225	215
K01720	-1	nan	1	1	nan	nan
K01721	-1	nan	nan	nan	nan	nan
K01722	-1	nan	nan	nan	nan	nan
K01723	1	12	44	36	37	35
K01724	-1	43	150	151	121	82
K01725	1	266	806	776	585	608
K01726	-1	nan	1	nan	nan	nan
K01727	-1	nan	5	1	nan	1
K01728	1	3306	11123	10242	8092	7374
K01729	-1	nan	nan	nan	nan	nan
K01730	-1	nan	nan	nan	nan	nan
K01731	-1	nan	nan	nan	nan	nan
K01732	-1	nan	nan	nan	nan	nan
K01733	1	489	1829	1680	1301	1252
K01734	-1	nan	nan	nan	nan	nan
K01735	1	315	1272	1278	987	926
K01736	1	201	622	606	436	415
K01737	-1	nan	2	1	1	nan
K01738	1	2937	9226	8716	6918	6165
K01739	1	208	712	662	538	425
K01740	-1	1	2	6	5	2
K01741	-1	nan	nan	nan	nan	nan
K01743	-1	nan	nan	nan	nan	nan
K01744	-1	2	5	7	3	nan
K01745	-1	nan	3	nan	1	nan
K01746	-1	nan	nan	nan	nan	nan
K01749	1	663	2050	1868	1508	1366
K01750	-1	3	10	15	4	8
K01751	-1	nan	nan	nan	nan	nan
K01752	-1	nan	nan	2	1	2
K01753	-1	1	nan	2	2	2
K01754	1	78	283	248	176	185
K01755	1	238	746	716	536	441
K01756	1	293	914	849	604	567
K01757	1	nan	nan	nan	nan	nan
K01758	-1	nan	8	nan	4	7
K01759	1	1178	3571	3311	2582	2242
K01760	1	241	799	656	541	496
K01761	1	22	118	132	105	85
K01762	1	169	494	429	365	342
K01763	-1	1	3	3	2	3
K01764	-1	nan	nan	nan	nan	nan
K01766	-1	nan	1	nan	1	nan
K01767	-1	nan	nan	nan	nan	nan
K01768	-1	1	7	11	7	9
K01769	-1	2	nan	2	1	1
K01770	1	322	912	866	642	645
K01771	-1	nan	3	nan	nan	1
K01772	1	461	1292	1119	888	864
K01774	-1	nan	nan	nan	nan	nan
K01775	-1	1	3	nan	1	2
K01776	-1	nan	2	4	4	6
K01777	-1	nan	nan	nan	nan	nan
K01778	1	547	2026	1872	1508	1367
K01779	-1	nan	1	nan	nan	2
K01780	-1	nan	nan	nan	nan	nan
K01781	-1	nan	nan	nan	nan	nan
K01782	-1	2	15	17	8	13
K01783	1	838	4160	3995	3104	2808
K01784	1	1964	5433	5104	3892	3620
K01785	1	766	3003	2883	2184	1994
K01786	-1	nan	1	1	2	nan
K01787	-1	nan	nan	nan	nan	nan
K01788	-1	nan	nan	nan	nan	nan
K01790	-1	nan	nan	1	nan	1
K01791	-1	nan	nan	nan	1	nan
K01792	1	2485	7241	6762	5218	4831
K01793	-1	nan	nan	nan	nan	nan
K01794	-1	nan	nan	nan	nan	nan
K01795	-1	15	47	43	35	36
K01796	-1	nan	2	nan	nan	nan
K01797	-1	nan	nan	nan	nan	nan
K01798	-1	nan	nan	nan	nan	nan
K01799	-1	nan	nan	nan	nan	nan
K01800	1	182	580	578	358	350
K01801	-1	15	39	31	24	36
K01802	1	4022	14019	13312	10290	9452
K01803	1	903	4557	4283	3398	3141
K01804	-1	nan	nan	nan	nan	nan
K01805	1	2254	6902	6457	4900	4478
K01807	1	700	2971	2812	2138	1927
K01808	-1	1	3	3	2	3
K01809	1	285	894	865	676	637
K01810	1	777	2205	2075	1629	1487
K01811	-1	nan	nan	2	nan	nan
K01812	-1	nan	1	nan	1	nan
K01813	-1	nan	nan	nan	nan	nan
K01814	1	629	1924	1762	1415	1254
K01815	-1	nan	1	nan	1	2
K01816	-1	nan	nan	nan	nan	4
K01817	1	345	978	985	790	643
K01818	-1	nan	nan	nan	nan	nan
K01819	-1	nan	nan	nan	nan	nan
K01820	-1	nan	nan	nan	nan	nan
K01821	-1	nan	nan	nan	nan	nan
K01822	-1	nan	nan	nan	nan	nan
K01823	1	994	3725	3390	2692	2447
K01824	1	164	474	444	348	295
K01825	-1	nan	3	1	1	1
K01826	-1	nan	nan	nan	nan	1
K01827	-1	nan	nan	nan	nan	nan
K01828	-1	nan	nan	nan	nan	nan
K01829	-1	31	123	99	90	86
K01830	-1	nan	nan	nan	nan	nan
K01831	-1	nan	nan	nan	nan	nan
K01832	-1	66	176	136	117	91
K01833	-1	nan	nan	nan	nan	nan
K01834	1	488	1303	1110	892	803
K01835	1	585	2208	2126	1584	1453
K01836	1	71	161	145	97	92
K01837	-1	nan	nan	nan	nan	nan
K01838	-1	14	55	34	28	27
K01839	-1	nan	2	4	1	nan
K01840	-1	28	75	61	52	58
K01841	-1	nan	nan	nan	nan	nan
K01843	-1	nan	nan	1	1	nan
K01844	-1	nan	nan	nan	nan	nan
K01845	1	609	2101	1907	1525	1362
K01846	-1	nan	nan	nan	nan	nan
K01847	-1	nan	8	7	6	4
K01848	-1	nan	nan	nan	nan	nan
K01849	-1	nan	nan	nan	nan	nan
K01850	1	545	1657	1504	1144	1081
K01851	-1	nan	nan	nan	nan	nan
K01852	1	11	33	22	18	18
K01853	1	256	825	825	610	611
K01854	-1	3	7	7	4	8
K01855	1	7	23	32	18	15
K01856	-1	nan	nan	nan	nan	nan
K01857	-1	nan	nan	nan	nan	nan
K01858	1	416	1351	1187	937	826
K01859	1	237	816	789	597	531
K01860	-1	nan	nan	nan	nan	nan
K01865	-1	nan	nan	nan	nan	nan
K01866	1	708	1819	1724	1383	1289
K01867	1	452	1357	1327	1041	993
K01868	1	463	1447	1350	1088	966
K01869	1	448	1306	1177	911	890
K01870	1	453	1240	1176	897	820
K01872	1	169	546	517	405	330
K01873	1	268	763	704	562	486
K01874	1	314	927	828	549	582
K01875	1	739	2837	2621	2004	1843
K01876	1	598	2282	2074	1649	1467
K01878	-1	1	1	nan	nan	1
K01879	-1	5	8	13	4	4
K01880	1	689	1846	1861	1399	1281
K01881	1	341	1038	872	716	615
K01883	1	297	1047	998	734	682
K01884	-1	nan	nan	nan	nan	nan
K01885	1	789	2075	1957	1519	1383
K01886	1	186	491	453	361	309
K01887	1	223	687	632	529	433
K01889	1	722	2086	2143	1634	1376
K01890	1	401	1179	1201	893	792
K01892	1	401	1151	1017	812	705
K01893	1	516	1563	1437	1139	1022
K01894	-1	nan	1	nan	nan	nan
K01895	1	251	838	799	693	548
K01896	-1	nan	1	1	nan	nan
K01897	1	2656	8068	7762	5869	5485
K01899	1	1078	3822	3371	2760	2547
K01900	1	857	2871	2618	2072	1935
K01902	-1	92	427	366	319	291
K01903	-1	68	197	192	138	129
K01904	1	1712	5570	5236	4194	3988
K01905	-1	nan	nan	nan	nan	2
K01906	-1	nan	nan	nan	nan	nan
K01907	-1	nan	nan	1	nan	nan
K01908	-1	27	93	69	61	55
K01909	-1	nan	nan	nan	nan	nan
K01910	-1	nan	nan	nan	nan	nan
K01911	-1	2	10	8	5	8
K01912	-1	nan	nan	1	1	nan
K01913	-1	18	49	34	33	48
K01914	-1	nan	nan	nan	nan	1
K01915	1	1271	5918	5428	4466	3929
K01916	-1	nan	2	1	2	3
K01917	-1	nan	nan	1	1	2
K01918	1	146	441	429	302	251
K01919	1	435	1460	1434	1067	1014
K01920	1	378	1101	1041	795	733
K01921	-1	3	3	13	9	4
K01922	1	92	229	202	172	135
K01923	1	184	483	461	391	342
K01924	-1	nan	1	2	1	1
K01925	-1	nan	3	3	2	5
K01926	-1	nan	nan	nan	nan	nan
K01928	-1	32	75	74	61	53
K01929	-1	4	10	9	3	4
K01930	1	223	816	701	565	475
K01931	-1	18	62	45	44	46
K01932	-1	nan	nan	1	nan	1
K01933	1	349	1037	941	761	658
K01934	1	262	920	861	671	625
K01935	-1	nan	1	nan	nan	1
K01937	1	1217	3936	3683	2806	2628
K01938	1	527	1635	1477	1195	1075
K01939	1	281	1022	869	729	657
K01940	1	401	1371	1413	1031	976
K01941	-1	1	8	6	6	8
K01942	-1	173	451	390	331	294
K01945	1	110	504	410	304	338
K01947	-1	nan	nan	nan	nan	nan
K01948	-1	nan	1	nan	nan	nan
K01949	-1	nan	nan	nan	nan	nan
K01950	1	84	261	231	183	156
K01951	1	48	151	148	122	123
K01952	1	144	711	628	495	449
K01953	1	1172	4392	3980	3158	2892
K01954	-1	nan	nan	nan	nan	nan
K01955	1	226	866	843	674	543
K01956	1	277	841	767	594	591
K01957	-1	nan	nan	nan	nan	nan
K01958	-1	4	21	22	25	11
K01959	-1	nan	9	6	3	5
K01960	-1	nan	nan	nan	1	2
K01961	1	349	1114	989	796	693
K01962	1	127	483	513	377	320
K01963	1	516	1376	1281	924	821
K01964	-1	nan	nan	nan	nan	nan
K01965	-1	4	27	30	18	12
K01966	-1	nan	2	2	4	2
K01968	1	101	440	388	267	307
K01969	1	389	1114	1040	799	787
K01970	-1	nan	nan	nan	nan	nan
K01971	-1	nan	1	2	2	6
K01972	-1	2	4	6	9	7
K01973	-1	nan	nan	nan	nan	nan
K01974	-1	nan	nan	nan	nan	nan
K01975	-1	nan	nan	1	nan	nan
K01976	-1	42	105	115	81	80
K01988	1	112	279	253	210	197
K01989	-1	nan	nan	nan	nan	nan
K01990	-1	39	137	147	120	93
K01991	-1	nan	nan	nan	nan	nan
K01992	-1	1	11	9	14	9
K01993	-1	nan	3	1	1	nan
K01994	-1	nan	nan	nan	nan	nan
K01995	-1	1	6	4	5	2
K01996	-1	5	8	3	8	5
K01997	-1	1	3	6	3	2
K01998	-1	1	5	2	2	2
K01999	-1	2	6	7	4	5
K02000	-1	4	9	7	10	8
K02001	-1	nan	4	4	3	2
K02002	-1	nan	2	4	nan	8
K02003	-1	21	112	93	71	63
K02004	-1	1	10	17	6	3
K02005	-1	1	1	1	2	5
K02006	-1	1	6	3	2	8
K02007	-1	nan	2	nan	1	nan
K02008	-1	nan	nan	1	nan	1
K02009	-1	nan	nan	nan	nan	nan
K02010	-1	4	6	6	3	10
K02011	-1	nan	2	1	nan	nan
K02012	-1	1	2	4	1	3
K02013	-1	28	49	64	48	57
K02014	-1	5	12	7	7	5
K02015	-1	2	8	4	13	6
K02016	-1	2	11	5	7	10
K02017	-1	3	18	17	6	9
K02018	-1	nan	nan	3	nan	nan
K02019	-1	1	nan	nan	nan	nan
K02020	-1	nan	2	nan	nan	3
K02021	1	123	288	294	222	189
K02022	-1	nan	4	4	1	4
K02024	-1	nan	nan	nan	nan	nan
K02025	-1	1	3	4	2	3
K02026	-1	nan	2	nan	1	3
K02027	-1	1	4	2	2	nan
K02028	-1	19	40	53	35	34
K02029	-1	2	nan	nan	3	1
K02030	-1	2	5	3	6	3
K02031	-1	nan	6	1	6	1
K02032	-1	5	19	16	12	12
K02033	-1	1	7	9	10	9
K02034	-1	1	6	6	7	6
K02035	-1	4	14	9	10	14
K02036	-1	16	70	58	39	56
K02037	-1	nan	2	2	2	1
K02038	-1	nan	2	1	2	4
K02039	-1	nan	nan	nan	1	1
K02040	-1	1	3	3	1	nan
K02041	-1	7	11	18	15	8
K02042	-1	2	2	nan	nan	nan
K02043	-1	nan	nan	nan	1	nan
K02044	-1	1	3	1	nan	5
K02045	-1	nan	2	3	nan	1
K02046	-1	nan	3	3	2	1
K02047	-1	nan	2	2	7	3
K02048	-1	nan	3	2	2	2
K02049	-1	5	11	7	7	6
K02050	-1	nan	3	2	2	1
K02051	-1	nan	1	1	6	2
K02052	-1	nan	2	1	4	1
K02053	-1	4	nan	4	2	3
K02054	-1	nan	3	nan	nan	nan
K02055	-1	nan	3	4	2	3
K02056	-1	3	16	8	7	13
K02057	-1	1	10	4	4	8
K02058	-1	nan	5	6	3	3
K02062	-1	nan	4	2	nan	1
K02063	-1	nan	nan	nan	2	nan
K02064	-1	nan	nan	nan	1	nan
K02065	-1	36	103	109	73	74
K02066	-1	81	209	190	127	119
K02067	-1	nan	2	2	3	1
K02068	-1	5	17	9	22	13
K02069	1	20	140	130	86	103
K02071	-1	1	13	8	12	11
K02072	-1	nan	nan	nan	nan	nan
K02073	-1	3	5	3	4	5
K02074	-1	1	2	3	3	3
K02075	-1	nan	nan	nan	nan	nan
K02076	-1	nan	nan	nan	nan	nan
K02077	-1	nan	2	2	1	nan
K02078	-1	156	507	499	384	340
K02079	-1	nan	nan	nan	nan	nan
K02080	-1	nan	nan	nan	nan	nan
K02081	-1	nan	1	1	2	nan
K02082	-1	nan	nan	nan	1	nan
K02083	1	68	235	217	175	166
K02084	-1	nan	nan	3	1	nan
K02085	-1	nan	6	1	1	1
K02086	-1	nan	nan	nan	nan	nan
K02087	-1	58	226	159	119	117
K02088	-1	45	128	117	103	101
K02089	-1	6	14	10	2	6
K02090	-1	11	27	26	14	16
K02091	-1	1	8	6	6	8
K02092	-1	nan	nan	nan	nan	nan
K02093	-1	nan	nan	nan	nan	nan
K02094	-1	nan	nan	nan	nan	nan
K02095	-1	nan	nan	nan	nan	nan
K02096	-1	nan	nan	nan	nan	nan
K02097	-1	nan	nan	nan	nan	nan
K02098	-1	nan	nan	nan	nan	nan
K02099	-1	nan	3	nan	nan	nan
K02100	-1	nan	nan	1	nan	nan
K02101	-1	nan	nan	nan	nan	nan
K02103	-1	nan	nan	nan	nan	nan
K02104	-1	nan	nan	nan	nan	nan
K02105	-1	nan	nan	nan	nan	nan
K02106	-1	nan	nan	nan	nan	nan
K02108	1	610	1370	1357	988	911
K02109	1	390	1081	1015	824	803
K02110	1	218	689	671	603	526
K02111	1	1716	4601	4375	3494	3147
K02112	1	7287	18567	17746	14277	12994
K02113	1	341	1269	1212	981	932
K02114	1	356	866	839	681	612
K02115	1	679	1917	1737	1453	1244
K02116	1	215	787	780	597	507
K02117	-1	9	28	29	16	23
K02118	-1	30	104	127	81	82
K02119	-1	nan	nan	nan	nan	nan
K02120	-1	nan	nan	nan	nan	nan
K02121	-1	nan	1	1	1	nan
K02122	-1	nan	nan	nan	nan	nan
K02123	-1	1	3	4	2	3
K02124	-1	nan	1	1	nan	nan
K02125	-1	nan	nan	nan	nan	nan
K02126	1	101	261	233	195	178
K02127	-1	nan	nan	nan	nan	nan
K02128	1	2657	6755	6396	4972	4564
K02129	-1	1	nan	1	1	nan
K02130	-1	nan	nan	nan	nan	nan
K02131	-1	nan	nan	nan	nan	nan
K02132	1	1674	7027	6811	5572	5182
K02133	1	635	2042	2035	1545	1482
K02134	1	235	2019	1842	1566	1389
K02135	1	72	314	358	258	239
K02136	1	382	1430	1405	1004	983
K02137	1	64	174	146	116	104
K02138	1	360	1140	992	757	731
K02139	-1	nan	nan	nan	nan	nan
K02140	1	311	1275	1253	990	898
K02141	-1	nan	nan	nan	nan	nan
K02142	-1	nan	nan	nan	nan	nan
K02143	-1	nan	nan	nan	nan	nan
K02144	1	376	1353	1299	970	846
K02145	1	328	993	982	777	674
K02146	1	1055	2830	2623	2273	1893
K02147	1	1662	4872	4721	3482	3194
K02148	1	757	2096	1960	1515	1352
K02149	1	469	1639	1469	1140	1017
K02150	1	601	2230	2074	1621	1457
K02151	1	310	954	803	573	543
K02152	1	270	1284	1164	969	833
K02153	1	76	226	218	168	171
K02154	1	422	1363	1284	967	901
K02155	1	826	3361	3226	2476	2420
K02156	-1	nan	3	3	2	nan
K02157	-1	nan	nan	nan	nan	nan
K02158	-1	nan	nan	nan	nan	nan
K02159	-1	nan	nan	nan	nan	nan
K02160	1	561	1708	1536	1153	1116
K02161	-1	nan	nan	nan	nan	nan
K02162	-1	nan	nan	nan	nan	nan
K02163	-1	nan	nan	nan	nan	nan
K02164	-1	nan	nan	nan	nan	nan
K02165	-1	nan	nan	nan	nan	nan
K02166	-1	nan	nan	nan	nan	nan
K02167	-1	nan	nan	nan	nan	nan
K02168	-1	nan	nan	nan	1	nan
K02169	-1	1	nan	1	2	nan
K02170	-1	nan	nan	1	nan	2
[truncated: 14,424 more rows]
