# Supplementary material for: Predicting the functional repertoire of an organism from unassembled RNA–seq data
Source: BMC Genomics. 2014 Nov 20;15(1):1003. doi: 10.1186/1471-2164-15-1003 (PMC4258056; doi:10.1186/1471-2164-15-1003)
Supplement: Supplementary file 3 — Additional file 3:Evidence values. These tables contain the calculated count and sum–of–scores evidence measures per function. The mean based evidence measures can be calculated from these two measures. The "Label" indicates wether the function is annotated in the reference database for A. thaliana by containing a value above zero. (ZIP 1 MB) [file 12864_2014_6719_MOESM3_ESM.zip › pauda.scoresum.csv]

# Feature	Label	SRR360147.pauda.scoresum.csv	SRR360152.pauda.scoresum.csv	SRR360153.pauda.scoresum.csv	SRR360154.pauda.scoresum.csv	SRR360205.pauda.scoresum.csv
K00001	1	31454.2	113983	107650	86082.7	81923.1
K00002	-1	4505.3	13330.1	12486.2	11847.7	9435.1
K00003	-1	1033.8	4561.5	4392.6	3242.8	2992.9
K00004	-1	42.7	45.8	nan	98.2	144.5
K00005	-1	39.3	nan	nan	38.9	nan
K00006	1	19361	59284.9	50787.1	39105.4	38448.9
K00007	-1	nan	nan	nan	nan	nan
K00008	1	27584.6	98010.7	95940.1	72313.3	63030.4
K00009	-1	nan	70.9	nan	nan	36.2
K00010	-1	nan	nan	52.4	67.4	nan
K00011	-1	4856.9	13640.8	12870.3	10485	9834.3
K00012	1	77105.8	313817	288047	229855	207021
K00013	1	14524.3	51932.6	47657	38693.9	34121.9
K00014	-1	34.3	206.9	284.7	119	105.2
K00015	-1	606	1269.2	1216.4	1235.7	944.4
K00016	1	15493.7	55745.8	51961.8	43323.5	39389.2
K00018	-1	33.9	35	nan	68.2	38.1
K00019	-1	145.5	586.9	479.3	612.3	547.6
K00020	1	17087.5	59784.5	53206.4	42215.2	38886
K00021	1	8473.1	33520.6	30893	22175.3	21822.7
K00022	-1	nan	37	179.8	69.3	nan
K00023	-1	nan	135.6	163	140.5	310.1
K00024	-1	1600	7740.4	6343.8	5039.5	3361.5
K00025	1	24543	122800	113748	90415.1	79793.9
K00026	1	134577	470367	431001	339931	310096
K00027	-1	1116.6	3460.3	3198.1	1885.1	2267.8
K00028	1	49426.7	158197	147827	118542	103266
K00029	1	35825.4	153488	144346	113642	105920
K00030	1	94338.2	390026	369106	285872	262028
K00031	1	59127.2	208982	199544	154375	141166
K00032	-1	nan	nan	nan	nan	nan
K00033	1	70997.3	334826	320456	253252	226159
K00034	-1	500.2	1756.6	1139.2	1116.3	835.5
K00035	-1	nan	41.2	nan	41.2	nan
K00036	1	138692	386795	363891	275127	243765
K00038	-1	34.7	34.7	67.4	68.2	70.9
K00039	-1	nan	34.7	nan	nan	nan
K00040	-1	nan	35.4	nan	151.7	nan
K00041	-1	nan	nan	nan	nan	nan
K00042	-1	5138.4	22016	21010	15975.4	14958.1
K00043	-1	nan	nan	nan	nan	nan
K00044	-1	nan	nan	nan	nan	nan
K00045	-1	nan	100.2	87.1	nan	nan
K00046	-1	nan	368.9	395.8	329.3	461.4
K00048	-1	nan	126	33.9	nan	nan
K00049	-1	33.5	78.5	36.2	83.5	78.9
K00050	-1	nan	87.8	109.3	nan	nan
K00051	1	13641.4	50261.8	48032.1	39240.4	34178
K00052	1	48842.2	164712	157065	116664	105731
K00053	1	33940.4	162098	151179	122053	108813
K00054	-1	nan	nan	nan	nan	nan
K00055	-1	nan	34.3	nan	nan	nan
K00057	-1	593.6	1887.4	1478	1510.2	1141.7
K00058	1	18865.8	76692.4	73586.2	61209.4	56185.8
K00059	1	19357.3	77554.6	78050.8	59450.3	54658.8
K00060	-1	nan	nan	nan	nan	nan
K00061	-1	nan	nan	nan	nan	nan
K00062	-1	nan	35.8	nan	35	nan
K00063	-1	901.9	2534.8	2146.9	1816.6	1607.9
K00064	-1	nan	105.9	71.3	35	70.9
K00065	-1	187.6	551.7	355.1	488.7	382.7
K00066	-1	nan	34.7	nan	nan	69.4
K00067	-1	nan	105.5	nan	138.6	34.7
K00068	-1	236.4	759.7	675.3	638.5	521.4
K00069	-1	41.2	nan	nan	nan	nan
K00070	-1	nan	nan	nan	nan	nan
K00071	-1	nan	nan	nan	nan	nan
K00072	-1	nan	nan	nan	nan	nan
K00073	-1	nan	nan	nan	nan	nan
K00074	1	9266.5	35899.8	33210.8	28534.2	26635.7
K00075	-1	94.7	38.9	94.7	40	nan
K00076	-1	364.8	1469.3	1457.2	1018.6	735.6
K00077	-1	40.8	148.3	82.8	72.8	37.4
K00078	-1	nan	nan	nan	nan	nan
K00079	-1	4807.1	14119.9	13881.5	11115	10321.4
K00081	-1	nan	34.3	nan	nan	nan
K00082	-1	nan	nan	nan	nan	nan
K00083	1	73411.5	237048	232436	182905	170367
K00084	-1	nan	nan	nan	nan	nan
K00086	-1	nan	nan	nan	nan	nan
K00087	-1	nan	nan	nan	nan	nan
K00088	1	20122.9	74783	68884.1	57261.2	53040.3
K00090	-1	35.4	143.2	34.7	75.4	35
K00091	-1	78.6	291.5	386.2	218	470.3
K00094	-1	nan	nan	nan	nan	35
K00096	-1	nan	71.6	nan	nan	38.1
K00097	-1	nan	173.3	168.3	89.7	105.9
K00098	-1	nan	34.3	69.3	287.5	142.5
K00099	1	10681.5	30700.4	29102.9	22360.2	21413.8
K00100	-1	3484.9	14195.9	11639.8	10329.9	8273.6
K00101	-1	7602.1	29377	28972.9	22596.8	19415.3
K00102	1	11023.1	24975.5	26004.8	20075.8	17364.2
K00103	-1	nan	nan	nan	nan	nan
K00104	-1	128.7	358.9	741.7	249.6	240.6
K00105	-1	nan	nan	nan	nan	nan
K00106	1	5126.6	15337.7	14154.6	10443.1	9313.4
K00107	-1	nan	nan	nan	nan	nan
K00108	-1	241.1	1515.5	1320.7	1168.4	1238.3
K00109	-1	nan	nan	nan	100.5	33.5
K00111	1	1920	7369	6962.4	5898.9	5136.5
K00112	-1	nan	nan	34.3	51.6	nan
K00113	-1	nan	nan	nan	nan	nan
K00114	-1	nan	45.8	nan	nan	nan
K00115	-1	nan	262.7	117.1	33.9	78.6
K00116	-1	nan	nan	nan	nan	58.2
K00117	-1	nan	nan	nan	75.9	nan
K00118	-1	nan	nan	nan	nan	nan
K00119	-1	90.5	273	198.2	199.8	284.4
K00121	1	57328.2	211483	197720	155432	139034
K00122	1	21423.3	127322	118603	95702.2	87187.5
K00123	-1	87.8	205.7	251.1	186	298.9
K00124	-1	nan	37.7	nan	47.8	43.1
K00125	-1	nan	nan	nan	nan	nan
K00126	-1	nan	nan	nan	nan	nan
K00127	-1	nan	nan	51.2	54.3	nan
K00128	1	54059.8	174874	166881	130525	117959
K00129	-1	432.2	2892.6	2326	2020.5	2027.9
K00130	1	55429.6	215744	198514	156490	139829
K00131	1	14479.7	53055.9	46926.4	39661.2	35837.8
K00132	-1	nan	nan	nan	nan	nan
K00133	1	39121.3	143224	134271	106177	91232.4
K00134	1	60114.5	266773	248613	190488	178870
K00135	-1	3612.3	13349.8	12480.9	9765.5	9186.4
K00137	-1	nan	nan	nan	nan	50.8
K00138	-1	nan	nan	nan	70	nan
K00139	-1	401.2	1877.9	1438.7	1390.9	1484.5
K00140	1	34815.9	105417	99526.9	77382.9	69775.1
K00141	-1	384.5	988.6	641.5	767.8	327.3
K00142	1	144	717.7	619	918.4	637.7
K00143	-1	211.8	469.7	362	250.4	246.2
K00145	1	30943.9	77208.8	69983.9	54865	48293.6
K00146	-1	43.5	437.5	606.6	362.1	358.4
K00147	-1	858.6	2821.6	3185	2367.2	2241.8
K00148	-1	nan	nan	nan	nan	nan
K00149	-1	nan	35.8	72.4	35	110.5
K00150	-1	5674.5	21814.1	22493.2	17322.2	16648
K00151	-1	nan	157.1	106.7	109.7	68.5
K00152	-1	nan	nan	nan	nan	nan
K00153	-1	425.7	1603.2	1323.3	1059.3	969.9
K00154	-1	72.4	745.8	520.7	349.6	638.3
K00155	-1	43.9	149.8	155.5	nan	78.2
K00156	-1	nan	82	41.6	nan	nan
K00157	-1	nan	318.4	45.8	221.1	nan
K00158	-1	nan	nan	nan	nan	nan
K00161	1	103437	395728	373856	278467	254533
K00162	1	62248.3	266228	249809	201123	180179
K00163	-1	55.5	90.5	154.8	203.3	335.7
K00164	1	34133.1	109779	105560	83495.1	72779
K00166	1	28535.4	86430.8	81789.6	64484.7	54012.3
K00167	1	58339.5	168299	159351	119290	115895
K00169	-1	nan	nan	nan	nan	nan
K00170	-1	nan	nan	nan	nan	nan
K00171	-1	nan	nan	nan	nan	nan
K00172	-1	nan	nan	nan	nan	nan
K00174	-1	nan	nan	nan	47.8	nan
K00175	-1	nan	nan	nan	nan	nan
K00176	-1	nan	nan	nan	68.6	nan
K00177	-1	60.1	nan	nan	120.2	60.1
K00179	-1	38.5	80.9	38.5	36.2	nan
K00180	-1	nan	nan	nan	nan	nan
K00181	-1	nan	nan	nan	nan	nan
K00182	-1	nan	nan	nan	nan	nan
K00183	-1	nan	nan	nan	nan	nan
K00184	-1	nan	nan	nan	nan	nan
K00185	-1	nan	36.6	nan	nan	nan
K00186	-1	nan	nan	nan	nan	nan
K00187	-1	nan	nan	nan	nan	nan
K00188	-1	nan	nan	nan	nan	nan
K00189	-1	nan	nan	nan	nan	nan
K00192	-1	nan	38.1	nan	nan	nan
K00193	-1	nan	nan	nan	nan	nan
K00194	-1	nan	nan	37	nan	nan
K00195	-1	nan	nan	nan	nan	nan
K00196	-1	nan	nan	nan	nan	nan
K00197	-1	nan	nan	35	nan	nan
K00198	-1	nan	nan	nan	nan	35.4
K00200	-1	nan	115.2	39.7	79.4	nan
K00201	-1	nan	nan	nan	nan	nan
K00202	-1	nan	nan	nan	nan	nan
K00203	-1	nan	nan	nan	nan	nan
K00204	-1	nan	nan	nan	nan	nan
K00205	-1	nan	nan	nan	nan	nan
K00206	-1	nan	nan	nan	nan	nan
K00207	1	28285.5	102938	95545.2	74508.4	67828.3
K00208	1	27839.2	90887.6	88913.3	68989.8	62907.6
K00209	-1	nan	nan	nan	nan	nan
K00210	-1	nan	nan	nan	nan	nan
K00211	-1	nan	nan	nan	nan	nan
K00212	-1	119.7	117.1	276.1	nan	nan
K00213	1	32848.7	97918.5	91809.1	70666.8	61299.9
K00214	-1	nan	nan	nan	nan	nan
K00215	1	26933.7	80527.9	72668.2	61157.6	56370.5
K00216	-1	nan	nan	nan	nan	35.4
K00217	-1	nan	nan	nan	nan	nan
K00218	1	47227.1	182706	167808	135783	127948
K00219	-1	41.6	171.7	183	207.2	169.3
K00220	-1	43.1	52	nan	135.5	46.2
K00221	-1	nan	nan	nan	nan	nan
K00222	1	25138	73975.9	62576	48403.9	45582.9
K00223	-1	nan	nan	nan	nan	nan
K00224	1	nan	nan	nan	nan	nan
K00225	1	6840.9	21838.4	19929.2	17406.2	14742.9
K00226	-1	953.7	2283.3	2310.3	1584.3	1425
K00227	1	17333.6	50412.3	49193.1	38429.7	32719.2
K00228	1	17698.6	60143.1	59133.2	43710.6	43359.5
K00230	-1	nan	nan	nan	nan	nan
K00231	1	16230	50239.3	44333.6	35601.7	32269.1
K00232	1	67172.2	251590	231585	179109	164804
K00234	1	24911.6	86258.5	79339.3	64356.9	58122.3
K00235	1	75004.7	224449	202343	161950	141558
K00236	-1	nan	nan	100.1	nan	nan
K00237	-1	nan	nan	nan	nan	nan
K00239	-1	3080.7	11201.9	10086.2	7863.5	7015.3
K00240	-1	5120.8	12823.1	10572.8	9191.2	6517.6
K00241	-1	nan	nan	40	nan	nan
K00242	-1	nan	nan	nan	nan	nan
K00243	-1	nan	33.9	nan	nan	nan
K00244	-1	622.4	1972.2	1696	896.1	871.4
K00245	-1	nan	nan	nan	nan	nan
K00246	-1	nan	nan	nan	nan	nan
K00247	-1	nan	nan	nan	nan	nan
K00248	-1	414.9	1133	1145.4	1164.5	669.4
K00249	1	11401.8	45514.6	42414.2	36449.2	34300
K00251	-1	34.7	336.2	212.3	208	253.3
K00252	-1	483.2	1788	1450.6	1569.1	830.6
K00253	1	41570.9	116519	117929	93829.4	79161.6
K00254	1	10569.7	37404.9	37845.2	28626.3	24299.2
K00255	-1	nan	53.9	161.7	nan	nan
K00256	-1	nan	nan	nan	nan	nan
K00257	-1	nan	281.9	193	135.2	373.2
K00258	-1	nan	nan	nan	nan	nan
K00259	-1	nan	100.9	nan	54.3	nan
K00260	-1	nan	37.4	nan	36.6	nan
K00261	1	52628.1	166317	160838	122940	110959
K00262	1	7636	22481.9	21862.3	16558.9	13861.4
K00263	-1	nan	nan	nan	nan	nan
K00264	1	13069.5	54115.2	49619.9	41082.2	37338.7
K00265	-1	1712.4	5132.5	4262.6	3015.6	2612.7
K00266	-1	692.3	2020.8	1944.1	1681.3	1174.9
K00270	-1	nan	nan	nan	nan	nan
K00271	-1	nan	nan	nan	nan	nan
K00272	-1	nan	nan	nan	nan	nan
K00273	-1	nan	nan	nan	nan	nan
K00274	-1	281.8	1002.4	736.8	436.2	432.2
K00275	1	3005.5	6837.6	6151	5145.1	4393.1
K00276	1	7329.1	26506.3	23435.6	19711	16250.5
K00277	-1	nan	nan	nan	nan	nan
K00278	1	1365.7	5704.7	4350.3	4301.7	3465.1
K00279	1	6208.1	24293	21035.8	17721.7	15179.2
K00280	-1	nan	nan	nan	nan	nan
K00281	1	26547.1	122949	114380	89271.4	84048.8
K00282	-1	35.4	34.7	nan	35.4	nan
K00283	-1	nan	34.3	69.3	34.3	nan
K00284	1	41729.2	129780	118639	89619.4	84674
K00285	-1	108.2	71.3	122	76.3	111.3
K00286	1	3121.2	12899.5	11116.6	10647.1	8917.6
K00287	-1	188.7	1031.5	619.7	652.3	578.8
K00288	-1	7399.3	29883.6	28905.8	23793.7	19263.5
K00289	-1	92.1	240.4	256	258	266.4
K00290	-1	nan	nan	46.2	48.5	97
K00291	-1	nan	nan	nan	nan	nan
K00292	-1	nan	nan	nan	nan	nan
K00293	-1	nan	nan	nan	nan	37
K00294	1	1284	3555.5	3987.3	2922.6	2585.3
K00295	-1	nan	nan	nan	nan	nan
K00296	-1	nan	nan	nan	nan	nan
K00297	1	45692.8	133129	117822	92634.9	85874.2
K00298	-1	nan	nan	nan	nan	nan
K00299	-1	nan	nan	nan	nan	33.5
K00300	-1	nan	nan	nan	nan	nan
K00301	-1	nan	nan	nan	nan	107.4
K00302	-1	55.1	109.8	54.7	42.4	60.1
K00303	-1	nan	50.4	89.3	55.5	89.8
K00304	-1	nan	nan	nan	nan	nan
K00305	-1	nan	nan	nan	nan	nan
K00306	-1	nan	87.4	nan	53.9	107.8
K00308	-1	41.2	296.9	353.9	345.8	172.9
K00309	-1	nan	40	nan	nan	nan
K00311	1	6707.1	22038.6	20185.1	17341.7	13927.1
K00312	-1	nan	nan	nan	nan	nan
K00313	-1	nan	102.4	171	120.2	173.3
K00314	-1	nan	nan	nan	nan	nan
K00315	-1	nan	nan	nan	nan	109.4
K00316	-1	nan	nan	nan	nan	nan
K00317	-1	nan	nan	nan	nan	nan
K00318	1	5847.5	23655.2	24776.3	18628.8	16295.7
K00319	-1	nan	nan	nan	nan	nan
K00320	-1	nan	38.9	38.9	nan	nan
K00321	-1	nan	nan	33.5	33.5	nan
K00322	-1	nan	76.6	77.8	95.5	nan
K00323	-1	nan	nan	nan	nan	nan
K00324	-1	nan	101.7	160.1	171.7	43.1
K00325	-1	nan	69.3	70.8	156.3	35.4
K00326	1	84085.9	257074	238074	190098	165263
K00327	1	67894.4	192290	175103	135698	124770
K00328	-1	nan	nan	nan	nan	nan
K00329	-1	nan	nan	nan	nan	nan
K00330	-1	51.2	362.4	378.4	152.1	136.7
K00331	-1	1079.3	7814.7	8128.1	6220	5590.7
K00332	-1	54.3	538.8	355.1	256	259.2
K00333	-1	776.2	1466.6	933.5	1189.4	587.2
K00334	-1	90.5	675.1	310.4	212.5	183.2
K00335	-1	1650.3	8083.8	6021.4	5898.6	5042.7
K00336	-1	744	1808.8	2416.4	1580.1	1553.2
K00337	-1	23153.9	62583.8	56176.6	43684.5	37760.5
K00338	-1	6102.7	25617.6	24048.4	19420.1	17169.2
K00339	-1	nan	90.9	89	nan	nan
K00340	-1	nan	74	194.5	112.5	111.4
K00341	-1	7976.5	24379.4	20842.8	15769.6	14507.3
K00342	-1	4200.8	10253.2	9462.1	8098.3	7999.4
K00343	-1	13269.6	36651.7	33110.6	26161.6	24804
K00344	1	29194.7	107898	100310	77849	73904.4
K00346	-1	nan	nan	nan	nan	nan
K00347	-1	nan	nan	nan	nan	nan
K00348	-1	nan	nan	nan	nan	nan
K00349	-1	nan	nan	nan	nan	nan
K00350	-1	nan	nan	nan	nan	nan
K00351	-1	nan	nan	nan	nan	nan
K00353	-1	nan	nan	nan	nan	nan
K00354	-1	277.8	297.8	508.8	414.4	274.5
K00355	-1	nan	nan	nan	nan	nan
K00356	-1	83.5	344.2	117.4	67.8	118.2
K00357	-1	nan	nan	nan	nan	nan
K00358	-1	nan	nan	nan	nan	nan
K00359	-1	nan	38.1	nan	38.1	36.6
K00360	-1	nan	nan	nan	nan	nan
K00362	-1	99.7	52	40.4	nan	56.2
K00363	-1	nan	nan	nan	nan	nan
K00364	-1	nan	nan	nan	nan	nan
K00365	1	13364.9	40590.4	34426.2	25606.4	23525
K00366	1	21244.1	79054.8	74048.9	59227.3	53188
K00367	-1	nan	nan	nan	nan	nan
K00368	-1	nan	54.7	nan	nan	56.6
K00369	-1	nan	nan	nan	nan	nan
K00370	-1	nan	nan	54.3	92.9	54.3
K00371	-1	nan	54.3	nan	nan	57
K00372	-1	89	137.1	153.3	223	155.6
K00373	-1	nan	nan	nan	nan	nan
K00374	-1	nan	nan	nan	nan	nan
K00375	-1	nan	268.5	37	75.5	42
K00376	-1	nan	42.7	nan	nan	nan
K00380	-1	526	1276.3	1174.8	807.2	901.6
K00381	-1	292.7	1133.7	642.1	831.3	995.9
K00382	1	40981.6	134912	125455	101555	90264.3
K00383	1	13813	42470.7	39289.3	32797.2	26439.9
K00384	1	51372.3	180129	173900	130356	115346
K00385	-1	nan	nan	nan	nan	nan
K00386	-1	nan	nan	nan	nan	nan
K00387	1	48131.1	209796	197706	158402	143772
K00389	-1	nan	nan	nan	nan	nan
K00390	-1	133.7	1053.3	1259	811.5	754.5
K00391	-1	9096	32606.3	30258	25913.7	23771.9
K00392	1	24043.3	87907.3	79562.2	63243	58646.9
K00394	-1	nan	nan	nan	nan	nan
K00395	-1	nan	nan	nan	nan	nan
K00397	-1	nan	nan	nan	nan	nan
K00399	-1	nan	nan	nan	nan	nan
K00400	-1	nan	nan	37.4	nan	nan
K00401	-1	nan	nan	nan	nan	nan
K00402	-1	nan	nan	nan	nan	nan
K00404	-1	nan	44.3	44.3	nan	44.3
K00405	-1	nan	36.2	nan	36.2	nan
K00406	-1	nan	43.9	nan	37	nan
K00407	-1	nan	nan	nan	nan	nan
K00408	-1	nan	nan	nan	nan	nan
K00410	-1	52.4	nan	111.3	nan	nan
K00411	1	24884.8	140172	137492	107058	100339
K00412	1	11037.1	26697.5	24412.1	18859.1	17231.3
K00413	1	39562.1	167128	154085	118527	110537
K00414	-1	nan	117.9	40.4	nan	nan
K00415	-1	nan	nan	nan	nan	nan
K00416	1	3532	9165.2	8624.8	6116.7	7305.5
K00417	1	8233.6	53356.9	52559.3	43016.5	37348.3
K00418	-1	nan	nan	nan	nan	nan
K00419	1	2275.8	11857.1	11853.8	10013.7	8506.9
K00420	-1	nan	nan	nan	nan	nan
K00421	-1	nan	nan	nan	nan	nan
K00422	-1	nan	nan	nan	nan	nan
K00423	1	15204.1	72751.4	70683.7	60425.7	55975.1
K00425	-1	99.8	154	234.2	93.2	305.4
K00426	-1	nan	138.7	nan	96.3	nan
K00427	-1	nan	nan	nan	50.4	nan
K00428	-1	365.8	2081.7	2239.7	1231.3	1687.1
K00430	1	332439	1.41324e+06	1.34564e+06	1.07359e+06	971115
K00431	-1	nan	nan	nan	nan	nan
K00432	1	154753	442341	407225	316404	283747
K00433	-1	263.2	184	375.7	37.7	185.5
K00434	1	83700	385220	361893	289836	255817
K00435	-1	499.1	3737.9	3413.8	3317	2342.4
K00436	-1	nan	nan	nan	50.8	nan
K00437	-1	nan	nan	nan	nan	nan
K00438	-1	nan	nan	nan	nan	nan
K00440	-1	nan	nan	nan	nan	nan
K00441	1	4173.1	10658.4	9322.5	8379.8	7709.2
K00442	-1	nan	nan	nan	nan	nan
K00443	-1	nan	nan	nan	nan	40.8
K00444	-1	nan	nan	nan	nan	nan
K00445	-1	nan	nan	nan	nan	nan
K00446	-1	nan	nan	nan	nan	nan
K00448	-1	nan	nan	nan	nan	nan
K00449	-1	nan	nan	nan	nan	nan
K00450	-1	nan	41.2	75.9	42	nan
K00451	1	9306.9	27878.3	26810.5	23970.8	19728.4
K00452	-1	nan	nan	nan	nan	nan
K00453	-1	nan	nan	58.5	58.5	nan
K00454	1	22268.1	73136	66827.9	51749.6	47128.3
K00455	-1	nan	nan	36.2	nan	nan
K00456	-1	nan	nan	nan	nan	nan
K00457	1	17528.7	66519.2	63222.4	47432.3	44828.9
K00458	-1	nan	nan	nan	nan	nan
K00459	-1	3656.2	14849.3	15100.4	11223.1	10206.3
K00460	-1	nan	nan	nan	43.1	nan
K00461	-1	nan	nan	nan	nan	nan
K00462	-1	nan	nan	nan	nan	nan
K00463	-1	nan	nan	nan	nan	nan
K00464	-1	nan	nan	nan	nan	nan
K00466	-1	nan	nan	nan	nan	nan
K00467	-1	nan	68.6	67.8	nan	nan
K00468	-1	nan	nan	nan	nan	nan
K00469	1	75019.1	246549	229201	176058	159478
K00470	-1	nan	nan	nan	33.5	nan
K00471	-1	nan	nan	nan	nan	nan
K00472	1	129327	400960	370575	288156	259879
K00473	-1	nan	nan	nan	nan	nan
K00474	-1	nan	nan	nan	nan	nan
K00475	1	6510.2	32591.8	31324.7	24869.6	23690
K00476	-1	nan	nan	nan	nan	37.4
K00477	-1	816.5	2375.9	2501.2	1831.6	1655.1
K00478	-1	nan	nan	nan	nan	nan
K00479	-1	nan	52	113.2	54.3	104
K00480	-1	nan	600	535.6	489.9	402.2
K00481	-1	nan	37.7	nan	37.7	38.1
K00483	-1	nan	nan	nan	nan	nan
K00484	-1	nan	nan	nan	nan	nan
K00485	1	771.7	4749.4	3576.8	3894.3	3678.6
K00486	-1	nan	nan	nan	nan	nan
K00487	1	36311.1	132692	124355	98475.6	85373.2
K00488	-1	38.5	nan	36.6	141.4	38.1
K00489	-1	nan	nan	nan	nan	nan
K00490	-1	nan	nan	nan	nan	nan
K00491	-1	nan	nan	nan	47.4	nan
K00492	-1	nan	137.1	102.1	80.1	nan
K00493	-1	41.6	75.9	115.6	111.6	34.3
K00494	-1	nan	nan	nan	nan	nan
K00495	-1	73.2	78.6	75.9	115.2	78.2
K00496	-1	nan	52.8	nan	nan	nan
K00497	-1	nan	nan	nan	nan	nan
K00498	-1	67	34.3	67	35.8	nan
K00499	-1	nan	nan	nan	nan	nan
K00500	-1	nan	38.9	38.9	40	nan
K00501	-1	nan	nan	nan	nan	nan
K00502	-1	nan	nan	nan	nan	nan
K00503	-1	nan	nan	nan	nan	nan
K00504	-1	nan	nan	nan	nan	nan
K00505	-1	nan	nan	nan	nan	nan
K00506	-1	nan	nan	nan	nan	nan
K00507	1	71636.4	214796	203544	158583	142521
K00508	-1	nan	nan	nan	nan	37
K00509	-1	nan	nan	nan	nan	nan
K00510	1	33705	90508.3	86691.6	69173.6	58640.4
K00511	1	38694.4	140144	131045	107098	97580
K00512	-1	1900.9	6480.6	5309.7	4335.6	4542.7
K00513	-1	75.8	73.9	104.8	33.5	72.8
K00514	1	31493.8	107856	94594.3	71491.6	64675.5
K00515	-1	nan	nan	nan	nan	nan
K00517	1	27934.3	93387.7	90617.2	73237.4	70096.8
K00518	-1	nan	nan	nan	nan	nan
K00519	-1	nan	nan	nan	nan	nan
K00520	-1	nan	117.4	157.9	205.3	83.9
K00521	-1	nan	nan	nan	nan	nan
K00522	1	61774.8	202891	189410	150425	143151
K00523	-1	nan	nan	nan	nan	nan
K00524	-1	nan	nan	nan	nan	nan
K00525	-1	464.9	2614.9	2711	1524.3	1407.6
K00526	-1	3783.5	10873.9	8891.1	7941	7897.4
K00527	-1	nan	257.2	91.6	53.5	53.5
K00528	1	4816.3	11683.4	9710.3	9436.5	7617.8
K00529	-1	nan	74.8	37.7	37	78.5
K00530	-1	nan	nan	nan	nan	nan
K00531	-1	nan	nan	nan	nan	nan
K00532	-1	643.2	1610.8	1106.7	934.1	751.3
K00533	-1	nan	nan	nan	nan	nan
K00534	-1	nan	nan	nan	nan	nan
K00535	-1	1928	4677.5	4414.9	3503.7	3012.7
K00537	-1	37.4	nan	44.3	nan	74.8
K00538	-1	nan	nan	nan	nan	nan
K00539	-1	nan	nan	nan	nan	nan
K00540	1	37497.8	105226	96741.2	74732.2	70031
K00541	-1	nan	nan	nan	nan	nan
K00542	-1	nan	nan	nan	nan	nan
K00543	-1	117.8	83.5	127.1	80.8	117.1
K00544	-1	nan	nan	nan	nan	nan
K00545	-1	nan	nan	nan	nan	nan
K00546	-1	nan	nan	nan	nan	nan
K00547	1	31734.7	100352	95496	73380.7	66805.6
K00548	-1	36.2	368.2	254.3	184.9	nan
K00549	1	20302.9	116526	108536	86321.7	79402.1
K00550	1	3570.3	9005	8738.2	7529.8	5837.5
K00551	-1	nan	nan	nan	nan	nan
K00552	-1	nan	nan	nan	nan	nan
K00553	-1	nan	nan	nan	nan	nan
K00554	-1	nan	50.8	nan	48.5	nan
K00555	1	11258.3	46762.8	42167.3	32998	31550.7
K00556	-1	209	636.6	717.2	567.4	597.6
K00557	-1	nan	nan	40.4	nan	nan
K00558	1	5051.6	20328	19483.2	14810.3	14013.8
K00559	1	20168.3	69237.8	70433.5	58089.8	52342.1
K00560	-1	1002.4	4062	2417.2	2150.7	2435.7
K00561	-1	nan	nan	nan	nan	nan
K00562	-1	nan	nan	nan	nan	nan
K00563	-1	nan	80.9	130.2	53.1	nan
K00564	-1	37.4	nan	71.3	nan	nan
K00565	1	21595.9	63302.1	56241.4	48497.9	42388.3
K00566	1	1099.9	2888.3	3220.2	2743.6	2297.4
K00567	-1	nan	nan	37.7	nan	nan
K00568	-1	50.8	784.1	327.3	510.3	604.3
K00569	-1	nan	nan	nan	nan	nan
K00570	-1	nan	101.3	nan	nan	72.4
K00571	-1	38.5	222.6	76.6	146.3	nan
K00572	-1	nan	nan	nan	nan	nan
K00573	1	6735.2	32550.9	32801.1	23903.7	22204.6
K00574	1	19351.8	54098.8	48627.1	38854.5	37535.9
K00575	-1	43.1	53.9	43.1	88.9	87.8
K00577	-1	nan	nan	nan	nan	nan
K00578	-1	nan	nan	nan	nan	nan
K00579	-1	nan	nan	nan	nan	nan
K00580	-1	nan	nan	nan	nan	nan
K00581	-1	nan	nan	nan	nan	nan
K00582	-1	nan	nan	nan	nan	nan
K00583	-1	nan	nan	nan	nan	nan
K00584	-1	nan	nan	nan	nan	nan
K00586	1	11571.1	33387.4	32057.8	26755.5	23460.5
K00587	1	3683.9	10108.2	9033.9	7898.6	6208
K00588	1	97507.8	365270	333820	263338	233501
K00589	-1	nan	nan	70.5	nan	nan
K00590	-1	nan	nan	nan	nan	nan
K00591	1	4019.9	13870.4	13374.2	9436.3	8896.1
K00592	1	10799.6	32047.2	28457.1	23736.9	21265.9
K00594	-1	nan	nan	nan	nan	nan
K00595	-1	nan	40.4	nan	nan	nan
K00596	-1	nan	83.2	76.7	43.1	nan
K00597	-1	nan	47.8	83.2	34.7	34.7
K00598	-1	nan	nan	nan	nan	nan
K00599	1	7070.1	21017.2	17458.9	14478.2	13657.3
K00600	1	120131	391896	366298	278317	252024
K00601	1	2209.7	7611.9	6186.2	4782.9	5674.6
K00602	1	9204.7	34576.8	29342.6	24144.1	23669.4
K00603	-1	nan	nan	nan	nan	nan
K00604	1	6340.4	19304.5	18507.2	12972.2	11876.7
K00605	1	33483.6	126282	117864	90950	81035
K00606	1	2708.4	15809	16421.2	13047	12968.4
K00607	-1	nan	nan	nan	nan	nan
K00608	-1	nan	nan	nan	nan	nan
K00609	1	10984.2	27300.8	22900	19987.5	17306.8
K00610	-1	nan	nan	nan	nan	nan
K00611	1	16081.7	51360.3	47361.1	37761.2	35649.9
K00612	-1	nan	nan	nan	nan	nan
K00613	-1	nan	nan	nan	nan	56.6
K00614	-1	nan	326.9	36.6	110.2	156
K00615	1	23151.6	107409	91119.9	69347.7	62386.5
K00616	1	28012.2	94365.9	85629.3	65598.3	61862.5
K00617	-1	nan	nan	nan	nan	nan
K00618	-1	nan	nan	nan	nan	nan
K00619	-1	nan	nan	nan	nan	nan
K00620	1	4220.7	13971.5	13611.2	11284.8	10290.5
K00621	1	778.9	1916.4	1369.2	1046.4	1417.6
K00622	-1	nan	nan	nan	nan	nan
K00623	-1	nan	nan	nan	nan	nan
K00624	-1	nan	nan	nan	135.2	nan
K00625	-1	nan	nan	nan	nan	82.8
K00626	1	46202	156275	138184	114224	103160
K00627	1	57792.9	169089	159248	123753	114100
K00628	-1	nan	nan	nan	nan	nan
K00629	-1	nan	nan	50.8	nan	nan
K00630	1	13581.4	41168.6	38440.1	29693.7	27695.4
K00631	-1	nan	nan	nan	nan	38.1
K00632	-1	452.9	2249.5	2815.1	1954.6	1577.6
K00633	-1	102.1	195	237.6	207.3	136
K00634	-1	nan	38.9	38.9	nan	nan
K00635	-1	nan	45.8	nan	nan	nan
K00637	-1	nan	nan	nan	nan	nan
K00638	-1	nan	nan	nan	nan	nan
K00639	-1	nan	38.1	122.8	107.8	53.1
K00640	1	50377.4	214621	204688	163388	151149
K00641	-1	nan	176.4	33.9	33.9	39.3
K00643	-1	87.1	52.4	102.9	214.1	202.9
K00645	1	11152.8	47459.6	41635.9	37747.3	34019.9
K00646	-1	nan	nan	nan	nan	nan
K00647	-1	nan	151.3	174.4	52	119.7
K00648	1	2521.4	7888.8	7352.6	4551.7	5336.3
K00649	-1	nan	35	nan	nan	nan
K00650	-1	nan	nan	nan	nan	nan
K00651	-1	nan	104.7	53.5	nan	nan
K00652	1	2887.9	6116.7	7244.8	5594.8	5411.1
K00653	-1	nan	nan	nan	nan	nan
K00654	1	33145.1	92021.2	84861	70113.1	60920.1
K00655	1	11732.9	36643.5	34763.9	26108.3	22920.5
K00656	-1	39.3	39.3	55.1	90.9	78.6
K00657	-1	nan	33.5	nan	nan	nan
K00658	1	38484.6	114254	105702	83612.3	79163.2
K00659	-1	nan	nan	nan	nan	nan
K00660	1	8793.3	64953.1	60122.9	51375.4	50141.5
K00661	-1	608.2	2831.8	3134.5	3230.9	2405
K00662	-1	nan	nan	nan	33.9	nan
K00663	-1	nan	nan	nan	nan	nan
K00664	-1	nan	nan	nan	nan	nan
K00665	-1	70.8	35.4	nan	nan	35.4
K00666	-1	9215.5	28281.7	26332.4	22301.3	20229.4
K00667	-1	nan	nan	nan	nan	nan
K00668	-1	nan	nan	50.4	nan	nan
K00669	-1	nan	nan	nan	nan	nan
K00670	1	42215.8	154588	151080	121838	111199
K00671	1	48763.4	174978	155671	127221	110405
K00672	-1	nan	nan	nan	nan	nan
K00673	-1	nan	nan	nan	nan	55.1
K00674	-1	nan	107.8	278.8	34.7	142.9
K00675	-1	nan	nan	nan	nan	44.7
K00676	-1	36.6	38.1	nan	38.1	114.8
K00677	1	851.8	3786.6	2914.4	2430.5	2787.5
K00678	-1	nan	nan	nan	nan	nan
K00679	1	11456.7	42392.9	41609.1	33811.8	31474.2
K00680	-1	1673.4	2800	4199.2	3360.4	2788.8
K00681	1	5486.9	20470.8	19681	16412.9	12318.4
K00682	-1	nan	nan	nan	nan	nan
K00683	-1	329.7	510.6	364.8	280.4	269.3
K00684	-1	nan	nan	nan	nan	nan
K00685	1	771.2	2279.6	2259.6	1972.2	1420.8
K00686	-1	nan	nan	nan	nan	nan
K00687	-1	nan	nan	nan	nan	nan
K00688	1	27543.7	83140.2	79069.6	63921.8	55478.4
K00689	-1	nan	nan	nan	nan	nan
K00690	-1	nan	nan	nan	nan	nan
K00691	-1	nan	nan	nan	nan	nan
K00692	-1	nan	nan	nan	nan	nan
K00693	-1	nan	nan	nan	nan	nan
K00694	-1	nan	58.2	53.9	nan	nan
K00695	1	19152.4	65072.9	59176.6	46489.5	41224.5
K00696	1	21959.1	82204.9	76379.4	60207.9	52379.4
K00697	-1	45.1	184.1	410.5	229.9	227.5
K00698	-1	nan	33.9	98.6	nan	nan
K00699	-1	960.9	4031.4	3694.7	2345.8	2616.6
K00700	1	27890.1	78284.8	73490	58298.5	55823.5
K00701	-1	nan	nan	nan	nan	nan
K00702	-1	nan	nan	nan	nan	nan
K00703	1	16768.4	59456.2	55885.3	43601	41116.7
K00704	-1	nan	nan	nan	nan	nan
K00705	1	30508.3	97270.2	89994.1	67783.8	63069.5
K00706	-1	nan	107.4	36.2	36.2	nan
K00709	-1	nan	nan	nan	nan	nan
K00710	-1	102.4	222.6	102.4	49.3	43.9
K00712	-1	nan	nan	nan	nan	nan
K00713	-1	nan	nan	nan	nan	nan
K00714	-1	nan	nan	nan	nan	nan
K00715	-1	nan	nan	nan	nan	nan
K00716	-1	nan	nan	nan	nan	nan
K00717	-1	nan	36.2	nan	nan	nan
K00718	-1	nan	nan	nan	nan	nan
K00719	-1	nan	nan	nan	nan	nan
K00720	-1	nan	36.6	nan	40.4	36.6
K00721	1	34755.1	90704.4	84770.5	63324.8	60175.3
K00722	-1	nan	nan	nan	nan	nan
K00725	-1	nan	nan	nan	nan	nan
K00726	1	3503.8	8760.5	9320.2	7045.3	6196.3
K00727	-1	nan	nan	nan	nan	nan
K00728	-1	nan	nan	nan	nan	nan
K00729	1	22050.6	53006.9	52705.5	37279.9	34768.5
K00730	-1	nan	nan	nan	nan	nan
K00731	-1	nan	nan	nan	nan	nan
K00733	-1	nan	nan	nan	nan	nan
K00734	-1	36.6	nan	36.6	nan	73.2
K00735	-1	nan	nan	nan	nan	nan
K00736	1	7762.9	20909.8	20522.9	15003.3	12031.3
K00737	1	49585.2	128320	117763	93462.7	86862.9
K00738	-1	nan	nan	nan	nan	nan
K00739	-1	nan	nan	nan	nan	nan
K00741	-1	nan	nan	nan	nan	nan
K00742	-1	nan	nan	nan	nan	nan
K00743	-1	nan	nan	nan	nan	nan
K00744	-1	nan	nan	nan	nan	nan
K00745	-1	nan	nan	nan	nan	nan
K00746	-1	nan	nan	nan	nan	nan
K00747	-1	nan	nan	nan	nan	nan
K00748	1	2084.5	4854	4463.6	2672.4	2727.2
K00749	-1	nan	nan	38.1	nan	nan
K00750	-1	6063.2	16165.3	13029.9	9979.1	11393.2
K00752	-1	nan	nan	nan	nan	nan
K00753	1	2678.4	7971.6	6284	5645.1	3874.6
K00754	-1	nan	48.5	nan	nan	93.6
K00756	-1	nan	nan	68.6	nan	34.3
K00757	-1	nan	nan	nan	69.7	nan
K00758	-1	nan	nan	109.4	145.5	215.6
K00759	1	42980.7	161331	153617	122142	113394
K00760	1	2622.6	8580.7	8640.1	6764.1	5964.1
K00761	1	5745.9	17990.1	14220.1	11731.2	11061.8
K00762	-1	88.2	157.9	115.1	68.2	285
K00763	1	21155.9	56041.7	49795	38875.6	36741.6
K00764	1	9663.7	32897.1	27697	23698.3	20241.9
K00765	1	31448.6	102170	100699	76747.1	70949.8
K00766	1	14893.6	46749.4	44206	33297.2	29496.7
K00767	1	46292.8	118711	107486	85690	77582.2
K00768	-1	33.5	nan	47.8	129	181.7
K00769	-1	nan	nan	33.9	nan	nan
K00770	1	14253.6	40440.1	36277.7	28952.4	26017.3
K00771	-1	19295.8	58105.6	58138.7	43413.9	40724.3
K00772	-1	nan	35	nan	nan	nan
K00773	-1	35.4	35.4	nan	35.4	52.4
K00774	-1	nan	nan	nan	nan	nan
K00775	-1	nan	nan	nan	nan	nan
K00776	-1	nan	nan	nan	nan	nan
K00777	-1	nan	nan	nan	nan	nan
K00778	-1	nan	nan	nan	nan	nan
K00779	-1	nan	nan	nan	nan	nan
K00780	-1	823.8	1515	947.8	819.4	1160.4
K00781	-1	nan	nan	nan	nan	nan
K00782	-1	67.8	33.9	70.5	nan	nan
K00783	1	1884.1	6974.2	7436.7	5409.7	4982.7
K00784	1	7823.3	21811.3	20147.1	18306.9	15540.5
K00785	-1	nan	nan	nan	nan	nan
K00786	-1	67	nan	nan	33.5	nan
K00787	1	41022.4	112694	104885	81525.6	75031.8
K00788	-1	nan	388.4	167.9	455.2	130.9
K00789	1	60604.6	298231	274137	223887	206748
K00790	-1	51.6	nan	85.1	93.2	nan
K00791	1	7463.9	22279.1	18808.8	15467.2	15369.8
K00793	1	12438.9	47384.8	45894.4	32819.3	31919.7
K00794	1	37874.5	160326	154114	122453	106021
K00795	-1	78.6	550.2	630.2	567.5	399.7
K00796	-1	nan	212.9	115.6	329.7	88.9
K00797	1	97514.6	310717	293996	223232	211468
K00798	-1	nan	nan	nan	nan	nan
K00799	1	262983	836947	781693	605563	557085
K00800	1	13726.4	52701.3	49654.4	41308.2	35119.9
K00801	1	14121.2	36039	34665.3	25339.4	25803.9
K00802	-1	67.8	296.2	168.7	37.7	38.5
K00803	-1	42.4	318.6	nan	129.9	34.3
K00804	-1	nan	nan	nan	nan	nan
K00805	-1	126.3	497	199.9	423.6	282.7
K00806	-1	1020.7	4054.7	3594.1	2599.2	2210.7
K00807	-1	nan	nan	nan	nan	nan
K00808	-1	nan	51.2	nan	nan	52
K00809	-1	7900.7	23189.5	24355.1	16179.4	14673.8
K00810	-1	nan	nan	38.5	nan	nan
K00811	1	24281.8	72448.9	70115	53689.1	49266.4
K00812	-1	1344.7	3236.6	3238	2802.8	2320.5
K00813	-1	70.8	707.6	976.8	500.4	636.2
K00814	1	27281.1	80326.7	74906	56079.5	50693.9
K00815	1	36435.3	116236	107697	83510.3	73921.4
K00816	-1	129.1	1385.8	1063.8	682.7	921.3
K00817	1	17049.6	49919.5	47412	35228.8	32157.3
K00818	1	9981.3	39029.5	37118.2	28775.2	28510.1
K00819	1	24820.1	66030.5	58425.5	47494.6	40682.1
K00820	1	1803.1	4197.5	4593.1	3166.9	2057.5
K00821	-1	1001.5	4469	4538.9	4031.1	2457.3
K00822	-1	nan	122.8	190.2	82.8	159
K00823	-1	344	1344.3	944.3	556.5	989.4
K00824	-1	39.3	191.9	335.5	nan	250.4
K00825	-1	nan	nan	nan	nan	nan
K00826	1	75413.3	239147	216469	170935	161128
K00827	1	45203.7	151668	134475	108740	96527.4
K00829	-1	nan	nan	nan	nan	nan
K00830	1	21901.2	71283.1	67476.8	51407.8	46336.3
K00831	1	31471.5	88367.1	79247.4	60835.2	57177.7
K00832	-1	778.6	2956.2	2730.4	2427	1449.7
K00833	1	785	2568.5	2478.1	1863	2308.5
K00835	-1	nan	nan	nan	nan	nan
K00836	-1	nan	124.7	nan	nan	49.3
K00837	-1	4602.8	13815.4	13089.7	10210.1	9367.5
K00838	-1	nan	nan	34.7	nan	nan
K00839	-1	nan	37.7	39.3	nan	74.7
K00840	-1	nan	nan	nan	nan	nan
K00841	-1	52.8	nan	52.8	nan	52.8
K00842	-1	nan	nan	nan	nan	nan
K00843	-1	nan	441.8	483.9	142.9	181.9
K00844	1	17851.9	53990	47310.5	40076.7	35823.3
K00845	-1	69.4	37.7	235.7	192.6	nan
K00846	-1	nan	nan	nan	nan	nan
K00847	1	42496.8	141040	137617	104945	96585.2
K00848	-1	nan	nan	nan	44.7	nan
K00849	1	7865.5	23868.5	23564.5	17290.9	16379.1
K00850	1	42594.5	138946	122817	96131.5	85631.7
K00851	1	2083.1	4675.6	3680.4	2780.7	2675.3
K00852	1	3718.6	15091.6	13348.2	11837.8	9904.1
K00853	-1	33.9	104.4	nan	33.9	nan
K00854	1	13199.9	38744.8	34259	28304.1	24526.1
K00855	1	11108	49073.5	43641.3	34494.3	32545.7
K00856	1	18249.3	73559.7	68280.4	56528.7	47662.6
K00857	1	19324.9	61969.5	55655.7	41704.6	37260.7
K00858	1	5379.3	20904.8	16280.6	14242	12694.9
K00859	1	2343.6	8697.7	8580.8	5401.1	5325
K00860	1	47445.1	148424	140756	106595	95485.1
K00861	1	17933.7	47031.8	40393.6	32292.2	28392.2
K00862	-1	nan	nan	nan	nan	nan
K00863	-1	3071.1	15758.6	12207.7	10031.4	9414.5
K00864	1	3442.1	25337	24115.1	18922.8	18081.6
K00865	-1	nan	35.4	35.4	nan	nan
K00866	-1	70.8	136.7	285.7	320.7	216.8
K00867	-1	nan	127.2	55.5	nan	nan
K00868	1	19652.9	58650.3	55725.5	42830	39053.9
K00869	1	4923.7	16019.2	13755.5	12345.6	10805.6
K00870	-1	1113.8	2952.8	2773	2602.6	2148.4
K00871	-1	874.1	2545.1	2715.4	2145.6	1344.8
K00872	1	4007.4	16652.2	15689.5	13549	10737.9
K00873	1	168537	613962	586928	450837	409646
K00874	-1	73.2	458.7	155.9	214.5	410.9
K00875	-1	1860.9	4931.2	5102.5	4398	4670.5
K00876	1	89247.7	230683	212027	165171	151229
K00877	-1	nan	350.2	116.6	380.5	110.9
K00878	1	1997.1	9007.3	7895.7	6414.8	5966.8
K00879	-1	nan	nan	nan	nan	nan
K00880	-1	37.4	97	119.8	48.5	48.5
K00881	-1	nan	nan	nan	nan	nan
K00882	-1	33.9	47.4	nan	33.9	49.7
K00883	-1	nan	nan	nan	44.7	nan
K00884	-1	nan	nan	nan	nan	nan
K00885	-1	nan	nan	nan	nan	nan
K00886	-1	nan	33.5	nan	nan	nan
K00887	-1	nan	nan	nan	nan	nan
K00888	1	4106.7	13068.6	14109.5	10728.3	10323.7
K00889	1	19566.4	54108.5	52905.7	39789.7	36290.8
K00891	1	18104.2	55930.8	54382.3	42776.9	37023.6
K00892	-1	nan	nan	nan	nan	nan
K00893	-1	35.4	77.8	118.6	nan	nan
K00894	1	4714	13464.2	13934.3	11437.5	7911.6
K00895	1	28683	84095.5	83249.9	60935.8	55448.7
K00897	-1	nan	nan	60.5	nan	nan
K00898	1	19136.5	53504.2	51129.1	39169.6	33764.2
K00899	1	11834.5	32623	32289.2	20261.9	19976.1
K00900	-1	nan	nan	36.2	nan	34.3
K00901	1	18427.8	52461.8	45123.4	37043.6	30483.1
K00902	1	3307	9656.9	8618.9	6630.1	7060.8
K00903	-1	40.4	39.3	nan	39.3	nan
K00904	-1	nan	nan	nan	nan	nan
K00905	-1	nan	34.7	nan	nan	nan
K00906	-1	nan	nan	nan	nan	nan
K00907	-1	140.2	286.8	177.9	147.9	284.2
K00909	-1	nan	110.1	144	67.8	41.2
K00910	-1	110.9	269.7	256.2	109.8	192.6
K00911	-1	nan	75.5	33.5	74.3	nan
K00912	-1	176.4	775.4	715.2	453.7	621.2
K00913	1	21796.3	63170.1	54123.7	45234.2	39766.6
K00914	1	6306.1	15761.5	12489.5	11694.3	10283.7
K00915	1	14250.4	43030.6	40361.5	29227.8	26722.1
K00916	-1	444.4	2171.8	2129.8	1740.9	1719.5
K00917	-1	nan	nan	nan	nan	nan
K00918	-1	nan	nan	nan	nan	nan
K00919	1	14276.8	39310.3	37565.7	28952.9	27647.7
K00920	-1	nan	nan	nan	nan	nan
K00921	1	15594.4	52157.8	49282.4	39648.8	35378.5
K00922	-1	nan	nan	nan	nan	nan
K00923	-1	nan	50.4	nan	nan	50.4
K00924	1	92033.8	293365	279887	211617	193166
K00925	-1	33.5	213.7	173.7	119.8	166.8
K00926	-1	nan	nan	nan	nan	36.6
K00927	1	20686.5	89600.6	85668.3	64962.3	63554.4
K00928	1	46855.8	129365	125965	91929.2	86900.8
K00929	-1	nan	41.6	nan	nan	nan
K00930	1	5652.6	23547	21517.4	16944	14827.3
K00931	-1	38.5	156	183.7	335.9	234.5
K00932	-1	nan	51.6	nan	nan	51.6
K00933	-1	nan	nan	nan	nan	nan
K00934	-1	nan	nan	nan	nan	nan
K00936	-1	491	669.9	1000.9	731.6	848.7
K00937	-1	33.9	33.9	136	53.9	49.7
K00938	1	3917.3	11896	11705	9476.1	9235.4
K00939	1	116233	335450	313686	240252	224333
K00940	1	66615.7	242153	222026	178249	160259
K00941	-1	452.6	1479	1246.4	1032.5	1069.7
K00942	1	14056	41253.8	38058.2	31663.9	26317.9
K00943	1	20606	57001.4	56561.7	47425.9	41312.5
K00944	-1	nan	111.4	224.2	37	303.2
K00945	-1	nan	nan	33.5	147.1	nan
K00946	-1	67.4	111.7	35.8	nan	nan
K00947	-1	nan	nan	nan	nan	nan
K00948	1	56002.4	178629	157349	124791	119437
K00949	1	10703.3	31718.8	28003.5	22747.1	19738.9
K00950	-1	42.4	42	40.4	45.4	nan
K00951	-1	1029.9	2394	3150.4	2242.5	2484.3
K00952	-1	nan	nan	nan	nan	nan
K00953	-1	5320.9	14467.5	13502.8	10569.7	9462
K00954	-1	nan	nan	nan	nan	46.6
K00955	-1	367.8	787.5	892.1	763.5	396.2
K00956	-1	nan	39.7	104	42.7	78.9
K00957	-1	nan	52.4	nan	50.4	61.6
K00958	-1	52.8	276.1	229.6	67.8	230.7
K00960	-1	nan	nan	nan	nan	nan
K00961	-1	nan	nan	nan	nan	nan
K00962	1	4633.7	14499.8	13185.6	10486.3	8934.1
K00963	1	40564.8	143854	131180	99084.3	93736.7
K00965	1	2016.3	8364.7	6517.6	5083.3	4826.1
K00966	1	31551	121219	113743	89255.5	77478.1
K00967	1	34874.8	117609	107396	87869	79182.1
K00968	1	26330.5	79640.1	77157.8	55622.6	54301.2
K00969	-1	nan	43.9	nan	40.8	nan
K00970	-1	606.6	1445.4	1318.9	1305	1033.2
K00971	-1	nan	nan	nan	nan	nan
K00972	1	27439.7	78158.5	75163.1	59741.9	52067.3
K00973	-1	nan	45.1	133.6	81.3	nan
K00974	-1	724.8	2277.7	2045.7	1893.6	1634.9
K00975	1	97073.3	288722	256650	197585	181286
K00976	-1	nan	nan	nan	nan	nan
K00977	-1	nan	nan	nan	nan	nan
K00978	-1	nan	nan	nan	nan	nan
K00979	1	26479.2	87268.9	75039.6	64222.3	56127.6
K00980	-1	nan	42	42	nan	nan
K00981	1	22481.3	62787.1	59078	46829.3	41184.5
K00982	-1	nan	113.6	104	137.5	33.9
K00983	-1	nan	nan	37.7	nan	nan
K00984	-1	nan	nan	nan	nan	nan
K00985	-1	nan	nan	nan	nan	nan
K00986	-1	nan	48.9	96.2	96.2	nan
K00987	-1	nan	nan	nan	nan	nan
K00988	-1	nan	nan	nan	nan	nan
K00989	-1	nan	93.2	54.3	100.9	93.2
K00990	-1	106.3	279.2	464	37	334
K00991	1	12128.4	33061.1	29303.2	21712.6	19811.3
K00992	-1	nan	37.4	nan	nan	nan
K00993	1	26845.7	81852.9	75064.3	57125.3	51528.5
K00994	-1	55.8	106.3	223.7	222.2	220.3
K00995	1	19804.5	61603.9	59455.8	51339.6	45147.9
K00996	-1	nan	43.9	nan	38.9	80.8
K00997	-1	nan	nan	nan	50.4	nan
K00998	-1	nan	nan	nan	nan	nan
K00999	1	56243.9	144963	136106	101019	93248.8
K01000	-1	915.8	2782.7	1860.3	1542.6	1737
K01001	1	19804	53678.9	49316.3	37372	34545.6
K01002	-1	nan	nan	55.8	nan	nan
K01003	-1	109.8	383.6	590.9	432.6	513.5
K01004	-1	nan	nan	45.4	nan	nan
K01005	-1	nan	nan	nan	nan	nan
K01006	1	9990.2	41593.9	39154	31435.5	28696.5
K01007	-1	44.3	nan	80.1	nan	42.4
K01008	-1	nan	57	53.5	53.5	57
K01011	1	102002	294521	276771	216083	203419
K01012	1	34282.7	103639	97368.6	77503.1	71530.5
K01013	-1	nan	nan	nan	nan	nan
K01014	-1	nan	nan	nan	nan	nan
K01015	-1	115.5	77.4	35.4	190.2	118.2
K01016	-1	nan	nan	nan	nan	nan
K01017	-1	nan	nan	nan	nan	nan
K01018	-1	nan	nan	nan	nan	nan
K01019	-1	nan	nan	nan	nan	nan
K01020	-1	nan	nan	nan	nan	nan
K01021	-1	nan	nan	nan	nan	nan
K01022	-1	nan	nan	nan	nan	nan
K01023	-1	nan	nan	nan	nan	nan
K01024	-1	nan	nan	nan	nan	nan
K01025	-1	16583.6	44348.4	41782.2	33547.1	29414.7
K01026	-1	nan	nan	nan	nan	nan
K01027	-1	nan	nan	nan	nan	nan
K01028	-1	nan	34.3	nan	nan	nan
K01029	-1	nan	nan	nan	nan	52.4
K01031	-1	nan	nan	nan	nan	nan
K01032	-1	nan	nan	nan	nan	nan
K01034	-1	nan	nan	nan	nan	nan
K01035	-1	nan	nan	76.2	nan	nan
K01036	-1	nan	nan	nan	nan	nan
K01039	-1	33.5	nan	nan	nan	nan
K01040	-1	nan	nan	nan	nan	nan
K01041	-1	nan	nan	nan	nan	nan
K01042	-1	nan	nan	84.7	86.6	80.9
K01043	-1	nan	75.9	40	35	40
K01044	-1	nan	nan	nan	nan	nan
K01045	-1	nan	nan	nan	nan	nan
K01046	-1	72.4	298.4	370.5	332.7	77.8
K01047	1	10835.8	29322.6	26107.3	21962.7	21621.5
K01048	-1	nan	nan	nan	nan	nan
K01049	-1	nan	nan	nan	nan	33.9
K01050	-1	nan	nan	nan	nan	nan
K01051	1	95108.7	384584	366093	294369	262096
K01052	-1	742.7	2143.4	1994.4	1774.7	1498.3
K01053	-1	nan	nan	nan	nan	nan
K01054	-1	nan	nan	nan	nan	nan
K01055	-1	nan	33.5	42.7	nan	nan
K01056	1	26924.1	76753.4	72771	54954.1	50461.3
K01057	1	17316.5	64981.9	63509.6	50284.3	46573.1
K01058	-1	nan	nan	nan	49.7	nan
K01059	-1	nan	nan	nan	nan	nan
K01060	-1	nan	47.8	nan	nan	nan
K01061	1	32280	122615	112893	88910.4	82837.5
K01062	-1	97	289.3	102.8	92.5	100.9
K01063	-1	nan	nan	nan	nan	nan
K01064	-1	nan	nan	nan	nan	nan
K01065	-1	36.2	nan	nan	nan	nan
K01066	-1	nan	37	216.4	79.7	184.1
K01067	-1	nan	nan	nan	nan	nan
K01068	1	nan	nan	nan	nan	nan
K01069	1	31429.6	97829.3	90417.1	69115.7	63461.9
K01070	1	24674.8	71150.6	72075.8	51573.4	43418.4
K01071	-1	nan	nan	nan	nan	nan
K01072	-1	nan	nan	nan	nan	nan
K01073	-1	nan	nan	nan	nan	nan
K01074	1	40914.5	113661	103349	79622.5	70982.7
K01075	-1	nan	nan	33.9	33.9	nan
K01076	1	nan	nan	nan	nan	nan
K01077	-1	nan	nan	nan	nan	nan
K01078	1	2531.9	10000.4	9537.5	6941.7	7452.6
K01079	1	18910.2	74178.9	67194.4	53058.4	49078.3
K01080	-1	441.7	1964	1500.7	1429	1143.2
K01081	1	3159.1	9315.9	7548.1	6077.1	6301.2
K01082	1	20034.6	52048	46960.9	37231.2	36607
K01083	-1	nan	74.8	74.8	80.5	nan
K01084	-1	nan	nan	nan	nan	nan
K01085	-1	nan	nan	nan	nan	nan
K01087	1	43704.2	120823	114530	88765.5	78516.9
K01089	-1	nan	33.9	43.5	nan	nan
K01090	1	13333.3	45580	43345	33586.7	29821.4
K01091	1	53761.5	142688	141968	105399	98864.6
K01092	1	13607.6	52542.8	53600.8	40655.3	38970.2
K01093	-1	nan	nan	nan	34.7	nan
K01095	-1	nan	nan	nan	nan	nan
K01096	-1	nan	90.2	nan	45.1	45.1
K01097	-1	33.5	34.3	nan	nan	nan
K01098	-1	nan	nan	nan	nan	nan
K01099	-1	3387.8	10322.6	8345.8	7438.9	6600.2
K01100	1	31662.1	110078	105051	76215.4	69090.3
K01101	-1	1197.4	4570.9	4123.2	2801.1	2721.1
K01102	1	95783.4	289274	270547	206102	198667
K01103	1	11465	28526.6	27707.7	22692.2	21444.3
K01104	1	40017.4	120139	113991	81128.8	73869.7
K01106	-1	nan	nan	nan	79.3	nan
K01107	-1	nan	nan	nan	nan	nan
K01108	-1	nan	nan	nan	nan	nan
K01109	-1	nan	nan	nan	nan	nan
K01110	1	11539.8	35904.5	33049.8	23828.8	23079.3
K01111	-1	nan	nan	nan	nan	nan
K01112	-1	485.1	3103.1	3457.6	3366	2372.5
K01113	1	1095.4	2440.9	2545.4	2260.3	1600.6
K01114	1	24060.8	83204.9	80504.6	65302.1	58976.7
K01115	1	68158.4	221014	203474	166173	148804
K01116	-1	34.3	68.6	137.1	103.6	35
K01117	-1	nan	nan	nan	nan	nan
K01118	-1	nan	nan	nan	nan	nan
K01119	-1	nan	53.1	46.2	198.3	76.6
K01120	-1	nan	nan	44.3	nan	nan
K01121	-1	nan	nan	nan	nan	nan
K01122	-1	nan	nan	nan	nan	nan
K01124	-1	nan	nan	nan	nan	nan
K01125	-1	nan	nan	nan	nan	nan
K01126	1	21620.8	57439.3	53733.8	38049.8	33388.4
K01127	-1	nan	nan	nan	nan	nan
K01128	-1	nan	nan	35.8	nan	nan
K01129	-1	59.7	74	119.7	72.4	116.7
K01130	-1	nan	nan	nan	nan	nan
K01131	-1	nan	nan	nan	nan	nan
K01132	-1	nan	nan	nan	nan	nan
K01133	-1	nan	50.4	48.9	53.9	48.9
K01134	-1	nan	nan	nan	nan	nan
K01135	-1	nan	nan	nan	nan	nan
K01136	-1	67.8	nan	nan	nan	nan
K01137	-1	nan	nan	nan	nan	nan
K01138	-1	nan	nan	nan	nan	nan
K01139	-1	108.6	180.3	74.7	234.6	163.7
K01141	-1	nan	nan	nan	nan	nan
K01142	1	4610.4	12391.7	12386	9455.5	8821.7
K01143	-1	53.5	107.5	339.8	169.1	110.5
K01144	-1	154.4	565.1	352.7	231.8	527.2
K01145	-1	nan	nan	nan	nan	nan
K01146	-1	nan	95.5	60.8	33.9	nan
K01147	-1	40.8	583	351.3	161.2	118.2
K01148	1	3098.5	11067.1	8599.5	8829.6	7450.6
K01149	-1	nan	nan	nan	nan	nan
K01150	-1	nan	nan	nan	nan	nan
K01151	-1	nan	90.1	nan	92.4	nan
K01152	-1	nan	nan	nan	nan	nan
K01153	-1	81.3	312.3	306.8	210.2	145.9
K01154	-1	36.2	35.8	34.3	147.4	nan
K01155	-1	42	nan	nan	nan	nan
K01156	-1	nan	nan	53.9	nan	nan
K01157	-1	nan	nan	nan	nan	43.1
K01158	-1	nan	35.8	nan	nan	nan
K01159	-1	nan	nan	81.7	nan	nan
K01160	-1	nan	nan	nan	nan	nan
K01161	-1	nan	nan	nan	nan	nan
K01163	-1	nan	nan	nan	nan	nan
K01164	1	191	626.9	343.5	119.8	412
K01165	-1	34.3	68.6	68.6	nan	nan
K01166	1	31952.4	112320	102454	82661.7	72857.8
K01167	-1	nan	nan	nan	nan	nan
K01168	-1	nan	nan	nan	nan	nan
K01169	-1	nan	nan	nan	nan	nan
K01170	-1	nan	nan	nan	nan	nan
K01172	-1	nan	nan	nan	nan	nan
K01173	-1	nan	nan	nan	nan	nan
K01174	-1	nan	nan	nan	nan	nan
K01175	-1	1501	4447.4	3566.8	3515.6	3674.8
K01176	1	5736.4	15800.9	16247.5	13662.7	12143.4
K01177	1	19605	78581.8	74747.1	60710.7	51571.7
K01178	-1	nan	nan	nan	nan	nan
K01179	1	29466.7	119187	110941	91248.1	80755.2
K01180	-1	nan	nan	nan	nan	nan
K01181	-1	nan	109.7	366.2	251.5	525.7
K01182	-1	nan	nan	nan	nan	nan
K01183	1	30601	133937	134702	100544	98052.3
K01184	1	5166.1	18686	18099.7	14226.6	13235.6
K01185	-1	55.5	170.2	304.6	nan	68.6
K01186	-1	nan	nan	67.8	68.6	nan
K01187	1	4984.6	14116.2	14297.5	11292.2	9258.4
K01188	1	97949	289217	261291	208101	189104
K01189	-1	43.1	126.3	162.5	96.6	38.9
K01190	1	5037.1	15900	14538.6	10760.5	10292.1
K01191	1	14355.4	43593.9	40071.6	31854.1	28213.3
K01192	-1	nan	35	37.7	nan	35
K01193	1	21285.6	73404.3	72859.4	55582.8	53059.6
K01194	1	1905.8	5131.8	5299.2	4170.4	3430.7
K01195	-1	nan	nan	nan	nan	nan
K01196	-1	40.4	nan	nan	nan	nan
K01197	-1	nan	33.5	nan	nan	nan
K01198	-1	nan	nan	68.6	nan	34.3
K01199	-1	nan	nan	nan	nan	nan
K01200	-1	88.9	387.4	308.4	160.2	201
K01201	-1	nan	48.1	nan	nan	nan
K01202	-1	nan	nan	nan	nan	nan
K01203	-1	nan	45.4	nan	nan	nan
K01204	-1	nan	41.2	189.4	147.8	270
K01205	1	2584	5768.4	5048.3	3844.7	4015.8
K01206	1	4956.9	16825.6	15981.1	12064.4	10531.9
K01207	-1	nan	137.1	42.7	115.1	285.8
K01208	-1	nan	nan	nan	nan	nan
K01209	1	21831.8	60475.6	56754.2	43158.8	39670.2
K01210	-1	nan	nan	nan	nan	nan
K01212	-1	nan	nan	nan	nan	nan
K01213	1	7873.2	32418.8	31474.9	24805.2	22277.1
K01214	-1	nan	nan	nan	nan	nan
K01215	-1	nan	nan	nan	48.5	nan
K01216	-1	nan	nan	nan	nan	nan
K01217	-1	nan	nan	70	nan	nan
K01218	-1	nan	79.4	39.7	nan	34.3
K01219	-1	33.5	33.9	33.9	nan	108.5
K01220	-1	204.1	419.6	342.3	475.7	485.8
K01222	-1	nan	nan	nan	33.5	nan
K01223	-1	4014.9	11112.8	11259.2	7542	8012.6
K01224	-1	nan	nan	nan	nan	nan
K01225	-1	45.4	415.2	382.7	218	331.2
K01226	-1	nan	nan	nan	nan	nan
K01227	1	6025.5	19787.5	18247.1	13071.1	12077.9
K01228	1	3949.8	9607.4	8122.4	6748	6107.4
K01229	-1	6709.7	18649.1	16574.1	13098.7	12213.4
K01230	1	24776.6	66087	64500	48753.4	42839.2
K01231	1	3936.5	11981.8	12565.1	9112.9	8481
K01232	-1	nan	nan	nan	nan	nan
K01233	-1	nan	nan	nan	nan	nan
K01234	-1	nan	nan	nan	nan	nan
K01235	-1	nan	nan	nan	nan	nan
K01236	-1	nan	38.9	98.6	42	41.2
K01238	-1	nan	nan	nan	nan	38.1
K01239	-1	1414.3	5545.9	5224.9	3346.6	3651.2
K01240	1	25505.3	86270.4	81262.4	58986.4	54522
K01241	-1	40	95.9	126.2	147	97.5
K01242	-1	nan	nan	nan	nan	nan
K01243	-1	42.4	128.6	42.7	181.5	35
K01244	1	7848.7	26622.3	22591.3	18256.4	17160.3
K01245	-1	nan	nan	nan	nan	nan
K01246	1	22760.6	79646.1	77675.9	58345	54658.7
K01247	1	7728	22624.1	24708.6	19676.4	17000.8
K01249	-1	282.6	1102.1	902.5	954.5	696.6
K01250	-1	nan	118.2	102.9	172.2	208.4
K01251	1	36540.2	173552	161987	123348	120454
K01252	-1	nan	nan	nan	nan	nan
K01253	-1	145.5	1047.4	815.8	720.4	400
K01254	1	4549.3	13105.5	12611.8	10868.2	7878.3
K01255	1	24674.9	91887.5	89785.1	72466.1	69045.7
K01256	1	24939.1	84197.3	80070.9	61492	58629.7
K01257	-1	nan	43.1	nan	36.2	nan
K01258	-1	nan	36.2	70.9	107.4	107.1
K01259	1	20428.8	54475.1	51236.3	38566.8	37068.5
K01260	-1	nan	nan	nan	nan	54.3
K01261	-1	nan	nan	nan	nan	47
K01262	1	71906.7	312964	301153	237634	216050
K01263	-1	nan	nan	nan	nan	nan
K01264	-1	nan	nan	nan	nan	nan
K01265	1	114993	347857	326020	248251	234169
K01266	-1	nan	nan	nan	nan	111.6
K01267	1	15895.5	50493	46289.3	37097.7	33572.6
K01268	-1	nan	nan	nan	nan	nan
K01269	-1	nan	47.4	42.7	nan	nan
K01270	-1	nan	nan	nan	nan	nan
K01271	-1	44.3	394.1	401.4	134	263.6
K01273	-1	nan	nan	41.2	nan	nan
K01274	-1	nan	nan	nan	nan	nan
K01275	-1	552.2	2497.8	2602.8	1698.4	1253.5
K01276	-1	nan	nan	nan	nan	nan
K01277	-1	nan	nan	nan	nan	nan
K01278	1	4496.8	18132.2	17796.8	14553.1	12399.1
K01279	-1	nan	42.4	nan	nan	nan
K01280	1	4716.1	16436.2	14722	11494.7	11423.7
K01281	-1	nan	nan	nan	nan	nan
K01282	-1	nan	nan	nan	nan	nan
K01283	-1	nan	nan	nan	nan	nan
K01284	-1	38.5	352.6	311.1	57.8	nan
K01285	1	21683.3	71467.9	68947.7	49770.9	48645.5
K01286	-1	nan	38.1	nan	nan	nan
K01288	-1	549.5	1044.1	578.9	773.4	540.1
K01289	-1	nan	nan	77.4	nan	nan
K01290	-1	nan	nan	nan	nan	nan
K01291	-1	nan	nan	nan	nan	nan
K01292	-1	nan	nan	nan	nan	nan
K01293	-1	nan	nan	nan	nan	nan
K01294	-1	nan	nan	nan	nan	nan
K01295	-1	nan	nan	241.2	266.6	82.4
K01296	-1	nan	nan	nan	nan	nan
K01297	-1	nan	nan	110.6	36.2	37
K01298	-1	nan	nan	nan	nan	nan
K01299	-1	nan	nan	nan	nan	47.4
K01300	-1	nan	nan	nan	nan	nan
K01301	1	2862.6	9056.1	9048	7418.7	6368.6
K01303	1	2044.4	9581.7	9599.2	7837.4	6937.3
K01304	1	50577.2	164863	149599	116070	107691
K01305	-1	nan	nan	nan	37.4	nan
K01306	-1	nan	nan	nan	nan	nan
K01307	1	21577.6	70653.8	68191.7	53397.5	47883.1
K01308	-1	nan	nan	nan	nan	nan
K01310	-1	nan	nan	nan	nan	nan
K01311	-1	nan	nan	nan	nan	nan
K01312	-1	nan	nan	nan	nan	nan
K01313	-1	nan	nan	nan	nan	nan
K01314	-1	nan	nan	nan	nan	nan
K01315	-1	nan	nan	nan	nan	nan
K01316	-1	nan	33.5	nan	nan	nan
K01317	-1	nan	nan	35.8	nan	nan
K01318	-1	nan	nan	nan	nan	nan
K01319	-1	nan	nan	nan	nan	nan
K01320	-1	nan	nan	nan	nan	nan
K01321	-1	nan	nan	nan	nan	nan
K01322	1	12888.2	46679.6	41848	35198.3	29741.3
K01323	-1	nan	nan	nan	nan	nan
K01324	-1	nan	nan	nan	nan	nan
K01325	-1	nan	nan	nan	nan	nan
K01326	-1	nan	nan	nan	35	nan
K01327	-1	nan	nan	nan	nan	nan
K01328	-1	nan	nan	nan	nan	nan
K01329	-1	nan	nan	nan	nan	nan
K01330	-1	nan	nan	nan	nan	nan
K01331	-1	nan	nan	nan	nan	45.1
K01332	-1	nan	nan	nan	nan	nan
K01333	-1	nan	nan	nan	nan	nan
K01334	-1	nan	nan	nan	nan	nan
K01335	-1	nan	nan	nan	nan	nan
K01336	-1	nan	nan	100.9	nan	67.8
K01337	-1	nan	nan	nan	nan	nan
K01338	1	3188.7	14476.9	14136.4	11240.3	9549.3
K01339	-1	nan	nan	nan	nan	nan
K01340	-1	nan	nan	nan	nan	nan
K01341	-1	nan	nan	nan	nan	nan
K01342	-1	124.7	652.2	758.9	609.1	577.9
K01343	-1	54.7	461.4	247.3	199.4	44.3
K01344	-1	nan	nan	nan	nan	nan
K01345	-1	nan	nan	nan	nan	nan
K01346	-1	nan	nan	nan	nan	nan
K01347	-1	nan	nan	34.3	nan	nan
K01348	-1	nan	nan	nan	nan	nan
K01349	-1	nan	nan	33.9	nan	nan
K01350	-1	nan	nan	nan	nan	nan
K01351	-1	nan	nan	nan	nan	nan
K01352	-1	nan	nan	nan	nan	nan
K01353	-1	nan	nan	nan	nan	nan
K01354	1	8146.8	27088.3	25476.4	18341.8	17580.9
K01355	-1	nan	nan	nan	nan	nan
K01356	-1	35	38.5	157.4	72	38.5
K01357	-1	nan	nan	nan	nan	nan
K01358	1	266571	857880	799220	621862	570207
K01359	-1	nan	nan	nan	nan	nan
K01360	-1	nan	nan	nan	nan	nan
K01361	-1	76.7	290.1	271.1	434.5	196.4
K01362	1	12134.1	38401.6	38776.2	30629.7	27623.7
K01363	1	41595	124635	111608	87106.4	78553.6
K01364	-1	nan	nan	nan	nan	nan
K01365	-1	8910.2	27758.1	26720.2	20774.8	19013
K01366	1	26286.4	79588.1	76253.2	60215.5	55884.1
K01367	-1	nan	nan	nan	nan	nan
K01368	-1	1643	8091.7	7628.4	5860.3	5756.3
K01369	1	24259.8	78463.5	76524.5	57024.1	51605.7
K01370	-1	nan	nan	nan	nan	nan
K01371	-1	724.5	2227.3	2040	1875.4	1414
K01372	-1	nan	nan	nan	nan	nan
K01373	1	30687.8	144146	141110	117412	105055
K01374	-1	nan	226	222.2	nan	176
K01375	-1	92.8	298.5	419.7	217.1	210.2
K01376	1	479.1	3710.7	3827.5	2414	2123.7
K01377	-1	nan	34.3	nan	nan	nan
K01378	-1	nan	52.4	48.1	nan	49.3
K01379	1	1770.3	4673.4	4029.6	3476.2	3331.1
K01380	-1	nan	nan	nan	52.4	nan
K01381	-1	262.9	756.7	497.7	349	568.6
K01382	-1	40.4	256.5	339.9	104.8	251.5
K01383	-1	nan	nan	nan	nan	nan
K01384	-1	nan	nan	nan	nan	nan
K01385	-1	nan	nan	nan	nan	nan
K01386	-1	nan	nan	nan	nan	nan
K01387	-1	nan	nan	nan	nan	nan
K01388	-1	nan	nan	nan	nan	nan
K01389	-1	nan	nan	nan	nan	nan
K01390	-1	nan	nan	nan	nan	nan
K01392	-1	82.4	462.7	188	192.9	426.5
K01393	-1	nan	nan	nan	nan	nan
K01394	-1	nan	nan	nan	nan	nan
K01395	-1	nan	nan	nan	nan	nan
K01396	-1	nan	nan	nan	nan	nan
K01397	-1	533.6	2301.6	1710	1389.7	1360.3
K01398	-1	nan	nan	nan	nan	nan
K01399	-1	nan	nan	nan	nan	nan
K01400	-1	nan	nan	nan	nan	nan
K01401	-1	nan	nan	nan	nan	nan
K01402	-1	nan	nan	nan	nan	nan
K01403	-1	nan	nan	36.2	nan	36.2
K01404	1	7757.9	22824.5	21999.5	16425	18067.1
K01405	-1	nan	40	nan	nan	nan
K01406	-1	nan	nan	nan	nan	nan
K01407	-1	nan	nan	nan	nan	nan
K01408	1	9073	26720.1	26430.9	19217.1	16363.1
K01409	1	4184.1	13879.1	11064.3	9690.8	9283.1
K01410	1	1094.9	3146.7	2615.3	1692.1	1923.8
K01411	1	4129.6	11631.6	12287.5	8862.8	8081.2
K01412	1	31012.2	86177.3	79742.3	59958.3	54958.2
K01413	-1	nan	nan	nan	nan	nan
K01414	1	16678.9	56679.2	53136.1	43582.9	36932.4
K01415	-1	nan	nan	nan	nan	nan
K01416	-1	nan	nan	nan	nan	nan
K01417	-1	5516.6	14419.3	14055.7	10555.8	10973.6
K01419	-1	33.5	nan	nan	nan	nan
K01420	-1	nan	nan	nan	77	75.8
K01421	-1	nan	nan	38.9	50.8	109
K01422	-1	nan	nan	38.5	38.1	70
K01423	-1	378.4	887.8	922.2	740.5	635.5
K01424	-1	nan	142.4	37.4	33.9	54.3
K01425	-1	nan	143.1	70	70	212.5
K01426	-1	1085.1	7653.3	9175.6	7879.1	5872.5
K01427	1	434.4	1724.9	2136.3	1060.5	1087.6
K01428	-1	44.7	340.7	482.6	156.4	351
K01429	-1	nan	114.4	163.3	241.9	251.2
K01430	-1	nan	nan	nan	nan	nan
K01431	1	1858.6	6456.4	5523.9	4153.4	3467.9
K01432	-1	nan	nan	nan	nan	nan
K01433	1	8538.6	23726.2	19949.7	14571.2	14264.4
K01434	-1	nan	nan	89.3	42.7	33.5
K01435	-1	nan	nan	nan	nan	nan
K01436	1	8081.1	21837.5	20942.8	15205	15701.4
K01437	-1	nan	nan	nan	nan	nan
K01438	1	29773.8	97444.2	92463	72862.4	65076.8
K01439	-1	43.1	199.1	53.9	82.8	nan
K01440	-1	nan	nan	nan	nan	nan
K01441	-1	nan	nan	nan	nan	nan
K01442	-1	nan	nan	nan	nan	nan
K01443	-1	nan	55.5	57.4	nan	186
K01444	1	1628.8	5424.4	7017.9	5901.6	4744.1
K01446	-1	34.3	nan	85.1	nan	nan
K01447	-1	nan	nan	nan	nan	nan
K01448	-1	nan	190.3	147.9	160.2	37.4
K01449	-1	nan	nan	35.4	35.4	nan
K01450	-1	nan	38.5	nan	nan	nan
K01451	-1	392.8	2477.3	1675.6	1081.1	1351.2
K01452	-1	nan	nan	nan	nan	nan
K01453	-1	nan	52.8	nan	52.8	nan
K01454	-1	nan	nan	47.4	nan	nan
K01455	1	25934.1	80741.8	77156.9	56707.8	53439.1
K01456	1	436.7	3823.8	1985.4	1979.6	1880.9
K01457	-1	nan	90.2	136.7	nan	43.5
K01458	-1	nan	nan	nan	nan	nan
K01459	-1	80.9	201.3	317.2	233.7	167.1
K01460	-1	nan	nan	nan	nan	nan
K01461	-1	nan	nan	nan	nan	nan
K01462	1	13538.7	39304.3	37698.3	27013.8	26101.1
K01463	-1	40.8	82.4	nan	72	90.8
K01464	1	11770.4	33533	33213.8	24180	22381.4
K01465	1	20772.2	75308.4	70690.4	55393.1	51019.6
K01466	1	4295.1	11784.6	10441.4	8293.5	6236.2
K01467	-1	270.4	1564.7	1853.8	1383.7	1001.1
K01468	-1	nan	35.8	nan	nan	37
K01469	1	3740.5	15545.1	14063.5	12637.8	10814.6
K01470	-1	nan	nan	39.7	37.7	nan
K01471	-1	nan	nan	nan	nan	nan
K01473	-1	35	nan	67.8	nan	73.5
K01474	-1	35.4	35.4	71.6	nan	nan
K01476	1	41540.9	143022	129768	101754	96681.7
K01477	-1	nan	107.8	101.7	nan	105.1
K01478	-1	nan	nan	nan	nan	nan
K01479	-1	nan	nan	nan	nan	nan
K01480	-1	nan	77.7	40	nan	158.5
K01481	-1	nan	nan	nan	nan	nan
K01482	-1	nan	nan	nan	nan	nan
K01483	-1	nan	nan	nan	52	51.2
K01484	-1	54.3	nan	nan	nan	nan
K01485	-1	nan	nan	nan	nan	nan
K01486	-1	112.5	376.2	236.2	158.3	114.5
K01487	-1	nan	33.9	nan	35	nan
K01488	1	10096.7	25833.7	24338.6	18667.8	15649.8
K01489	1	737.7	1318.9	2746.7	1452.2	1230.5
K01490	1	3264.8	11817	12156.4	9957.7	9061.3
K01491	-1	12748.3	50547.5	48367.1	37315.4	33043.7
K01492	-1	nan	nan	nan	nan	nan
K01493	1	3297.4	9313	8795.2	6548.9	6520.3
K01494	-1	nan	52.4	nan	49.7	102.8
K01495	1	10841.4	42423.4	42574.6	34527.5	30598.4
K01496	-1	nan	75.9	35	nan	120.1
K01497	-1	101.7	324.2	367	215.2	209.5
K01498	-1	nan	nan	nan	nan	nan
K01499	-1	nan	nan	nan	nan	nan
K01500	-1	nan	47	nan	nan	nan
K01501	1	4715.9	22976.7	19402.5	16643.5	14165
K01502	-1	398.2	1313.4	1456	1283.6	894.2
K01503	-1	nan	nan	nan	nan	nan
K01504	-1	nan	nan	36.2	36.2	nan
K01505	-1	1392.4	3675.5	3568.5	2453	1646.6
K01506	-1	1128.7	1941.3	1913.1	1547.7	1298.3
K01507	1	196657	612509	569112	442161	397170
K01509	-1	75.4	423.6	440.6	225.7	250.9
K01510	1	2501.3	7980.5	9144.1	6538.7	5896.2
K01511	-1	nan	nan	nan	nan	nan
K01512	1	1088.5	11704.8	9539.8	9031.6	7070.8
K01513	-1	6062.1	20531.3	19869.2	16045.7	14390.2
K01514	-1	nan	nan	nan	nan	nan
K01515	-1	nan	33.5	90.1	nan	34.7
K01517	-1	8224.6	19672.6	18265	16368.1	13803.9
K01518	-1	nan	nan	nan	nan	nan
K01519	1	19169.9	60939.9	56647.3	45654.8	40358.5
K01520	1	8846.6	34237.2	31737.9	24707	25140
K01521	-1	nan	nan	nan	nan	nan
K01522	1	7589.6	38176.1	36925.6	26685.7	26742.8
K01523	-1	nan	nan	nan	nan	nan
K01524	-1	35.8	269.6	77	69.7	35
K01525	-1	nan	nan	nan	nan	nan
K01526	-1	nan	nan	nan	nan	nan
K01527	1	40577.6	120678	108774	84256.5	74742.3
K01528	1	7434.1	29322.5	25796.8	20248.1	18548.9
K01529	1	6171.2	18991.4	19106.2	14141.9	12703.3
K01530	1	29100.4	77353	75725.3	59334.2	49857.4
K01531	-1	121.3	242.6	271.6	115.9	74.3
K01533	1	14494.3	46992.8	43209.9	34138.4	30253.6
K01534	1	1539.9	6037.1	4819.3	3330.9	2856.3
K01535	1	80026.5	279348	261039	199564	188385
K01536	-1	nan	nan	nan	nan	nan
K01537	1	92164.8	309252	293883	229531	207822
K01538	-1	nan	nan	nan	nan	nan
K01539	-1	133.6	717.4	491	162.1	333.4
K01540	-1	77.8	220	140.7	491.9	446.5
K01541	-1	nan	166	121.3	145.6	42
K01542	-1	nan	nan	nan	48.5	nan
K01543	-1	nan	nan	nan	nan	nan
K01544	-1	nan	nan	35.4	nan	88.9
K01545	-1	nan	nan	nan	nan	nan
K01546	-1	nan	267.7	78.2	155.2	166.8
K01547	-1	nan	234.9	290.1	291.2	263.4
K01548	-1	nan	nan	nan	36.2	nan
K01550	-1	nan	nan	nan	nan	nan
K01551	1	48126.5	149674	138515	104764	97490.4
K01552	-1	81.7	383.9	531.1	633.4	604.4
K01553	-1	34.7	45.1	34.7	nan	49.7
K01554	-1	nan	nan	nan	nan	nan
K01555	1	13607	46289	43486.8	34724.8	31350.9
K01556	-1	nan	67.8	46.2	88.9	33.5
K01557	1	16311.1	53475	52437.5	38475.1	34636.1
K01558	-1	nan	nan	nan	nan	67
K01560	-1	nan	nan	nan	nan	nan
K01561	-1	nan	nan	77.4	111.7	39.7
K01562	-1	nan	nan	nan	nan	nan
K01563	-1	114.8	221.5	75.8	109.8	37.4
K01564	-1	nan	nan	nan	nan	nan
K01565	-1	nan	nan	nan	nan	nan
K01567	-1	344.2	1085.1	991.1	809.2	787
K01568	1	10802.8	38714.1	33764.8	26379.9	25139.6
K01569	-1	nan	nan	nan	nan	nan
K01571	-1	nan	273	297.9	94.7	43.9
K01572	-1	nan	nan	nan	nan	nan
K01573	-1	nan	nan	nan	nan	nan
K01574	-1	nan	nan	nan	nan	nan
K01575	-1	nan	33.5	nan	nan	nan
K01576	-1	nan	nan	nan	nan	33.5
K01577	-1	79.7	83.1	78.6	122.5	208.7
K01578	1	8791.7	23389.9	21608.9	16510.2	16231.2
K01579	-1	nan	nan	nan	nan	nan
K01580	1	56108.7	216554	202474	163328	141665
K01581	-1	nan	35.4	nan	69.7	97.8
K01582	-1	nan	nan	nan	nan	nan
K01583	1	3505.1	17703.4	15362.4	13833.7	12373.4
K01584	-1	nan	nan	33.5	nan	61.6
K01585	-1	129	588.7	302	190.1	203.2
K01586	1	67089.4	202528	190155	144327	135312
K01587	-1	nan	nan	nan	nan	nan
K01588	-1	147.1	1084.2	747.9	354.3	539.2
K01589	-1	140.2	397.6	424.3	371.1	532.2
K01590	1	25007.8	75009.9	73273.6	58471.5	49519.5
K01591	-1	109.3	778.5	807.3	537.5	921.4
K01592	1	17885.6	53409.7	50418.1	39735.9	34973.1
K01593	-1	892.1	2607.7	2208.4	1236.3	1705.1
K01594	-1	nan	nan	nan	nan	nan
K01595	1	70284.8	260166	243589	192566	172340
K01596	-1	nan	164.8	nan	52	nan
K01597	1	31120.8	95080.9	88238.4	67528	62624.5
K01598	1	5492.2	16773.6	13472.1	11396.6	10083.3
K01599	1	40048.9	116090	111143	87182.9	79061.5
K01601	1	356087	1.04856e+06	971768	749673	674752
K01602	1	291202	1.61868e+06	1.54188e+06	1.21875e+06	1.09222e+06
K01607	-1	nan	nan	33.5	94.8	nan
K01608	-1	nan	nan	37.7	nan	nan
K01609	1	36294.8	102711	93261.8	73626.1	67860.7
K01610	1	21162.1	73222.2	63399.1	47699.9	45064
K01611	1	19551.2	81718.4	83165.5	63930.8	52295
K01612	-1	nan	nan	nan	nan	nan
K01613	1	18088.5	48893.3	44319.6	32743	33240.8
K01615	-1	nan	nan	nan	nan	nan
K01616	-1	nan	86.2	nan	171.3	43.1
K01617	-1	nan	nan	nan	nan	nan
K01618	1	nan	nan	nan	nan	nan
K01619	-1	nan	82.5	nan	179.5	92.8
K01620	1	11956.8	59403.1	60342.1	44201.4	45133.1
K01621	-1	nan	nan	nan	nan	nan
K01622	-1	nan	nan	nan	nan	nan
K01623	1	61584.6	393651	379714	308583	280190
K01624	-1	119	700.9	696.7	746.7	477.6
K01625	-1	nan	nan	nan	nan	nan
K01626	1	40641.3	171799	152174	122612	110667
K01627	1	30111.3	93214.9	85727.8	69850	61246.6
K01628	-1	nan	nan	nan	nan	nan
K01629	-1	nan	nan	nan	nan	nan
K01630	-1	nan	174.5	nan	83.6	nan
K01631	-1	nan	nan	nan	43.9	nan
K01632	-1	nan	nan	nan	nan	nan
K01633	1	400.2	1300.9	1553.2	1212.4	751.6
K01634	1	9085.6	32684	29258	24240.3	22535.1
K01635	-1	nan	nan	nan	nan	nan
K01636	-1	nan	nan	nan	nan	nan
K01637	1	53.9	374	316.2	113.6	219.5
K01638	1	480.2	1684.6	1845.4	1490.7	1046.6
K01639	-1	nan	nan	nan	nan	nan
K01640	1	5493.6	22508.1	19747	16994.3	16616.3
K01641	1	31196	99071.5	89493.9	72685.5	66653.6
K01643	-1	41.2	nan	107.1	55.1	52
K01644	-1	nan	117.1	nan	nan	48.5
K01645	-1	nan	nan	nan	nan	nan
K01646	-1	nan	nan	nan	nan	nan
K01647	1	39322.7	162126	146746	120020	111370
K01648	1	91605	299857	278420	220988	202775
K01649	1	42822.6	161333	147710	117273	99074
K01652	1	13576.6	55035.4	49558.6	37333	34479.2
K01653	1	30674	94229.7	84899.4	64102.8	60317.5
K01654	-1	34.3	144	143.2	138.7	113.3
K01655	-1	nan	nan	nan	nan	nan
K01656	-1	nan	nan	nan	nan	38.9
K01657	1	24373.3	80562.8	79974.4	59581.8	55880.1
K01658	1	18399	45726	42119.9	30218.6	30634.3
K01659	-1	nan	108.6	nan	nan	109
K01661	1	19482.3	69623.8	65564.4	50035.7	46245.4
K01662	1	16072.5	59539.4	55192	43176.1	37802.8
K01663	1	3508.1	10696.2	8887.6	7313.3	7440.4
K01664	-1	134.4	300	192.8	358.9	44.7
K01665	-1	77.8	302.7	258.4	302.7	75.5
K01666	-1	nan	55.5	nan	nan	nan
K01667	-1	nan	nan	nan	nan	nan
K01668	-1	nan	nan	nan	nan	nan
K01669	1	4575.2	15633.9	13598.2	11601.7	10023.3
K01671	-1	nan	nan	nan	nan	nan
K01672	-1	148.6	1309.7	1262.9	790.1	721.5
K01673	1	97626	337939	320689	247831	232317
K01674	1	12462.3	34935.6	34380.5	26494.3	24454.7
K01676	-1	nan	34.7	108.6	52.8	nan
K01677	-1	nan	nan	nan	nan	nan
K01678	-1	nan	nan	nan	nan	nan
K01679	1	62287.9	206326	192586	146268	134275
K01681	1	47873.2	183257	165364	126216	119259
K01682	-1	nan	nan	nan	nan	nan
K01684	-1	nan	nan	nan	nan	nan
K01685	-1	nan	50.8	44.7	94	136.3
K01686	-1	33.5	255.7	176.8	40.4	144.4
K01687	1	12647.8	38749.7	34189	27348.7	26817.4
K01689	1	70140	270754	252113	193324	181114
K01690	-1	nan	35	132.5	50.8	nan
K01691	-1	nan	nan	nan	nan	nan
K01692	-1	1296.1	7009.2	6049.5	4263.9	3377.7
K01693	1	24953.2	75897.2	68248.3	51615.8	49410.6
K01694	-1	53.1	650.5	371.6	200.6	235.3
K01695	1	36540.7	123216	119679	87923.9	84238.9
K01696	1	12455.1	66321.1	66049.8	52943.9	48800.9
K01697	-1	1039.7	2001.5	1770	1711.5	1668.1
K01698	1	3968.2	18124.1	16526	13575.2	11372
K01699	-1	nan	nan	nan	nan	nan
K01702	-1	nan	nan	nan	38.9	77.4
K01703	1	18251.8	62465.6	58825.6	46573.7	44658.8
K01704	1	23250.8	81928.3	77124.3	63951.3	59081.4
K01705	-1	nan	nan	35.8	55.5	109.8
K01706	-1	nan	nan	nan	nan	nan
K01707	-1	nan	nan	nan	nan	nan
K01708	-1	nan	36.6	nan	nan	77.8
K01709	-1	nan	nan	nan	nan	nan
K01710	-1	65116.3	237152	218423	171960	157787
K01711	1	10930.5	48777.7	47726.5	35607	34368.3
K01712	-1	nan	38.5	53.9	nan	nan
K01713	-1	nan	nan	nan	nan	nan
K01714	1	54086.3	163217	145810	115683	105219
K01715	-1	148.3	980.9	871.9	1214.7	1019.2
K01716	-1	nan	63.2	nan	nan	67.8
K01718	-1	271.5	363.2	497.9	490.6	224.5
K01719	1	3484.8	13811.7	12483.6	9596.5	9286.8
K01720	-1	nan	34.7	34.7	nan	nan
K01721	-1	nan	nan	nan	nan	nan
K01722	-1	nan	nan	nan	nan	nan
K01723	1	512.5	1905.9	1619.1	1615	1572.1
K01724	-1	2165.3	7331.3	7477.9	5982.5	4035.5
K01725	1	13351	39511.5	38046.3	28931	30052
K01726	-1	nan	42	nan	nan	nan
K01727	-1	nan	271.5	51.6	nan	55.5
K01728	1	171638	569453	524846	415278	378328
K01729	-1	nan	nan	nan	nan	nan
K01730	-1	nan	nan	nan	nan	nan
K01731	-1	nan	nan	nan	nan	nan
K01732	-1	nan	nan	nan	nan	nan
K01733	1	26021.1	96803.9	88958.4	68994.3	66122.4
K01734	-1	nan	nan	nan	nan	nan
K01735	1	15900.2	64933.2	65099.4	50361	47386
K01736	1	10280.2	31642.7	30819.6	22457	21187.8
K01737	-1	nan	68.6	34.3	34.3	nan
K01738	1	137733	432021	409534	324759	289673
K01739	1	10391.9	35560	33105.8	26811.6	21144.6
K01740	-1	35.4	84.4	253.4	197.9	93.2
K01741	-1	nan	nan	nan	nan	nan
K01743	-1	nan	nan	nan	nan	nan
K01744	-1	94	187.4	294.5	108.6	nan
K01745	-1	nan	121.7	nan	34.7	nan
K01746	-1	nan	nan	nan	nan	nan
K01749	1	32817	101447	92366.5	74519.2	67724.8
K01750	-1	144.8	407.7	648.3	162.8	342.2
K01751	-1	nan	nan	nan	nan	nan
K01752	-1	nan	nan	102.5	38.9	121.7
K01753	-1	35	nan	70	70	70
K01754	1	3491.9	12847	11320.2	8049.7	8410.8
K01755	1	11354.4	36209.2	34621.5	25812.2	21101.6
K01756	1	13623.8	42439.1	39478.8	27992.9	26469.1
K01757	1	nan	nan	nan	nan	nan
K01758	-1	nan	313.4	nan	160.2	290.8
K01759	1	60897.3	184897	171952	134072	116552
K01760	1	11944.5	39144	32297.4	26618	24343.1
K01761	1	1046.7	5451.5	6154.9	4952.8	3868.5
K01762	1	7940.9	23339.1	20269.1	17385.7	16295.4
K01763	-1	37	111	108.6	74	109.7
K01764	-1	nan	nan	nan	nan	nan
K01766	-1	nan	40.8	nan	40	nan
K01767	-1	nan	nan	nan	nan	nan
K01768	-1	35.4	238.9	396	241.8	314.3
K01769	-1	74.7	nan	74.3	33.9	38.5
K01770	1	16868.5	47985.3	45752.1	33791.3	33951.5
K01771	-1	nan	115.1	nan	nan	35.4
K01772	1	23619.8	65838.6	57107.6	45392	44144
K01774	-1	nan	nan	nan	nan	nan
K01775	-1	34.3	131.8	nan	39.3	74.3
K01776	-1	nan	68.6	141.4	150.2	234.4
K01777	-1	nan	nan	nan	nan	nan
K01778	1	28497.5	105784	97529.6	79036.3	71721.5
K01779	-1	nan	33.5	nan	nan	67
K01780	-1	nan	nan	nan	nan	nan
K01781	-1	nan	nan	nan	nan	nan
K01782	-1	94.7	638.8	713.4	357	565.6
K01783	1	41356.6	202942	194973	151111	136654
K01784	1	96638.6	267628	251165	191942	178878
K01785	1	36570.2	143278	137894	104165	95272.8
K01786	-1	nan	54.7	54.7	92.1	nan
K01787	-1	nan	nan	nan	nan	nan
K01788	-1	nan	nan	nan	nan	nan
K01790	-1	nan	nan	40	nan	43.9
K01791	-1	nan	nan	nan	34.7	nan
K01792	1	122320	356297	332408	256565	237199
K01793	-1	nan	nan	nan	nan	nan
K01794	-1	nan	nan	nan	nan	nan
K01795	-1	559.7	1737.1	1584.5	1285.1	1328.1
K01796	-1	nan	78.2	nan	nan	nan
K01797	-1	nan	nan	nan	nan	nan
K01798	-1	nan	nan	nan	nan	nan
K01799	-1	nan	nan	nan	nan	nan
K01800	1	8125.1	25459.5	25285.8	15667.8	15311.3
K01801	-1	628.1	1643.1	1312.2	1023.1	1511.8
K01802	1	206971	720379	683856	528513	486112
K01803	1	45110.7	226922	213335	169414	156209
K01804	-1	nan	nan	nan	nan	nan
K01805	1	121110	369697	346375	263421	240173
K01807	1	32986.5	138497	131115	99636.2	89445.1
K01808	-1	39.7	121.6	110.1	80	115.4
K01809	1	13281.1	41333.7	40340	31541.3	29719.1
K01810	1	39556.1	113106	106320	83482.2	76269
K01811	-1	nan	nan	80.9	nan	nan
K01812	-1	nan	55.8	nan	55.8	nan
K01813	-1	nan	nan	nan	nan	nan
K01814	1	30978.2	94437.5	86478.2	69559.7	61670.8
K01815	-1	nan	36.6	nan	34.3	73.2
K01816	-1	nan	nan	nan	nan	155.6
K01817	1	15345.9	43297.1	43700.9	35110.4	28631
K01818	-1	nan	nan	nan	nan	nan
K01819	-1	nan	nan	nan	nan	nan
K01820	-1	nan	nan	nan	nan	nan
K01821	-1	nan	nan	nan	nan	nan
K01822	-1	nan	nan	nan	nan	nan
K01823	1	52935.1	197231	179759	142548	129435
K01824	1	8172.2	24170.3	22749.4	17635.6	14974.9
K01825	-1	nan	120.2	39.3	35.4	34.3
K01826	-1	nan	nan	nan	nan	38.1
K01827	-1	nan	nan	nan	nan	nan
K01828	-1	nan	nan	nan	nan	nan
K01829	-1	1646.3	6602.4	5418.7	4913.3	4671.6
K01830	-1	nan	nan	nan	nan	nan
K01831	-1	nan	nan	nan	nan	nan
K01832	-1	3096.4	8315.2	6504.7	5530	4202.4
K01833	-1	nan	nan	nan	nan	nan
K01834	1	23760.4	63213.6	54402	43559.6	39096.8
K01835	1	29932	111994	108418	80751.8	74149.3
K01836	1	3212.2	7321.8	6580.1	4372	4168.5
K01837	-1	nan	nan	nan	nan	nan
K01838	-1	507.1	2003.9	1230.1	1004.5	970.2
K01839	-1	nan	116.7	218.7	53.1	nan
K01840	-1	1117.5	2991.3	2441.9	2055.8	2244.8
K01841	-1	nan	nan	nan	nan	nan
K01843	-1	nan	nan	36.6	54.3	nan
K01844	-1	nan	nan	nan	nan	nan
K01845	1	30555.5	105019	95642.4	76763.5	68441.1
K01846	-1	nan	nan	nan	nan	nan
K01847	-1	nan	395.5	343.1	325	205.2
K01848	-1	nan	nan	nan	nan	nan
K01849	-1	nan	nan	nan	nan	nan
K01850	1	26014.6	79208.5	71885	54609.7	51425
K01851	-1	nan	nan	nan	nan	nan
K01852	1	423	1304.3	947.7	725.9	685.3
K01853	1	13421.4	43359.3	42888.1	31980.9	31932.1
K01854	-1	114.4	309.2	309.7	163.6	331.2
K01855	1	343.1	1068.4	1473.4	831.2	703.7
K01856	-1	nan	nan	nan	nan	nan
K01857	-1	nan	nan	nan	nan	nan
K01858	1	21578.3	70215.2	61976.7	48846.2	43013.3
K01859	1	10663.5	36227.7	34760.7	26432.6	23475.3
K01860	-1	nan	nan	nan	nan	nan
K01865	-1	nan	nan	nan	nan	nan
K01866	1	35339.1	90098.8	85392.1	68238.5	63582.3
K01867	1	22345.4	66922.4	66008.8	51494.9	49237
K01868	1	22663.6	71508.1	66699.7	53689.6	47878.8
K01869	1	22320.6	64708.3	58799.1	45029.5	44126.1
K01870	1	21587.9	59293.1	56385.4	42975.2	39810.2
K01872	1	8180.6	26595.2	25142.9	19785.5	15925.2
K01873	1	13336.5	37925	34936.1	27887.3	24209.8
K01874	1	15987.4	47164.4	41859.2	27867.7	29701.3
K01875	1	37172	142172	131416	100963	92785.8
K01876	1	29055.5	112069	101952	81065.5	71909.6
K01878	-1	45.8	48.5	nan	nan	55.8
K01879	-1	185.2	320.9	522.9	173.3	151.3
K01880	1	35279.5	93413.2	94628	71032.9	64955
K01881	1	17938.3	54422.8	45709.1	37621.3	32248
K01883	1	14004	50872.6	49029.5	36109.6	33356.8
K01884	-1	nan	nan	nan	nan	nan
K01885	1	39814.1	103682	97856.5	75855.2	68861.7
K01886	1	9188.5	24127.4	22060.3	17717.2	15000.8
K01887	1	10897.9	33604.9	30808.8	26012.5	21317.3
K01889	1	36614.6	105591	108871	82919.6	69715
K01890	1	19513.1	57225.2	57905.6	43419.5	37988.9
K01892	1	20495.4	59498.4	52266.9	42053.1	36152
K01893	1	25564.1	77637.9	71507.4	56679.5	51162
K01894	-1	nan	51.2	nan	nan	nan
K01895	1	12389.5	41512.5	39702.7	34596	27110.4
K01896	-1	nan	42.7	42.7	nan	nan
K01897	1	130382	394755	381744	288856	269275
K01899	1	56208.1	198833	175206	143518	132149
K01900	1	42718.8	142600	130307	103117	96217.2
K01902	-1	4187.9	18955.4	16112	14511.1	12839.7
K01903	-1	3022.7	8758.1	8486.9	6032	5831.8
K01904	1	77558.3	252788	237746	190470	180572
K01905	-1	nan	nan	nan	nan	72.4
K01906	-1	nan	nan	nan	nan	nan
K01907	-1	nan	nan	37.4	nan	nan
K01908	-1	944.9	3280	2437.2	2175.2	1970.2
K01909	-1	nan	nan	nan	nan	nan
K01910	-1	nan	nan	nan	nan	nan
K01911	-1	70	383.8	303.3	181.7	309.1
K01912	-1	nan	nan	34.7	55.1	nan
K01913	-1	692.7	1872.6	1289.4	1272.4	1824.3
K01914	-1	nan	nan	nan	nan	33.9
K01915	1	68166.5	318310	293015	240671	211285
K01916	-1	nan	81.6	38.9	87	112.5
K01917	-1	nan	nan	39.7	39.7	79.4
K01918	1	6756.1	19904.1	19509.6	13701.9	11394.2
K01919	1	23018.8	76818.6	75305.5	56001.7	53154.7
K01920	1	17442.4	50532	47789.9	36416.5	33853.8
K01921	-1	142.1	146	536.4	355.9	151.4
K01922	1	4356.5	10762.7	9454.6	7957.2	6249.1
K01923	1	9455.5	24076.2	23067.7	19701	17200.9
K01924	-1	nan	33.9	72.8	49.7	49.7
K01925	-1	nan	158.3	125.9	92.4	243
K01926	-1	nan	nan	nan	nan	nan
K01928	-1	1223.5	2869.4	2849	2336.8	2019.4
K01929	-1	176.7	411.6	379.2	136.2	170.2
K01930	1	10046	36943.6	31820.2	25401.6	21293.1
K01931	-1	846.7	2769	2066.3	2041.1	2100.8
K01932	-1	nan	nan	40.4	nan	40.4
K01933	1	17332.7	52079.3	46981.5	38013.1	32900.3
K01934	1	12212	42574.6	39760.9	31150.3	29046.6
K01935	-1	nan	41.2	nan	nan	41.2
K01937	1	60521.1	194525	182700	139148	130136
K01938	1	26891.3	83272.1	75503.3	61312.8	54883.3
K01939	1	14259.4	51655.2	44068.6	36877	33137.1
K01940	1	20527	69862.6	72343.1	52630.7	49993.2
K01941	-1	44.3	338.9	263.4	271.9	320.7
K01942	-1	8475.3	22242	19308.8	16323.8	14722.2
K01945	1	5177.5	24033.9	19657.1	14500.1	15996.5
K01947	-1	nan	nan	nan	nan	nan
K01948	-1	nan	42	nan	nan	nan
K01949	-1	nan	nan	nan	nan	nan
K01950	1	4454	13499.9	11978.3	9514.4	8036.8
K01951	1	2443	7452.5	7453.7	5971.5	6102.6
K01952	1	7337.5	36609.3	32154.1	25826.6	23218.8
K01953	1	61287.6	228401	207092	164147	150928
K01954	-1	nan	nan	nan	nan	nan
K01955	1	10858.6	41786.5	40796.6	32662.7	26172.4
K01956	1	13665.3	41401.3	38021.6	29222.8	29310
K01957	-1	nan	nan	nan	nan	nan
K01958	-1	184.9	906.6	971.7	1088.8	489.2
K01959	-1	nan	401.1	272.9	139	225.3
K01960	-1	nan	nan	nan	36.6	70.8
K01961	1	18350.9	57989.8	51844.3	41580.7	36163.1
K01962	1	6437.4	24155.2	25805.1	19132.5	16176.6
K01963	1	25273.4	67015.5	62373.7	44893.1	40083.5
K01964	-1	nan	nan	nan	nan	nan
K01965	-1	176	1164.2	1279.1	780.7	524.5
K01966	-1	nan	102.8	110.9	192.5	111.3
K01968	1	4894.2	20738.9	18182.2	12616.5	14350.8
K01969	1	19522.7	55895.1	52081.8	40148.8	39617
K01970	-1	nan	nan	nan	nan	nan
K01971	-1	nan	42.4	90.5	77.4	241.5
K01972	-1	77	175.6	241.5	381.6	305.1
K01973	-1	nan	nan	nan	nan	nan
K01974	-1	nan	nan	nan	nan	nan
K01975	-1	nan	nan	41.2	nan	nan
K01976	-1	1808.7	4454	4887.2	3469.1	3394.7
K01988	1	4787.2	11942.5	10727.8	8973.4	8317.6
K01989	-1	nan	nan	nan	nan	nan
K01990	-1	1498.7	5216.5	5674.4	4604.8	3572.5
K01991	-1	nan	nan	nan	nan	nan
K01992	-1	52.8	514.7	377.1	683.9	442.2
K01993	-1	nan	117.1	38.9	49.3	nan
K01994	-1	nan	nan	nan	nan	nan
K01995	-1	38.5	241.1	148.3	202.9	72.4
K01996	-1	227.6	343.5	120.1	308.2	184.9
K01997	-1	51.2	139	278.1	150.6	95.5
K01998	-1	37.4	208.8	77.1	78.5	93.6
K01999	-1	70.8	249.2	280.7	168.3	211.8
K02000	-1	149.4	341	295.3	476	337.4
K02001	-1	nan	202.5	199	142.9	95.9
K02002	-1	nan	74.3	209.1	nan	410.6
K02003	-1	806.2	4169.7	3494.1	2676.7	2378.7
K02004	-1	35	402.7	645.1	228.7	109.4
K02005	-1	37	42.4	38.1	77	197.8
K02006	-1	52.8	257.2	129.4	71.6	321.6
K02007	-1	nan	69.4	nan	35.4	nan
K02008	-1	nan	nan	33.5	nan	34.7
K02009	-1	nan	nan	nan	nan	nan
K02010	-1	145.2	221.8	213.3	106.6	382.6
K02011	-1	nan	93.2	46.6	nan	nan
K02012	-1	42.4	77	176.4	48.9	146.7
K02013	-1	1101.4	1877.4	2463	1833	2173.8
K02014	-1	184.1	464.5	290.4	321.6	191.4
K02015	-1	70.8	339.3	175.6	559.2	263.8
K02016	-1	72.4	471.1	220	288.9	384.5
K02017	-1	114.4	720.1	680.8	246.1	342
K02018	-1	nan	nan	146.7	nan	nan
K02019	-1	37	nan	nan	nan	nan
K02020	-1	nan	79.8	nan	nan	154
K02021	1	5301.4	12290.1	12552	9472	8085.8
K02022	-1	nan	146	149.1	33.5	152.1
K02024	-1	nan	nan	nan	nan	nan
K02025	-1	33.5	119	190.3	107.1	140.2
K02026	-1	nan	67.8	nan	40.8	129.5
K02027	-1	44.7	193.7	82.4	95.1	nan
K02028	-1	710.9	1505	1998.8	1302	1284.3
K02029	-1	74.3	nan	nan	128.6	35.8
K02030	-1	68.9	198	126.3	238.4	103.3
K02031	-1	nan	257.6	37.7	242.6	37
K02032	-1	171	722.5	619.5	450	447.6
K02033	-1	48.9	354.7	395.4	441.3	371
K02034	-1	34.7	259	256	308.4	272.2
K02035	-1	152.8	613.9	379.5	417.4	587.2
K02036	-1	645.4	2914.6	2456.3	1594.5	2237.4
K02037	-1	nan	90.9	93.6	97	35.4
K02038	-1	nan	105.9	61.6	112.9	171.9
K02039	-1	nan	nan	nan	43.5	42.4
K02040	-1	33.9	112.8	101.7	34.3	nan
K02041	-1	282.9	432.3	712.7	599.7	322.9
K02042	-1	93.2	103.6	nan	nan	nan
K02043	-1	nan	nan	nan	43.1	nan
K02044	-1	33.9	153.6	58.9	nan	236.7
K02045	-1	nan	78.1	128.2	nan	41.2
K02046	-1	nan	132.5	142.5	87.5	46.6
K02047	-1	nan	101.6	104.4	359.7	165.6
K02048	-1	nan	140.2	97.4	99	104
K02049	-1	185.2	410.5	248.8	288.1	243
K02050	-1	nan	121.7	86.6	97.1	49.7
K02051	-1	nan	35	52.4	295.5	104
K02052	-1	nan	102.4	44.3	164.4	37.4
K02053	-1	159	nan	179.4	103.5	138.6
K02054	-1	nan	105.9	nan	nan	nan
K02055	-1	nan	115.2	169.9	81.3	130.6
K02056	-1	127.1	651.1	326.8	284.6	508.4
K02057	-1	42.7	457.9	197.9	199.4	380.9
K02058	-1	nan	230.6	236.9	111.3	128.2
K02062	-1	nan	151.3	67.8	nan	43.9
K02063	-1	nan	nan	nan	72.4	nan
K02064	-1	nan	nan	nan	42.4	nan
K02065	-1	1507.2	4204	4458.6	2977.3	2959.4
K02066	-1	3362.9	8542.2	7813.9	5148.1	4886.6
K02067	-1	nan	72.8	87.4	103.6	35
K02068	-1	200.3	658.5	340.9	931.3	524.9
K02069	1	961.3	6832.4	6345.4	4202.1	5044.9
K02071	-1	37.4	546.5	313.8	479.6	430.7
K02072	-1	nan	nan	nan	nan	nan
K02073	-1	114	200.3	117.8	147.9	198.7
K02074	-1	36.6	75.4	117.4	122.4	133.3
K02075	-1	nan	nan	nan	nan	nan
K02076	-1	nan	nan	nan	nan	nan
K02077	-1	nan	90.1	78.5	35.4	nan
K02078	-1	6116	20005.1	19778.7	15113.8	13410.6
K02079	-1	nan	nan	nan	nan	nan
K02080	-1	nan	nan	nan	nan	nan
K02081	-1	nan	39.3	34.7	87.8	nan
K02082	-1	nan	nan	nan	53.1	nan
K02083	1	3335.2	11238.5	10480.5	8370.9	7950.5
K02084	-1	nan	nan	106.7	36.6	nan
K02085	-1	nan	208.8	34.3	45.8	34.3
K02086	-1	nan	nan	nan	nan	nan
K02087	-1	2592	10073.1	7119.8	5280.4	5168.4
K02088	-1	1963.3	5702.6	5199.8	4558.3	4525.5
K02089	-1	243	559.4	399	83.6	234.1
K02090	-1	461.8	1082.3	1079	593.3	636.3
K02091	-1	37.4	305.1	239.5	250.7	319.6
K02092	-1	nan	nan	nan	nan	nan
K02093	-1	nan	nan	nan	nan	nan
K02094	-1	nan	nan	nan	nan	nan
K02095	-1	nan	nan	nan	nan	nan
K02096	-1	nan	nan	nan	nan	nan
K02097	-1	nan	nan	nan	nan	nan
K02098	-1	nan	nan	nan	nan	nan
K02099	-1	nan	115.6	nan	nan	nan
K02100	-1	nan	nan	33.9	nan	nan
K02101	-1	nan	nan	nan	nan	nan
K02103	-1	nan	nan	nan	nan	nan
K02104	-1	nan	nan	nan	nan	nan
K02105	-1	nan	nan	nan	nan	nan
K02106	-1	nan	nan	nan	nan	nan
K02108	1	31793.1	71188.4	70743.2	51482.9	47752.7
K02109	1	18737.5	51820.9	48735	39451.8	38335.6
K02110	1	10307.8	32472.9	31860.5	28262.3	24870.2
K02111	1	84413.7	225072	214931	171521	154769
K02112	1	362829	922737	883857	711292	647524
K02113	1	14862	54713.5	52177.9	42256.6	40234.9
K02114	1	17887.3	43386.5	42144.4	34263.3	30798.6
K02115	1	33655.1	94661.5	85644.6	71449.2	61381.9
K02116	1	10488.9	38841	38525.7	29748	25333.1
K02117	-1	424.8	1382.3	1380.7	764.7	1066.8
K02118	-1	1514.6	5285.4	6443.4	4106.1	4203
K02119	-1	nan	nan	nan	nan	nan
K02120	-1	nan	nan	nan	nan	nan
K02121	-1	nan	33.5	33.5	35.8	nan
K02122	-1	nan	nan	nan	nan	nan
K02123	-1	49.7	123.3	163.7	67.8	120.9
K02124	-1	nan	34.7	34.7	nan	nan
K02125	-1	nan	nan	nan	nan	nan
K02126	1	5109.7	13287.5	11887	9954.8	9082.7
K02127	-1	nan	nan	nan	nan	nan
K02128	1	131612	333876	317508	246479	225652
K02129	-1	37.4	nan	37.4	37.4	nan
K02130	-1	nan	nan	nan	nan	nan
K02131	-1	nan	nan	nan	nan	nan
K02132	1	82824.7	349875	339739	278719	259203
K02133	1	31098.1	100079	99893.1	76283.9	72901.3
K02134	1	11294.3	97690.8	89141.7	75925.5	67249.4
K02135	1	3767.1	16354.3	18609.2	13420	12581.5
K02136	1	18318	69222.9	68085.4	48674.1	47589.1
K02137	1	2512.7	6918.6	5736.8	4551.5	4125.6
K02138	1	18427.4	58027.6	50415.7	38600.1	37187.7
K02139	-1	nan	nan	nan	nan	nan
K02140	1	15456.4	63812.2	62990.2	49692.6	45047.6
K02141	-1	nan	nan	nan	nan	nan
K02142	-1	nan	nan	nan	nan	nan
K02143	-1	nan	nan	nan	nan	nan
K02144	1	18526.9	66245.5	63439.7	47560	41453.6
K02145	1	17414.4	52378	51570.2	40957.9	35647.8
K02146	1	56239.7	150905	140143	121481	101095
K02147	1	87092.9	255311	247814	182653	167504
K02148	1	37312	103133	96763.3	74713.1	67076.5
K02149	1	23356.7	81763.8	73241.4	56826	50774
K02150	1	27238.1	100972	93945	73777.8	66421.4
K02151	1	15459.3	47529.1	39949.6	28606.5	27171.8
K02152	1	11577	55290.9	50185.7	42017.8	36033.2
K02153	1	4036.3	11927.3	11725.6	8857.9	9086.7
K02154	1	21119.2	67468.9	63717	48213.4	44695.7
K02155	1	41690.8	169588	163090	124941	122655
K02156	-1	nan	157.1	141.7	94.8	nan
K02157	-1	nan	nan	nan	nan	nan
K02158	-1	nan	nan	nan	nan	nan
K02159	-1	nan	nan	nan	nan	nan
K02160	1	26513.3	80368.9	72244.7	54462.1	52622.4
K02161	-1	nan	nan	nan	nan	nan
K02162	-1	nan	nan	nan	nan	nan
K02163	-1	nan	nan	nan	nan	nan
K02164	-1	nan	nan	nan	nan	nan
K02165	-1	nan	nan	nan	nan	nan
K02166	-1	nan	nan	nan	nan	nan
K02167	-1	nan	nan	nan	nan	nan
K02168	-1	nan	nan	nan	41.2	nan
K02169	-1	37.4	nan	33.5	68.6	nan
K02170	-1	nan	nan	35	nan	70
[truncated: 14,424 more rows]
