# Supplementary material for: Predicting the functional repertoire of an organism from unassembled RNA–seq data
Source: BMC Genomics. 2014 Nov 20;15(1):1003. doi: 10.1186/1471-2164-15-1003 (PMC4258056; doi:10.1186/1471-2164-15-1003)
Supplement: Supplementary file 3 — Additional file 3:Evidence values. These tables contain the calculated count and sum–of–scores evidence measures per function. The mean based evidence measures can be calculated from these two measures. The "Label" indicates wether the function is annotated in the reference database for A. thaliana by containing a value above zero. (ZIP 1 MB) [file 12864_2014_6719_MOESM3_ESM.zip › rapsearch.count.csv]

# Feature	Label	SRR360147.rapsearch.count.csv	SRR360152.rapsearch.count.csv	SRR360153.rapsearch.count.csv	SRR360154.rapsearch.count.csv	SRR360205.rapsearch.count.csv
K00001	1	1478	5720	5097	4240	3867
K00002	-1	1225	4080	3817	3026	2709
K00003	-1	81	409	416	284	310
K00004	-1	10	43	49	39	32
K00005	-1	5	14	8	9	8
K00006	1	783	2388	2131	1595	1580
K00007	-1	nan	2	nan	3	1
K00008	1	1144	3695	3614	2791	2472
K00009	-1	2	nan	3	1	3
K00010	-1	10	29	35	24	20
K00011	-1	921	3027	2787	2235	1990
K00012	1	2816	11114	10147	8055	7300
K00013	1	528	1771	1609	1325	1173
K00014	-1	14	34	33	34	23
K00015	-1	13	39	46	24	27
K00016	1	579	2205	2047	1774	1564
K00018	-1	11	13	22	16	13
K00019	-1	71	287	247	195	180
K00020	1	2060	6374	6008	4623	4251
K00021	1	432	1590	1506	1157	1097
K00022	-1	2	7	1	nan	2
K00023	-1	111	315	279	213	210
K00024	-1	5	38	33	23	27
K00025	1	1092	4953	4611	3691	3340
K00026	1	5097	18431	17281	13389	12097
K00027	-1	44	208	205	189	192
K00028	1	1908	6105	5699	4487	4082
K00029	1	1425	6421	6003	4747	4410
K00030	1	3198	13553	12665	9825	8901
K00031	1	2126	7294	6926	5452	4962
K00032	-1	nan	nan	nan	nan	nan
K00033	1	3176	14026	13213	10512	9685
K00034	-1	89	213	211	160	154
K00035	-1	28	59	78	48	55
K00036	1	5048	14539	13207	10213	8891
K00038	-1	53	270	242	201	172
K00039	-1	nan	5	1	1	2
K00040	-1	5	9	5	7	8
K00041	-1	2	3	5	2	2
K00042	-1	1078	3391	3120	2477	2252
K00043	-1	nan	nan	1	1	nan
K00044	-1	1	nan	nan	nan	1
K00045	-1	2	10	8	5	4
K00046	-1	87	335	320	252	261
K00048	-1	nan	1	1	nan	nan
K00049	-1	7	23	29	18	31
K00050	-1	3	12	8	9	10
K00051	1	503	1891	1776	1438	1239
K00052	1	1723	6207	5806	4451	3981
K00053	1	1180	5828	5409	4345	3978
K00054	-1	nan	3	7	5	nan
K00055	-1	17	101	70	66	57
K00057	-1	108	280	256	207	211
K00058	1	920	3488	3293	2656	2437
K00059	1	1621	6448	6164	4810	4497
K00060	-1	5	30	29	22	33
K00061	-1	nan	nan	nan	1	nan
K00062	-1	4	9	8	7	6
K00063	-1	41	123	99	70	64
K00064	-1	nan	4	4	4	5
K00065	-1	10	72	62	54	45
K00066	-1	nan	1	3	nan	1
K00067	-1	129	492	475	397	322
K00068	-1	9	47	40	37	30
K00069	-1	3	11	5	7	1
K00070	-1	nan	4	6	2	1
K00071	-1	1	1	1	1	1
K00072	-1	1	2	2	2	1
K00073	-1	nan	2	1	nan	1
K00074	1	434	1720	1566	1228	1152
K00075	-1	9	33	28	21	28
K00076	-1	5	22	22	15	14
K00077	-1	13	33	35	36	17
K00078	-1	2	4	1	4	4
K00079	-1	332	996	934	775	645
K00081	-1	1	16	16	14	11
K00082	-1	2	3	2	2	1
K00083	1	4146	12909	12340	9617	8916
K00084	-1	nan	1	nan	nan	nan
K00086	-1	nan	3	nan	nan	nan
K00087	-1	1	4	nan	2	1
K00088	1	1433	5091	4849	3776	3448
K00090	-1	4	8	7	18	12
K00091	-1	471	1593	1481	1188	1054
K00094	-1	1	5	7	1	3
K00096	-1	nan	9	7	5	4
K00097	-1	6	21	28	17	13
K00098	-1	6	46	40	21	22
K00099	1	346	1144	1039	779	771
K00100	-1	879	2991	2809	2209	1919
K00101	-1	1185	4147	3795	2932	2685
K00102	1	478	1212	1196	886	833
K00103	-1	1	6	3	5	2
K00104	-1	9	28	33	23	17
K00105	-1	nan	nan	nan	nan	nan
K00106	1	254	767	710	571	498
K00107	-1	2	8	11	10	8
K00108	-1	24	188	166	144	137
K00109	-1	3	7	15	5	3
K00111	1	92	320	293	242	208
K00112	-1	1	6	1	6	2
K00113	-1	3	12	12	13	6
K00114	-1	2	11	4	2	4
K00115	-1	1	5	13	9	5
K00116	-1	2	5	13	7	9
K00117	-1	13	39	40	33	38
K00118	-1	79	218	218	175	167
K00119	-1	8	26	29	24	31
K00121	1	3016	10399	9759	7566	6900
K00122	1	857	4504	4257	3427	3125
K00123	-1	21	69	65	78	58
K00124	-1	2	8	4	6	7
K00125	-1	nan	4	nan	nan	1
K00126	-1	nan	nan	nan	nan	nan
K00127	-1	3	11	15	6	7
K00128	1	3048	9438	8915	6807	6255
K00129	-1	12	88	85	59	54
K00130	1	1922	7644	6981	5505	5012
K00131	1	515	1937	1711	1376	1277
K00132	-1	nan	nan	nan	nan	nan
K00133	1	1400	4975	4714	3738	3304
K00134	1	2051	9369	8673	6775	6311
K00135	-1	77	357	295	253	230
K00137	-1	1	5	5	1	1
K00138	-1	nan	nan	nan	nan	nan
K00139	-1	2	7	10	3	6
K00140	1	1356	4213	3922	3033	2799
K00141	-1	nan	3	nan	nan	1
K00142	1	75	237	220	206	165
K00143	-1	7	33	37	33	23
K00145	1	1352	3641	3323	2534	2270
K00146	-1	nan	8	4	4	5
K00147	-1	17	56	61	55	43
K00148	-1	nan	nan	2	nan	1
K00149	-1	nan	nan	1	2	nan
K00150	-1	82	348	308	271	191
K00151	-1	nan	2	3	1	2
K00152	-1	nan	nan	nan	nan	nan
K00153	-1	77	170	182	151	139
K00154	-1	9	49	35	31	25
K00155	-1	56	169	182	201	170
K00156	-1	4	14	13	9	6
K00157	-1	3	6	7	7	4
K00158	-1	217	709	565	461	478
K00161	1	3689	14331	13384	10232	9348
K00162	1	2258	9244	8710	6921	6196
K00163	-1	6	19	18	13	20
K00164	1	1279	4245	4102	3240	2800
K00166	1	1226	3950	3682	2897	2501
K00167	1	2002	5736	5393	4038	3908
K00169	-1	2	2	2	3	2
K00170	-1	2	3	4	3	1
K00171	-1	3	3	2	nan	1
K00172	-1	1	2	nan	1	nan
K00174	-1	7	16	17	11	14
K00175	-1	7	18	16	14	12
K00176	-1	1	5	9	9	4
K00177	-1	nan	nan	nan	nan	1
K00179	-1	8	12	12	14	9
K00180	-1	1	1	2	nan	1
K00181	-1	nan	4	5	5	3
K00182	-1	1	nan	nan	nan	nan
K00183	-1	1	nan	nan	nan	1
K00184	-1	4	16	15	20	10
K00185	-1	2	11	8	7	8
K00186	-1	nan	nan	nan	nan	nan
K00187	-1	nan	4	nan	nan	6
K00188	-1	nan	nan	1	nan	nan
K00189	-1	nan	nan	nan	nan	nan
K00192	-1	1	8	4	7	5
K00193	-1	nan	nan	1	nan	2
K00194	-1	nan	nan	nan	2	1
K00195	-1	nan	nan	nan	1	nan
K00196	-1	1	nan	2	3	4
K00197	-1	nan	1	nan	nan	1
K00198	-1	1	16	8	8	5
K00200	-1	2	3	1	nan	nan
K00201	-1	1	2	4	1	1
K00202	-1	nan	nan	nan	1	1
K00203	-1	nan	nan	nan	nan	nan
K00204	-1	1	1	2	1	1
K00205	-1	2	7	6	3	4
K00206	-1	nan	nan	nan	nan	nan
K00207	1	1032	3572	3281	2626	2319
K00208	1	1005	3494	3357	2607	2370
K00209	-1	nan	3	3	1	nan
K00210	-1	nan	nan	1	nan	1
K00211	-1	nan	4	1	nan	nan
K00212	-1	25	61	80	56	42
K00213	1	1217	3732	3447	2663	2370
K00214	-1	nan	4	1	1	2
K00215	1	929	2774	2550	2079	1905
K00216	-1	nan	4	4	4	2
K00217	-1	1	nan	nan	1	1
K00218	1	2024	7698	7026	5658	5304
K00219	-1	5	24	18	26	12
K00220	-1	1	3	3	4	3
K00221	-1	nan	nan	nan	nan	nan
K00222	1	1319	3687	3235	2492	2278
K00223	-1	nan	7	5	4	6
K00224	1	nan	nan	nan	1	1
K00225	1	405	1149	1102	951	793
K00226	-1	5	24	23	8	14
K00227	1	767	2184	2082	1601	1413
K00228	1	989	3298	3010	2366	2286
K00230	-1	1	1	1	2	1
K00231	1	905	2776	2595	2039	1853
K00232	1	2782	10225	9434	7340	6752
K00234	1	847	3020	2774	2198	2046
K00235	1	2776	8146	7437	5812	5178
K00236	-1	126	369	356	235	222
K00237	-1	nan	1	nan	nan	2
K00239	-1	49	219	202	148	139
K00240	-1	15	97	88	75	58
K00241	-1	43	187	159	116	118
K00242	-1	2	5	7	7	4
K00243	-1	1	7	6	5	2
K00244	-1	5	31	32	24	18
K00245	-1	nan	6	4	3	1
K00246	-1	2	nan	1	1	2
K00247	-1	nan	3	1	1	1
K00248	-1	3	3	4	3	6
K00249	1	456	1869	1747	1404	1301
K00251	-1	53	194	163	111	139
K00252	-1	3	14	13	16	9
K00253	1	1634	4552	4474	3457	3181
K00254	1	489	1824	1709	1283	1174
K00255	-1	nan	1	3	nan	1
K00256	-1	nan	1	nan	nan	1
K00257	-1	2	27	22	26	23
K00258	-1	nan	nan	nan	nan	nan
K00259	-1	4	22	17	9	10
K00260	-1	nan	1	1	nan	1
K00261	1	1877	6072	5720	4409	3965
K00262	1	296	887	791	662	590
K00263	-1	nan	2	2	3	1
K00264	1	688	2879	2626	2116	1993
K00265	-1	24	78	68	54	61
K00266	-1	51	305	316	276	245
K00270	-1	nan	nan	nan	nan	nan
K00271	-1	nan	nan	nan	nan	nan
K00272	-1	nan	2	2	1	4
K00273	-1	5	7	9	16	9
K00274	-1	46	185	178	147	134
K00275	1	64	188	174	113	112
K00276	1	581	2094	1867	1537	1341
K00277	-1	nan	nan	2	nan	nan
K00278	1	83	237	230	209	179
K00279	1	490	1629	1538	1253	1158
K00280	-1	2	3	6	5	4
K00281	1	1086	5156	4889	3921	3696
K00282	-1	2	4	9	3	3
K00283	-1	1	4	11	nan	3
K00284	1	1633	5066	4556	3595	3279
K00285	-1	13	97	83	60	66
K00286	1	147	618	593	506	437
K00287	-1	152	441	391	315	288
K00288	-1	473	1889	1862	1472	1330
K00289	-1	4	12	12	13	9
K00290	-1	5	19	26	22	6
K00291	-1	nan	nan	nan	nan	nan
K00292	-1	23	49	41	33	31
K00293	-1	nan	1	1	1	2
K00294	1	80	294	291	200	192
K00295	-1	nan	1	1	nan	nan
K00296	-1	nan	nan	nan	nan	nan
K00297	1	1948	6145	5410	4402	3942
K00298	-1	nan	nan	nan	nan	nan
K00299	-1	nan	5	2	2	4
K00300	-1	nan	nan	nan	nan	nan
K00301	-1	2	5	4	4	5
K00302	-1	5	14	20	20	16
K00303	-1	14	75	57	76	56
K00304	-1	nan	nan	nan	nan	nan
K00305	-1	1	2	nan	1	nan
K00306	-1	1	10	9	6	7
K00308	-1	26	100	111	75	53
K00309	-1	22	77	54	74	62
K00311	1	289	932	842	708	572
K00312	-1	nan	nan	nan	nan	nan
K00313	-1	nan	4	6	4	5
K00314	-1	5	10	7	6	6
K00315	-1	3	8	18	8	6
K00316	-1	2	5	8	4	2
K00317	-1	nan	nan	nan	nan	nan
K00318	1	545	2593	2588	2016	1841
K00319	-1	nan	1	nan	nan	1
K00320	-1	nan	nan	nan	nan	nan
K00321	-1	nan	nan	nan	nan	nan
K00322	-1	2	7	6	10	8
K00323	-1	1	1	1	2	nan
K00324	-1	2	20	18	13	14
K00325	-1	3	9	12	15	12
K00326	1	4389	13374	12307	9672	8730
K00327	1	3489	10412	9443	7230	6512
K00328	-1	8	33	27	18	19
K00329	-1	nan	1	nan	1	1
K00330	-1	29	38	40	43	27
K00331	-1	27	179	182	147	129
K00332	-1	5	8	10	9	6
K00333	-1	6	24	31	25	13
K00334	-1	12	47	63	37	34
K00335	-1	95	323	319	255	206
K00336	-1	42	130	107	98	86
K00337	-1	146	373	364	276	245
K00338	-1	134	540	529	399	349
K00339	-1	5	19	21	10	11
K00340	-1	nan	3	2	1	4
K00341	-1	161	532	461	328	368
K00342	-1	25	55	52	46	34
K00343	-1	23	74	68	46	51
K00344	1	1987	7445	7055	5456	4854
K00346	-1	3	3	11	6	6
K00347	-1	nan	6	6	1	2
K00348	-1	nan	4	2	3	1
K00349	-1	nan	nan	nan	3	1
K00350	-1	3	3	4	4	2
K00351	-1	55	148	124	118	106
K00353	-1	nan	nan	nan	nan	nan
K00354	-1	1	2	4	4	1
K00355	-1	nan	3	nan	2	2
K00356	-1	94	320	340	230	194
K00357	-1	nan	nan	nan	nan	1
K00358	-1	7	8	11	10	10
K00359	-1	4	15	12	11	9
K00360	-1	19	62	58	36	37
K00362	-1	14	32	26	20	28
K00363	-1	nan	2	2	2	5
K00364	-1	nan	1	4	2	1
K00365	1	1074	3185	2817	2121	1933
K00366	1	1026	3627	3391	2777	2312
K00367	-1	nan	1	4	1	3
K00368	-1	5	33	22	20	26
K00369	-1	nan	1	nan	nan	1
K00370	-1	6	38	32	33	25
K00371	-1	3	15	7	10	7
K00372	-1	8	20	19	13	11
K00373	-1	nan	2	2	2	3
K00374	-1	6	7	8	8	5
K00375	-1	10	64	46	27	50
K00376	-1	2	10	10	1	1
K00380	-1	23	71	53	48	53
K00381	-1	11	22	24	21	20
K00382	1	1436	4899	4474	3700	3301
K00383	1	514	1586	1492	1240	1077
K00384	1	1969	6815	6510	5072	4514
K00385	-1	1	2	nan	1	nan
K00386	-1	nan	nan	nan	nan	nan
K00387	1	2126	10320	9626	7851	7060
K00389	-1	2	nan	2	1	4
K00390	-1	13	39	38	22	18
K00391	-1	886	3419	3098	2490	2291
K00392	1	972	3395	3121	2512	2269
K00394	-1	nan	3	3	2	2
K00395	-1	nan	nan	nan	nan	nan
K00397	-1	nan	nan	nan	nan	nan
K00399	-1	1	6	5	3	2
K00400	-1	2	5	5	1	5
K00401	-1	nan	nan	nan	nan	nan
K00402	-1	nan	nan	2	nan	2
K00404	-1	3	16	18	13	15
K00405	-1	1	2	3	3	1
K00406	-1	4	21	20	17	22
K00407	-1	nan	3	nan	1	nan
K00408	-1	nan	3	5	nan	nan
K00410	-1	nan	2	nan	nan	nan
K00411	1	1478	6731	6496	5063	4740
K00412	1	468	1241	1080	835	815
K00413	1	1484	6047	5788	4339	4109
K00414	-1	2	1	3	1	nan
K00415	-1	1	7	15	9	2
K00416	1	189	520	465	371	351
K00417	1	582	3085	2996	2396	2163
K00418	-1	nan	nan	2	nan	1
K00419	1	172	874	854	665	627
K00420	-1	nan	nan	nan	nan	nan
K00421	-1	nan	nan	nan	nan	nan
K00422	-1	nan	nan	nan	nan	nan
K00423	1	3069	12165	11346	9121	8629
K00425	-1	18	36	40	45	31
K00426	-1	10	44	43	48	31
K00427	-1	nan	1	1	1	1
K00428	-1	34	127	122	93	87
K00430	1	23163	92191	87315	69004	62742
K00431	-1	nan	5	2	3	4
K00432	1	6910	18985	17302	13461	12232
K00433	-1	384	1157	1069	817	733
K00434	1	3949	17299	16068	12725	11460
K00435	-1	112	473	411	330	312
K00436	-1	1	3	nan	nan	nan
K00437	-1	nan	nan	nan	nan	nan
K00438	-1	nan	nan	nan	nan	nan
K00440	-1	2	nan	nan	nan	nan
K00441	1	154	451	387	324	289
K00442	-1	nan	1	nan	nan	nan
K00443	-1	1	nan	nan	3	nan
K00444	-1	nan	4	1	1	2
K00445	-1	nan	2	1	nan	nan
K00446	-1	nan	nan	nan	2	nan
K00448	-1	1	1	nan	1	nan
K00449	-1	1	5	5	3	5
K00450	-1	1	5	3	1	3
K00451	1	368	1283	1135	990	808
K00452	-1	2	1	5	2	6
K00453	-1	4	8	4	6	3
K00454	1	1189	4420	4006	3184	2931
K00455	-1	nan	nan	2	3	3
K00456	-1	nan	1	nan	nan	1
K00457	1	733	3470	3247	2635	2404
K00458	-1	1	2	1	2	2
K00459	-1	423	1585	1507	1162	1156
K00460	-1	nan	nan	3	1	nan
K00461	-1	4	2	3	4	nan
K00462	-1	nan	nan	nan	nan	nan
K00463	-1	4	5	3	4	4
K00464	-1	nan	3	1	4	4
K00466	-1	1	7	6	5	10
K00467	-1	nan	2	1	nan	1
K00468	-1	nan	nan	nan	nan	nan
K00469	1	3224	9974	9206	7039	6414
K00470	-1	nan	nan	nan	nan	nan
K00471	-1	nan	nan	2	2	2
K00472	1	5930	17732	16325	12839	11621
K00473	-1	nan	2	2	nan	3
K00474	-1	nan	1	nan	nan	nan
K00475	1	629	2358	2315	1807	1681
K00476	-1	2	7	8	3	8
K00477	-1	248	648	623	500	436
K00478	-1	11	33	22	23	14
K00479	-1	28	95	56	64	65
K00480	-1	188	802	790	640	643
K00481	-1	nan	13	9	14	4
K00483	-1	2	14	4	6	2
K00484	-1	nan	nan	1	1	nan
K00485	1	392	1378	1258	1076	965
K00486	-1	11	24	29	19	29
K00487	1	1430	5179	4968	3839	3418
K00488	-1	8	31	31	19	21
K00489	-1	3	5	7	2	4
K00490	-1	12	37	32	21	41
K00491	-1	1	1	4	3	2
K00492	-1	4	27	23	15	21
K00493	-1	14	46	53	45	32
K00494	-1	nan	nan	nan	nan	nan
K00495	-1	15	55	40	24	41
K00496	-1	3	10	10	9	3
K00497	-1	4	4	8	6	4
K00498	-1	6	28	22	22	13
K00499	-1	1	3	2	3	1
K00500	-1	1	4	5	2	1
K00501	-1	nan	nan	nan	nan	nan
K00502	-1	nan	1	5	2	1
K00503	-1	2	4	4	1	5
K00504	-1	2	3	4	2	1
K00505	-1	1	4	6	6	2
K00506	-1	nan	1	1	1	nan
K00507	1	4939	14850	13814	10657	9818
K00508	-1	5	18	18	17	9
K00509	-1	nan	nan	nan	nan	nan
K00510	1	1933	5185	4820	3782	3340
K00511	1	1916	6949	6404	5140	4751
K00512	-1	249	822	765	633	575
K00513	-1	16	37	40	25	29
K00514	1	1186	3943	3511	2640	2438
K00515	-1	1	6	3	2	4
K00517	1	2919	9701	9011	7203	6783
K00518	-1	1	4	1	3	2
K00519	-1	nan	nan	nan	nan	nan
K00520	-1	28	101	112	72	72
K00521	-1	3	5	6	9	6
K00522	1	2689	9038	8427	6719	6348
K00523	-1	19	108	113	72	66
K00524	-1	nan	4	6	1	nan
K00525	-1	99	316	349	383	355
K00526	-1	170	552	494	394	339
K00527	-1	6	19	18	16	21
K00528	1	231	643	536	462	419
K00529	-1	3	35	21	17	20
K00530	-1	nan	nan	nan	nan	nan
K00531	-1	nan	nan	nan	nan	nan
K00532	-1	106	397	322	257	267
K00533	-1	nan	nan	nan	2	1
K00534	-1	nan	nan	nan	nan	nan
K00535	-1	785	2060	1962	1542	1354
K00537	-1	1	4	4	3	3
K00538	-1	nan	nan	nan	nan	nan
K00539	-1	nan	nan	nan	nan	nan
K00540	1	2476	7669	7155	5639	5095
K00541	-1	nan	nan	nan	1	nan
K00542	-1	16	48	40	38	28
K00543	-1	8	26	24	7	18
K00544	-1	nan	nan	1	nan	3
K00545	-1	nan	nan	3	3	3
K00546	-1	nan	nan	nan	1	nan
K00547	1	1507	5097	4754	3617	3378
K00548	-1	12	44	56	51	38
K00549	1	823	4628	4282	3440	3136
K00550	1	176	697	639	573	504
K00551	-1	1	nan	nan	1	nan
K00552	-1	2	nan	nan	1	nan
K00553	-1	nan	nan	1	nan	nan
K00554	-1	5	14	14	12	8
K00555	1	632	2292	2139	1611	1566
K00556	-1	30	92	79	54	68
K00557	-1	nan	17	21	14	8
K00558	1	463	1472	1438	1151	1049
K00559	1	712	2476	2440	2000	1788
K00560	-1	46	131	143	114	98
K00561	-1	1	nan	nan	nan	1
K00562	-1	nan	nan	nan	nan	nan
K00563	-1	7	14	17	15	11
K00564	-1	186	674	660	737	750
K00565	1	1006	2912	2567	2190	1921
K00566	1	52	181	163	146	138
K00567	-1	3	14	16	12	6
K00568	-1	19	103	112	87	94
K00569	-1	1	2	2	nan	nan
K00570	-1	21	71	75	59	49
K00571	-1	10	35	30	19	10
K00572	-1	nan	nan	nan	nan	nan
K00573	1	401	1455	1361	1070	1017
K00574	1	2071	5639	5229	3963	3597
K00575	-1	9	30	26	24	17
K00577	-1	3	1	2	nan	2
K00578	-1	nan	nan	nan	1	nan
K00579	-1	nan	nan	nan	nan	nan
K00580	-1	nan	3	nan	1	3
K00581	-1	nan	nan	nan	nan	1
K00582	-1	nan	nan	nan	nan	nan
K00583	-1	nan	nan	nan	nan	nan
K00584	-1	nan	1	nan	2	nan
K00586	1	412	1189	1106	921	825
K00587	1	297	784	688	566	507
K00588	1	4783	16311	14843	11667	10449
K00589	-1	2	1	2	1	2
K00590	-1	nan	nan	nan	1	nan
K00591	1	181	589	524	406	362
K00592	1	471	1437	1246	1011	917
K00594	-1	nan	nan	nan	nan	nan
K00595	-1	7	17	19	12	21
K00596	-1	2	1	1	2	nan
K00597	-1	nan	6	7	7	1
K00598	-1	1	4	1	3	2
K00599	1	971	3129	2882	2209	2065
K00600	1	4701	14979	13869	10658	9844
K00601	1	258	683	660	539	473
K00602	1	368	1363	1233	968	885
K00603	-1	1	4	1	5	6
K00604	1	386	1099	986	779	671
K00605	1	1182	4407	4162	3235	2946
K00606	1	120	620	639	481	463
K00607	-1	nan	nan	nan	nan	nan
K00608	-1	nan	nan	nan	1	nan
K00609	1	372	1065	900	728	655
K00610	-1	2	2	nan	1	nan
K00611	1	690	2346	2129	1716	1605
K00612	-1	nan	10	5	6	5
K00613	-1	1	nan	1	nan	3
K00614	-1	11	59	48	45	48
K00615	1	898	4030	3594	2836	2568
K00616	1	1300	4243	3835	2958	2760
K00617	-1	nan	nan	nan	nan	nan
K00618	-1	1	1	5	2	1
K00619	-1	nan	7	4	3	2
K00620	1	243	783	761	615	553
K00621	1	78	212	192	162	165
K00622	-1	1	2	1	nan	nan
K00623	-1	3	5	3	5	2
K00624	-1	5	7	12	12	8
K00625	-1	2	10	7	10	8
K00626	1	1619	5619	5184	4108	3738
K00627	1	2915	8937	8365	6640	5978
K00628	-1	nan	nan	nan	nan	nan
K00629	-1	1	nan	4	1	3
K00630	1	872	2530	2312	1829	1744
K00631	-1	45	121	110	92	94
K00632	-1	15	44	50	40	31
K00633	-1	1	3	2	nan	1
K00634	-1	1	2	1	1	2
K00635	-1	27	63	46	40	39
K00637	-1	3	18	22	11	8
K00638	-1	12	54	53	40	36
K00639	-1	4	13	9	8	12
K00640	1	2894	10566	9860	7828	7236
K00641	-1	14	45	31	23	21
K00643	-1	2	12	5	12	16
K00645	1	484	2021	1818	1506	1403
K00646	-1	nan	1	nan	nan	2
K00647	-1	3	9	12	14	7
K00648	1	96	359	310	236	233
K00649	-1	nan	5	2	3	3
K00650	-1	3	3	7	6	4
K00651	-1	3	8	15	10	11
K00652	1	131	326	342	277	250
K00653	-1	nan	3	2	3	1
K00654	1	1428	4149	3864	3124	2754
K00655	1	667	1981	1813	1332	1238
K00656	-1	10	20	29	19	21
K00657	-1	82	241	255	158	166
K00658	1	1562	5010	4785	3721	3423
K00659	-1	nan	3	nan	nan	nan
K00660	1	498	3444	3169	2693	2505
K00661	-1	31	88	94	88	67
K00662	-1	nan	6	4	3	3
K00663	-1	nan	nan	nan	nan	nan
K00664	-1	nan	nan	1	nan	nan
K00665	-1	4	28	21	23	20
K00666	-1	991	3649	3428	2809	2585
K00667	-1	1	1	2	2	nan
K00668	-1	4	6	2	8	3
K00669	-1	nan	nan	nan	1	nan
K00670	1	1862	7155	6807	5578	5071
K00671	1	1913	6692	6133	4845	4375
K00672	-1	nan	nan	nan	1	nan
K00673	-1	2	8	8	11	11
K00674	-1	7	40	41	32	30
K00675	-1	5	7	8	9	9
K00676	-1	45	136	118	108	97
K00677	1	64	190	185	129	131
K00678	-1	1	5	1	5	1
K00679	1	561	2003	1953	1554	1461
K00680	-1	925	2704	2625	1957	1859
K00681	1	558	1685	1613	1311	1077
K00682	-1	nan	nan	nan	nan	nan
K00683	-1	159	430	393	298	237
K00684	-1	3	3	14	8	8
K00685	1	63	171	141	125	121
K00686	-1	nan	nan	nan	nan	nan
K00687	-1	3	6	12	8	4
K00688	1	1179	3642	3506	2713	2338
K00689	-1	4	7	8	5	2
K00690	-1	4	6	7	5	7
K00691	-1	2	6	4	7	5
K00692	-1	3	6	3	4	4
K00693	-1	nan	6	3	2	4
K00694	-1	12	54	49	36	35
K00695	1	895	2972	2749	2143	1942
K00696	1	1214	4672	4366	3388	3150
K00697	-1	6	21	16	20	14
K00698	-1	15	66	52	36	41
K00699	-1	469	1569	1456	1141	1013
K00700	1	1104	3275	2954	2382	2235
K00701	-1	nan	nan	1	2	nan
K00702	-1	nan	nan	nan	nan	nan
K00703	1	1014	3368	3188	2513	2279
K00704	-1	nan	nan	3	3	1
K00705	1	1353	4481	4047	3156	2879
K00706	-1	5	10	11	10	8
K00709	-1	nan	1	2	nan	nan
K00710	-1	8	34	32	15	20
K00712	-1	1	6	3	1	1
K00713	-1	nan	nan	nan	nan	nan
K00714	-1	2	4	3	2	1
K00715	-1	nan	nan	nan	nan	nan
K00716	-1	nan	1	1	nan	nan
K00717	-1	3	12	15	6	9
K00718	-1	nan	1	nan	nan	nan
K00719	-1	nan	nan	1	1	nan
K00720	-1	nan	7	6	1	5
K00721	1	1052	2899	2698	2057	1904
K00722	-1	nan	1	1	1	nan
K00725	-1	nan	nan	nan	nan	nan
K00726	1	213	593	600	501	433
K00727	-1	nan	1	nan	nan	2
K00728	-1	33	106	121	70	84
K00729	1	840	2069	1897	1400	1328
K00730	-1	nan	nan	nan	nan	nan
K00731	-1	nan	3	3	3	4
K00733	-1	1	3	2	2	nan
K00734	-1	141	441	460	313	297
K00735	-1	15	32	22	20	16
K00736	1	287	856	762	607	502
K00737	1	2095	5636	5255	4071	3755
K00738	-1	1	4	4	1	4
K00739	-1	nan	1	nan	nan	nan
K00741	-1	nan	5	2	2	4
K00742	-1	1	1	nan	1	2
K00743	-1	nan	nan	nan	nan	nan
K00744	-1	nan	4	2	1	1
K00745	-1	nan	nan	nan	nan	nan
K00746	-1	2	nan	1	1	nan
K00747	-1	nan	2	nan	3	nan
K00748	1	112	347	323	206	232
K00749	-1	11	30	26	21	21
K00750	-1	517	1504	1402	1067	973
K00752	-1	1	nan	4	2	4
K00753	1	179	489	446	350	304
K00754	-1	5	25	19	25	12
K00756	-1	nan	6	2	2	1
K00757	-1	6	9	12	13	4
K00758	-1	1	9	11	15	18
K00759	1	1786	6670	6283	4972	4570
K00760	1	175	618	642	465	392
K00761	1	299	922	815	632	610
K00762	-1	12	21	28	25	28
K00763	1	867	2468	2337	1866	1699
K00764	1	411	1303	1181	931	856
K00765	1	1465	4751	4595	3597	3308
K00766	1	640	2038	1889	1498	1339
K00767	1	1770	4452	4180	3294	3020
K00768	-1	4	27	23	22	25
K00769	-1	1	3	3	3	6
K00770	1	777	2537	2345	1862	1733
K00771	-1	1922	5835	5588	4325	3932
K00772	-1	5	12	8	3	6
K00773	-1	38	138	154	107	94
K00774	-1	1	nan	nan	3	1
K00775	-1	nan	1	1	nan	2
K00776	-1	nan	nan	nan	nan	nan
K00777	-1	nan	1	nan	nan	nan
K00778	-1	8	22	13	19	11
K00779	-1	27	85	81	65	50
K00780	-1	47	107	82	73	71
K00781	-1	nan	nan	1	nan	1
K00782	-1	2	7	3	5	4
K00783	1	145	492	463	366	328
K00784	1	456	1213	1145	936	833
K00785	-1	nan	2	2	1	2
K00786	-1	nan	5	2	1	1
K00787	1	2147	6301	5821	4512	4266
K00788	-1	2	9	4	8	7
K00789	1	1971	9767	8985	7211	6699
K00790	-1	5	15	21	20	18
K00791	1	510	1584	1457	1141	1084
K00793	1	526	2256	2167	1632	1528
K00794	1	1336	5709	5394	4210	3740
K00795	-1	2	21	33	28	24
K00796	-1	9	21	23	13	18
K00797	1	4112	13014	12120	9358	8796
K00798	-1	8	14	6	11	6
K00799	1	21658	68528	63743	49889	45741
K00800	1	484	1909	1802	1468	1305
K00801	1	565	1502	1423	1095	1013
K00802	-1	3	1	1	1	nan
K00803	-1	1	9	6	4	3
K00804	-1	2	5	2	3	1
K00805	-1	3	9	7	4	2
K00806	-1	82	242	246	172	169
K00807	-1	nan	nan	nan	nan	nan
K00808	-1	1	2	2	3	2
K00809	-1	278	838	820	566	554
K00810	-1	nan	nan	nan	nan	nan
K00811	1	890	2669	2518	1928	1750
K00812	-1	194	659	577	453	426
K00813	-1	nan	15	15	5	9
K00814	1	1110	3212	2991	2311	2044
K00815	1	2974	9790	8979	7150	6498
K00816	-1	22	119	108	91	94
K00817	1	629	1829	1682	1298	1176
K00818	1	364	1620	1587	1223	1149
K00819	1	934	2488	2200	1724	1533
K00820	1	114	261	264	200	168
K00821	-1	15	36	21	21	27
K00822	-1	7	18	17	18	8
K00823	-1	10	19	23	15	16
K00824	-1	10	26	34	21	18
K00825	-1	nan	3	1	4	nan
K00826	1	4334	14024	12775	10045	9108
K00827	1	1670	5755	5265	4140	3798
K00829	-1	nan	nan	nan	nan	nan
K00830	1	1013	2895	2717	2151	1888
K00831	1	1146	3208	2937	2289	2129
K00832	-1	10	59	50	45	40
K00833	1	59	178	195	168	165
K00835	-1	nan	3	5	3	2
K00836	-1	1	8	11	4	7
K00837	-1	2	15	10	16	9
K00838	-1	3	2	2	3	1
K00839	-1	nan	1	1	5	nan
K00840	-1	1	1	1	nan	nan
K00841	-1	5	4	5	2	3
K00842	-1	nan	nan	nan	nan	nan
K00843	-1	nan	1	nan	nan	nan
K00844	1	973	2982	2761	2211	2075
K00845	-1	14	25	30	32	19
K00846	-1	1	6	7	4	5
K00847	1	1992	6503	6267	4847	4499
K00848	-1	nan	8	9	5	7
K00849	1	452	1385	1284	988	919
K00850	1	1723	5534	5002	3853	3560
K00851	1	238	511	496	370	363
K00852	1	358	1326	1215	999	866
K00853	-1	17	45	51	31	34
K00854	1	757	2313	2204	1732	1510
K00855	1	452	1992	1845	1387	1345
K00856	1	811	3329	3095	2495	2184
K00857	1	909	2946	2662	2116	1907
K00858	1	450	1486	1283	1093	923
K00859	1	225	775	711	539	447
K00860	1	1949	6054	5772	4379	3956
K00861	1	884	2544	2265	1788	1560
K00862	-1	nan	1	nan	1	nan
K00863	-1	174	776	680	542	500
K00864	1	187	1175	1055	831	825
K00865	-1	nan	11	8	4	3
K00866	-1	1	3	3	2	1
K00867	-1	7	24	20	15	10
K00868	1	936	2693	2561	1943	1802
K00869	1	408	1498	1400	1207	1029
K00870	-1	88	244	233	167	142
K00871	-1	61	229	234	212	156
K00872	1	246	1059	1016	821	758
K00873	1	6525	23888	22308	17688	15774
K00874	-1	21	84	91	78	65
K00875	-1	255	781	789	665	642
K00876	1	2884	7904	7346	5677	5155
K00877	-1	nan	4	3	nan	4
K00878	1	226	958	895	736	659
K00879	-1	nan	nan	nan	2	2
K00880	-1	5	14	8	9	7
K00881	-1	1	1	5	2	3
K00882	-1	2	16	21	9	7
K00883	-1	1	1	1	1	1
K00884	-1	5	5	5	4	9
K00885	-1	nan	2	3	nan	1
K00886	-1	3	2	4	1	4
K00887	-1	nan	nan	nan	nan	nan
K00888	1	198	667	650	486	451
K00889	1	1171	3289	3055	2393	2164
K00891	1	1404	4248	3951	3106	2724
K00892	-1	1	4	3	4	4
K00893	-1	32	101	88	66	60
K00894	1	360	981	906	754	654
K00895	1	1112	3451	3264	2423	2327
K00897	-1	nan	1	4	2	1
K00898	1	714	1989	1875	1449	1308
K00899	1	502	1438	1369	962	915
K00900	-1	2	4	5	2	1
K00901	1	1556	4432	4198	3289	2988
K00902	1	281	771	652	540	504
K00903	-1	1	3	4	3	1
K00904	-1	8	26	37	18	15
K00905	-1	nan	nan	nan	nan	nan
K00906	-1	nan	5	4	1	nan
K00907	-1	27	75	70	73	65
K00909	-1	2	6	12	6	10
K00910	-1	8	26	39	36	19
K00911	-1	3	10	14	5	6
K00912	-1	41	124	110	89	78
K00913	1	1123	3502	3238	2537	2280
K00914	1	265	684	642	541	465
K00915	1	1098	3902	3542	2759	2428
K00916	-1	51	157	167	134	101
K00917	-1	3	8	9	6	9
K00918	-1	nan	1	1	1	nan
K00919	1	678	1903	1835	1353	1305
K00920	-1	nan	1	nan	2	nan
K00921	1	863	2548	2383	1938	1762
K00922	-1	5	7	9	8	12
K00923	-1	24	50	42	34	34
K00924	1	8223	25672	24384	18784	16949
K00925	-1	7	34	29	24	22
K00926	-1	nan	4	2	2	1
K00927	1	848	3578	3404	2689	2551
K00928	1	1858	5070	4753	3602	3434
K00929	-1	nan	1	1	nan	nan
K00930	1	244	1119	1021	830	751
K00931	-1	9	39	24	22	22
K00932	-1	nan	1	2	nan	1
K00933	-1	1	9	11	8	12
K00934	-1	nan	4	3	2	2
K00936	-1	55	199	179	155	132
K00937	-1	8	45	41	36	33
K00938	1	308	925	882	661	667
K00939	1	5039	15453	14501	11139	10410
K00940	1	2985	10715	9880	7969	7150
K00941	-1	10	40	19	23	18
K00942	1	714	2092	1974	1591	1391
K00943	1	1007	2742	2623	2125	1877
K00944	-1	nan	nan	nan	nan	nan
K00945	-1	14	23	19	19	24
K00946	-1	6	17	16	20	7
K00947	-1	nan	3	nan	1	nan
K00948	1	2035	6687	5992	4711	4469
K00949	1	683	1981	1752	1424	1253
K00950	-1	8	10	13	7	13
K00951	-1	279	864	834	621	600
K00952	-1	4	5	3	5	2
K00953	-1	301	789	692	579	520
K00954	-1	15	38	38	31	29
K00955	-1	1	6	6	6	7
K00956	-1	nan	8	5	5	3
K00957	-1	4	3	6	8	9
K00958	-1	2	13	14	12	4
K00960	-1	nan	nan	4	1	nan
K00961	-1	nan	nan	nan	nan	nan
K00962	1	322	924	870	640	570
K00963	1	1702	6363	5812	4470	4112
K00965	1	160	585	493	398	380
K00966	1	1288	4833	4526	3530	3181
K00967	1	1305	4442	4029	3197	2910
K00968	1	1100	3350	3129	2429	2279
K00969	-1	10	35	33	22	21
K00970	-1	175	404	420	282	251
K00971	-1	3	9	9	7	8
K00972	1	1288	3578	3400	2669	2302
K00973	-1	5	11	25	23	15
K00974	-1	75	264	276	180	189
K00975	1	3443	10251	9160	7165	6571
K00976	-1	3	8	9	6	4
K00977	-1	nan	nan	nan	nan	1
K00978	-1	1	2	2	2	2
K00979	1	929	2987	2664	2181	1966
K00980	-1	nan	2	nan	nan	3
K00981	1	1524	4281	3932	3012	2774
K00982	-1	3	42	40	34	25
K00983	-1	4	6	10	7	14
K00984	-1	nan	1	nan	nan	nan
K00985	-1	101	361	392	281	229
K00986	-1	8	14	13	12	8
K00987	-1	nan	nan	1	1	2
K00988	-1	6	25	19	21	27
K00989	-1	nan	4	5	8	5
K00990	-1	111	376	389	256	261
K00991	1	605	1628	1464	1105	1008
K00992	-1	nan	2	1	1	1
K00993	1	1327	3872	3425	2688	2454
K00994	-1	nan	1	4	5	1
K00995	1	932	3148	3042	2416	2247
K00996	-1	nan	4	3	2	2
K00997	-1	4	31	28	20	12
K00998	-1	1	4	6	2	7
K00999	1	2246	5880	5551	4163	3838
K01000	-1	149	404	335	250	244
K01001	1	896	2577	2360	1785	1692
K01002	-1	1	5	9	9	7
K01003	-1	178	870	768	630	601
K01004	-1	nan	2	7	6	4
K01005	-1	nan	2	4	nan	1
K01006	1	348	1398	1358	1108	982
K01007	-1	15	37	43	33	28
K01008	-1	1	15	14	8	6
K01011	1	4716	13669	12785	10218	9345
K01012	1	1205	3556	3336	2667	2425
K01013	-1	27	107	108	62	55
K01014	-1	7	49	39	27	26
K01015	-1	26	45	43	36	18
K01016	-1	8	24	19	12	11
K01017	-1	nan	nan	nan	nan	nan
K01018	-1	nan	nan	nan	1	nan
K01019	-1	1	2	nan	nan	nan
K01020	-1	1	2	2	nan	3
K01021	-1	nan	1	2	1	1
K01022	-1	nan	4	1	1	3
K01023	-1	nan	1	nan	1	1
K01024	-1	1	2	1	5	1
K01025	-1	4236	11425	10784	8293	7633
K01026	-1	1	4	3	3	2
K01027	-1	3	2	2	4	nan
K01028	-1	nan	2	3	3	nan
K01029	-1	1	2	3	2	4
K01031	-1	nan	nan	nan	nan	1
K01032	-1	nan	2	1	nan	nan
K01034	-1	nan	nan	1	3	nan
K01035	-1	1	2	nan	2	1
K01036	-1	nan	nan	nan	nan	nan
K01039	-1	nan	2	1	1	3
K01040	-1	nan	2	1	1	2
K01041	-1	1	1	nan	1	2
K01042	-1	4	13	17	12	9
K01043	-1	3	14	9	6	6
K01044	-1	1	nan	1	nan	1
K01045	-1	1	10	4	5	10
K01046	-1	195	582	553	455	414
K01047	1	574	1532	1381	1111	1050
K01048	-1	108	335	328	287	242
K01049	-1	nan	3	1	2	3
K01050	-1	nan	4	1	8	3
K01051	1	8216	32705	31378	24879	22783
K01052	-1	131	359	338	247	252
K01053	-1	21	51	52	34	28
K01054	-1	416	1169	1157	904	833
K01055	-1	53	193	203	163	144
K01056	1	1444	4019	3842	2869	2664
K01057	1	1650	6246	6098	4794	4327
K01058	-1	1	11	4	4	7
K01059	-1	nan	1	2	nan	nan
K01060	-1	1	4	1	2	1
K01061	1	2258	7721	7252	5737	5207
K01062	-1	28	66	48	41	45
K01063	-1	3	13	10	16	6
K01064	-1	nan	1	2	1	1
K01065	-1	nan	nan	2	1	1
K01066	-1	167	749	714	646	604
K01067	-1	1	3	4	3	2
K01068	1	8	28	17	26	14
K01069	1	1641	5156	4839	3712	3431
K01070	1	955	3122	2986	2285	1926
K01071	-1	2	2	1	1	1
K01072	-1	1	2	1	3	3
K01073	-1	nan	nan	2	nan	1
K01074	1	2476	7255	6635	5157	4597
K01075	-1	nan	nan	1	1	nan
K01076	1	nan	nan	2	1	3
K01077	-1	2	25	22	14	8
K01078	1	397	1237	1104	840	809
K01079	1	830	3187	2971	2283	2125
K01080	-1	300	1131	1026	820	753
K01081	1	252	772	635	494	497
K01082	1	1160	3074	2865	2225	2076
K01083	-1	18	57	51	51	48
K01084	-1	1	2	3	2	1
K01085	-1	nan	nan	nan	1	nan
K01087	1	2137	5649	5280	4107	3608
K01089	-1	nan	3	2	1	1
K01090	1	732	2458	2292	1809	1688
K01091	1	2484	7035	6772	5199	4697
K01092	1	561	2072	2045	1574	1519
K01093	-1	nan	3	1	1	1
K01095	-1	3	11	10	7	7
K01096	-1	nan	5	5	5	5
K01097	-1	9	9	25	13	17
K01098	-1	nan	1	2	2	2
K01099	-1	1040	3079	2934	2198	2041
K01100	1	1126	3792	3624	2635	2432
K01101	-1	71	272	269	222	171
K01102	1	4925	15368	14547	11368	10284
K01103	1	479	1308	1283	1017	947
K01104	1	2095	6334	5770	4417	3906
K01106	-1	47	140	129	136	84
K01107	-1	nan	1	1	1	3
K01108	-1	2	6	9	11	12
K01109	-1	nan	1	1	3	4
K01110	1	574	1636	1566	1180	1053
K01111	-1	nan	nan	nan	nan	1
K01112	-1	45	126	103	105	93
K01113	1	109	395	364	258	266
K01114	1	1196	4139	3986	3233	2892
K01115	1	3276	10620	9715	7782	6979
K01116	-1	3	12	11	4	8
K01117	-1	nan	2	nan	nan	1
K01118	-1	6	25	20	12	12
K01119	-1	5	19	14	13	19
K01120	-1	11	25	23	21	19
K01121	-1	nan	1	2	5	3
K01122	-1	39	112	126	84	65
K01124	-1	nan	2	2	1	nan
K01125	-1	nan	2	4	2	4
K01126	1	1252	3439	3205	2389	2132
K01127	-1	nan	nan	3	1	nan
K01128	-1	2	11	9	14	8
K01129	-1	5	13	19	17	14
K01130	-1	2	7	12	6	8
K01131	-1	1	4	2	3	1
K01132	-1	nan	1	1	1	1
K01133	-1	nan	4	4	2	2
K01134	-1	nan	1	3	2	1
K01135	-1	nan	nan	nan	nan	nan
K01136	-1	nan	2	nan	nan	1
K01137	-1	34	77	72	45	41
K01138	-1	1	5	nan	3	1
K01139	-1	42	90	82	67	47
K01141	-1	1	13	8	10	9
K01142	1	314	833	800	638	577
K01143	-1	1	7	11	7	5
K01144	-1	16	73	52	35	44
K01145	-1	nan	nan	nan	nan	nan
K01146	-1	nan	nan	1	1	nan
K01147	-1	77	223	169	145	140
K01148	1	415	1148	1020	822	706
K01149	-1	nan	nan	1	nan	nan
K01150	-1	3	1	1	2	5
K01151	-1	3	14	17	11	9
K01152	-1	nan	nan	1	1	nan
K01153	-1	31	88	86	80	64
K01154	-1	19	69	48	37	31
K01155	-1	1	1	3	4	nan
K01156	-1	6	15	13	15	16
K01157	-1	111	348	292	221	222
K01158	-1	3	3	1	2	1
K01159	-1	nan	1	8	7	6
K01160	-1	nan	nan	1	1	nan
K01161	-1	nan	nan	nan	nan	nan
K01163	-1	1	5	2	2	4
K01164	1	31	64	64	47	54
K01165	-1	5	28	19	17	26
K01166	1	2724	8650	8004	6104	5530
K01167	-1	nan	2	nan	1	nan
K01168	-1	nan	1	2	nan	nan
K01169	-1	nan	nan	nan	nan	nan
K01170	-1	1	1	nan	nan	1
K01172	-1	nan	nan	nan	nan	nan
K01173	-1	1	10	8	8	6
K01174	-1	2	15	11	7	9
K01175	-1	382	1282	1177	949	859
K01176	1	636	1833	1775	1381	1232
K01177	1	1930	7578	7138	5709	5188
K01178	-1	nan	9	8	5	7
K01179	1	3995	15690	14686	11924	10604
K01180	-1	4	10	14	10	8
K01181	-1	88	273	297	233	207
K01182	-1	2	24	21	13	12
K01183	1	3226	14060	13602	10637	10168
K01184	1	1466	5153	4875	3762	3396
K01185	-1	3	10	9	3	7
K01186	-1	3	10	14	6	5
K01187	1	317	1078	1025	803	719
K01188	1	10383	30584	28067	21933	19989
K01189	-1	nan	2	5	2	nan
K01190	1	547	1430	1323	1023	914
K01191	1	836	2615	2397	1865	1690
K01192	-1	20	76	55	46	31
K01193	1	1747	5875	5659	4342	3981
K01194	1	204	717	706	561	481
K01195	-1	1	10	13	6	10
K01196	-1	12	18	12	8	9
K01197	-1	4	7	12	6	7
K01198	-1	2	21	16	14	18
K01199	-1	nan	nan	1	nan	nan
K01200	-1	55	145	122	99	91
K01201	-1	nan	1	2	1	2
K01202	-1	nan	7	2	nan	3
K01203	-1	1	5	1	2	2
K01204	-1	1	5	5	3	5
K01205	1	118	318	274	229	222
K01206	1	283	901	859	653	571
K01207	-1	14	37	27	37	22
K01208	-1	nan	nan	nan	nan	nan
K01209	1	1259	3522	3265	2414	2191
K01210	-1	77	321	296	229	234
K01212	-1	1	4	3	3	2
K01213	1	1276	4991	4743	3713	3396
K01214	-1	nan	nan	nan	1	nan
K01215	-1	2	6	5	5	3
K01216	-1	nan	nan	nan	nan	1
K01217	-1	1	1	3	2	3
K01218	-1	5	15	11	11	12
K01219	-1	nan	nan	1	nan	nan
K01220	-1	19	49	45	39	27
K01222	-1	2	4	6	5	5
K01223	-1	170	440	379	310	285
K01224	-1	1	7	6	4	5
K01225	-1	10	25	19	17	17
K01226	-1	8	37	29	25	28
K01227	1	423	1443	1312	1047	914
K01228	1	292	742	705	561	511
K01229	-1	685	1991	1835	1410	1296
K01230	1	1241	3273	3140	2401	2101
K01231	1	285	942	926	707	679
K01232	-1	nan	nan	1	3	nan
K01233	-1	nan	2	2	2	nan
K01234	-1	nan	nan	nan	nan	3
K01235	-1	1	3	3	3	6
K01236	-1	4	21	21	22	22
K01238	-1	2	7	6	11	10
K01239	-1	51	189	159	118	107
K01240	1	1615	5086	4622	3547	3267
K01241	-1	2	6	6	5	4
K01242	-1	nan	1	nan	nan	nan
K01243	-1	57	131	121	97	95
K01244	1	422	1421	1301	1030	932
K01245	-1	nan	1	1	nan	nan
K01246	1	1578	5399	5123	3970	3596
K01247	1	335	1349	1350	1026	922
K01249	-1	16	44	38	28	29
K01250	-1	8	25	21	15	12
K01251	1	1294	6109	5742	4504	4241
K01252	-1	1	nan	nan	1	1
K01253	-1	136	806	725	598	571
K01254	1	262	807	715	631	539
K01255	1	1056	4011	3758	3018	2869
K01256	1	1284	4059	3831	2952	2826
K01257	-1	nan	1	nan	nan	nan
K01258	-1	4	9	5	2	6
K01259	1	906	2582	2454	1827	1788
K01260	-1	3	nan	3	nan	nan
K01261	-1	nan	3	3	nan	1
K01262	1	5112	19775	18283	14421	13168
K01263	-1	nan	1	3	1	2
K01264	-1	3	10	5	2	8
K01265	1	5526	16307	14948	11772	10622
K01266	-1	nan	4	2	3	5
K01267	1	607	1951	1858	1468	1261
K01268	-1	2	3	2	nan	3
K01269	-1	3	6	10	7	2
K01270	-1	4	17	18	12	10
K01271	-1	32	145	135	80	80
K01273	-1	2	7	10	8	6
K01274	-1	nan	1	1	nan	nan
K01275	-1	39	123	107	109	79
K01276	-1	8	39	35	24	23
K01277	-1	2	6	5	4	3
K01278	1	344	1100	1065	814	742
K01279	-1	nan	3	nan	4	1
K01280	1	353	1044	960	765	696
K01281	-1	5	12	10	14	6
K01282	-1	1	10	6	5	5
K01283	-1	1	9	9	15	6
K01284	-1	5	23	19	18	15
K01285	1	1592	5023	4780	3476	3288
K01286	-1	3	12	5	4	8
K01288	-1	10	16	15	12	16
K01289	-1	1	14	15	10	4
K01290	-1	nan	nan	nan	nan	nan
K01291	-1	nan	nan	nan	2	1
K01292	-1	nan	1	nan	nan	1
K01293	-1	1	2	3	3	4
K01294	-1	nan	1	nan	2	1
K01295	-1	1	1	5	10	6
K01296	-1	nan	nan	nan	nan	nan
K01297	-1	4	12	11	4	14
K01298	-1	nan	2	nan	nan	nan
K01299	-1	3	22	16	9	16
K01300	-1	3	11	6	7	2
K01301	1	232	718	694	566	510
K01303	1	245	791	727	594	504
K01304	1	3379	9830	8999	6824	6296
K01305	-1	nan	1	1	2	1
K01306	-1	nan	2	nan	1	nan
K01307	1	1642	5262	4886	3807	3499
K01308	-1	3	2	1	1	1
K01310	-1	nan	1	nan	nan	nan
K01311	-1	nan	1	1	nan	nan
K01312	-1	nan	2	3	1	nan
K01313	-1	nan	4	1	1	nan
K01314	-1	2	nan	nan	1	nan
K01315	-1	nan	5	8	3	4
K01316	-1	nan	3	1	nan	nan
K01317	-1	2	5	11	8	6
K01318	-1	1	2	1	nan	1
K01319	-1	nan	nan	nan	nan	nan
K01320	-1	nan	nan	1	nan	1
K01321	-1	2	2	1	2	3
K01322	1	532	1853	1622	1341	1183
K01323	-1	nan	nan	nan	1	nan
K01324	-1	1	5	nan	3	nan
K01325	-1	nan	nan	2	nan	3
K01326	-1	nan	nan	nan	nan	nan
K01327	-1	nan	1	nan	nan	nan
K01328	-1	nan	nan	2	nan	nan
K01329	-1	nan	nan	nan	nan	nan
K01330	-1	1	2	2	nan	1
K01331	-1	nan	1	1	nan	nan
K01332	-1	nan	2	nan	nan	1
K01333	-1	nan	1	1	1	1
K01334	-1	nan	1	nan	nan	nan
K01335	-1	nan	nan	nan	2	nan
K01336	-1	1	18	10	11	9
K01337	-1	nan	nan	nan	nan	nan
K01338	1	468	2296	2162	1733	1536
K01339	-1	nan	nan	nan	nan	nan
K01340	-1	nan	nan	nan	nan	nan
K01341	-1	nan	10	7	6	7
K01342	-1	19	95	101	70	69
K01343	-1	2	2	5	3	4
K01344	-1	nan	2	4	1	nan
K01345	-1	nan	1	nan	nan	1
K01346	-1	nan	nan	1	nan	nan
K01347	-1	nan	4	5	2	5
K01348	-1	1	nan	nan	nan	nan
K01349	-1	1	3	2	nan	1
K01350	-1	nan	nan	nan	nan	nan
K01351	-1	nan	1	nan	1	nan
K01352	-1	nan	nan	nan	nan	nan
K01353	-1	nan	nan	1	nan	nan
K01354	1	427	1337	1203	932	914
K01355	-1	nan	nan	nan	nan	nan
K01356	-1	5	19	17	5	16
K01357	-1	20	45	71	41	40
K01358	1	11030	35710	33088	25834	23686
K01359	-1	1	nan	2	1	1
K01360	-1	nan	4	1	2	2
K01361	-1	9	63	53	43	29
K01362	1	838	2910	2811	2275	2080
K01363	1	1928	5668	5207	4065	3611
K01364	-1	nan	nan	1	1	nan
K01365	-1	457	1837	1685	1333	1168
K01366	1	1388	4471	4170	3287	3029
K01367	-1	1	1	3	2	1
K01368	-1	37	178	153	114	113
K01369	1	1404	4602	4369	3410	3166
K01370	-1	1	nan	nan	nan	nan
K01371	-1	21	102	115	62	78
K01372	-1	4	13	10	7	11
K01373	1	1598	7259	6950	5721	5120
K01374	-1	4	9	5	5	6
K01375	-1	3	5	6	10	7
K01376	1	37	165	170	110	114
K01377	-1	2	4	4	4	4
K01378	-1	5	23	16	11	7
K01379	1	82	246	196	165	183
K01380	-1	6	18	13	19	13
K01381	-1	42	145	125	91	94
K01382	-1	16	44	51	28	30
K01383	-1	nan	11	14	11	9
K01384	-1	nan	1	1	1	nan
K01385	-1	nan	1	1	1	1
K01386	-1	10	26	22	20	15
K01387	-1	1	3	9	12	7
K01388	-1	7	12	9	4	3
K01389	-1	nan	5	3	1	2
K01390	-1	nan	nan	nan	1	1
K01392	-1	94	214	161	145	121
K01393	-1	1	1	6	1	4
K01394	-1	11	54	78	67	48
K01395	-1	nan	2	nan	nan	nan
K01396	-1	4	13	12	17	6
K01397	-1	1	2	2	nan	8
K01398	-1	4	9	7	9	7
K01399	-1	nan	nan	1	nan	nan
K01400	-1	nan	6	5	4	4
K01401	-1	nan	2	nan	2	nan
K01402	-1	nan	nan	nan	nan	nan
K01403	-1	2	5	5	3	2
K01404	1	366	977	1022	786	758
K01405	-1	nan	nan	1	nan	nan
K01406	-1	nan	nan	4	1	nan
K01407	-1	nan	3	5	2	3
K01408	1	654	1906	1795	1378	1261
K01409	1	146	564	456	396	376
K01410	1	74	190	212	145	139
K01411	1	317	840	857	643	582
K01412	1	1837	5646	5220	4070	3690
K01413	-1	nan	7	4	7	5
K01414	1	605	2309	2052	1710	1486
K01415	-1	65	122	122	89	97
K01416	-1	nan	1	nan	nan	nan
K01417	-1	977	3074	2956	2287	2079
K01419	-1	1	1	nan	1	3
K01420	-1	3	12	11	11	8
K01421	-1	12	27	19	27	18
K01422	-1	4	19	13	10	9
K01423	-1	407	1275	1185	906	832
K01424	-1	5	22	10	20	9
K01425	-1	88	304	291	223	201
K01426	-1	226	1101	1087	890	861
K01427	1	34	124	111	78	72
K01428	-1	7	22	23	12	15
K01429	-1	nan	8	4	12	9
K01430	-1	nan	nan	nan	nan	nan
K01431	1	90	286	285	180	160
K01432	-1	nan	9	12	3	4
K01433	1	386	1051	928	699	657
K01434	-1	13	33	53	36	22
K01435	-1	nan	2	3	3	1
K01436	1	574	1772	1593	1247	1219
K01437	-1	nan	1	1	nan	1
K01438	1	1024	3582	3360	2659	2398
K01439	-1	9	30	27	20	20
K01440	-1	nan	1	2	1	1
K01441	-1	nan	3	3	2	1
K01442	-1	1	7	7	5	3
K01443	-1	4	23	22	27	37
K01444	1	74	288	304	240	221
K01446	-1	2	nan	1	3	nan
K01447	-1	15	57	51	41	35
K01448	-1	39	151	137	113	109
K01449	-1	2	nan	3	1	8
K01450	-1	nan	nan	nan	nan	nan
K01451	-1	25	93	101	58	50
K01452	-1	nan	1	2	2	2
K01453	-1	nan	6	1	1	3
K01454	-1	90	347	365	291	235
K01455	1	1050	3229	2967	2182	2048
K01456	1	48	259	182	152	138
K01457	-1	nan	13	7	5	6
K01458	-1	nan	1	1	1	1
K01459	-1	nan	nan	2	nan	nan
K01460	-1	nan	2	3	nan	5
K01461	-1	1	1	nan	nan	nan
K01462	1	783	2401	2260	1712	1585
K01463	-1	11	51	42	22	28
K01464	1	480	1414	1372	966	927
K01465	1	926	3275	3093	2454	2154
K01466	1	180	510	448	335	281
K01467	-1	20	117	107	101	74
K01468	-1	3	7	9	4	6
K01469	1	183	689	640	522	472
K01470	-1	1	9	9	5	4
K01471	-1	nan	nan	nan	nan	nan
K01473	-1	1	4	8	8	7
K01474	-1	2	4	5	11	6
K01476	1	1423	4974	4673	3729	3427
K01477	-1	2	9	10	4	3
K01478	-1	2	13	7	5	8
K01479	-1	1	6	3	6	3
K01480	-1	6	10	9	10	9
K01481	-1	4	4	6	7	2
K01482	-1	3	4	2	1	nan
K01483	-1	2	4	7	2	5
K01484	-1	3	4	2	1	2
K01485	-1	3	4	3	1	2
K01486	-1	4	15	15	15	14
K01487	-1	3	19	13	7	5
K01488	1	588	1549	1467	1047	959
K01489	1	52	211	261	215	204
K01490	1	151	511	506	419	339
K01491	-1	1022	4177	3884	3123	2730
K01492	-1	nan	nan	nan	nan	nan
K01493	1	128	417	329	272	259
K01494	-1	2	11	4	8	7
K01495	1	633	2540	2549	1900	1721
K01496	-1	2	5	4	7	8
K01497	-1	3	17	26	4	9
K01498	-1	nan	nan	nan	nan	nan
K01499	-1	nan	2	1	2	nan
K01500	-1	4	5	11	6	1
K01501	1	450	1705	1615	1249	1220
K01502	-1	2	13	10	5	9
K01503	-1	nan	nan	nan	nan	nan
K01504	-1	nan	nan	nan	nan	nan
K01505	-1	113	339	300	253	196
K01506	-1	87	229	230	152	141
K01507	1	7435	23611	22012	17077	15430
K01509	-1	173	561	528	415	338
K01510	1	269	854	855	636	591
K01511	-1	nan	1	3	2	3
K01512	1	82	560	501	412	358
K01513	-1	666	2281	2109	1671	1484
K01514	-1	1	5	5	5	1
K01515	-1	158	461	410	364	314
K01517	-1	435	1067	955	829	740
K01518	-1	4	7	1	6	8
K01519	1	784	2457	2402	1937	1733
K01520	1	378	1484	1358	1064	989
K01521	-1	nan	4	2	2	nan
K01522	1	394	1749	1598	1257	1211
K01523	-1	nan	1	1	2	3
K01524	-1	19	68	59	36	40
K01525	-1	3	10	8	3	7
K01526	-1	1	2	1	nan	2
K01527	1	2188	6540	5927	4696	4263
K01528	1	502	1838	1771	1395	1249
K01529	1	740	2367	2244	1774	1587
K01530	1	1457	4135	3924	3078	2708
K01531	-1	5	35	35	14	22
K01533	1	815	2714	2565	1981	1794
K01534	1	108	444	394	307	261
K01535	1	3777	12870	11941	9312	8641
K01536	-1	nan	1	nan	nan	nan
K01537	1	4662	15849	14765	11737	10574
K01538	-1	nan	nan	nan	nan	nan
K01539	-1	4	12	12	12	5
K01540	-1	nan	4	5	1	3
K01541	-1	nan	2	3	2	nan
K01542	-1	nan	nan	1	1	nan
K01543	-1	nan	1	1	4	1
K01544	-1	1	1	1	nan	1
K01545	-1	nan	nan	nan	nan	nan
K01546	-1	7	17	20	24	22
K01547	-1	3	31	25	27	20
K01548	-1	nan	7	3	3	4
K01550	-1	nan	nan	nan	nan	nan
K01551	1	2017	6279	5861	4414	4061
K01552	-1	22	48	71	49	41
K01553	-1	8	15	16	14	10
K01554	-1	nan	2	3	3	nan
K01555	1	543	1937	1763	1445	1294
K01556	-1	3	8	9	9	3
K01557	1	883	2926	2812	2138	1900
K01558	-1	nan	1	nan	nan	nan
K01560	-1	19	62	52	40	30
K01561	-1	51	312	345	274	259
K01562	-1	nan	1	nan	nan	1
K01563	-1	325	887	899	663	589
K01564	-1	nan	2	1	1	2
K01565	-1	nan	nan	1	2	nan
K01567	-1	108	333	374	282	263
K01568	1	386	1531	1368	1090	1035
K01569	-1	nan	3	4	nan	3
K01571	-1	2	9	4	6	2
K01572	-1	2	4	5	6	2
K01573	-1	2	7	5	2	4
K01574	-1	1	nan	1	2	1
K01575	-1	nan	3	1	nan	1
K01576	-1	nan	5	4	5	2
K01577	-1	nan	4	2	5	nan
K01578	1	469	1281	1153	873	823
K01579	-1	nan	4	2	1	nan
K01580	1	2350	8629	8101	6537	5678
K01581	-1	6	23	8	18	18
K01582	-1	nan	4	5	2	3
K01583	1	192	1015	886	765	726
K01584	-1	3	9	12	5	6
K01585	-1	4	16	18	6	8
K01586	1	2466	7414	6689	5158	4718
K01587	-1	2	nan	2	1	1
K01588	-1	6	34	23	17	13
K01589	-1	9	32	31	27	33
K01590	1	945	2799	2719	2172	1871
K01591	-1	6	27	24	15	27
K01592	1	840	2727	2409	1955	1744
K01593	-1	16	40	39	45	25
K01594	-1	nan	2	1	nan	nan
K01595	1	2789	10472	9841	7787	7018
K01596	-1	5	23	19	18	13
K01597	1	1384	4147	3879	2946	2709
K01598	1	192	559	508	405	364
K01599	1	1622	4832	4343	3459	3255
K01601	1	12109	36096	33321	26020	23317
K01602	1	14158	73350	69576	54946	50183
K01607	-1	nan	5	5	10	9
K01608	-1	nan	2	3	2	1
K01609	1	1596	4478	4076	3238	2894
K01610	1	804	2752	2421	1840	1706
K01611	1	1448	5408	5213	4024	3551
K01612	-1	nan	nan	nan	nan	nan
K01613	1	762	2112	1897	1465	1392
K01615	-1	nan	nan	nan	nan	nan
K01616	-1	nan	2	4	4	3
K01617	-1	1	2	nan	2	1
K01618	1	nan	1	2	nan	nan
K01619	-1	nan	16	11	8	8
K01620	1	581	2575	2539	1923	1857
K01621	-1	nan	6	5	2	5
K01622	-1	2	1	1	1	1
K01623	1	2414	15100	14325	11694	10688
K01624	-1	84	260	253	183	151
K01625	-1	nan	8	7	6	8
K01626	1	1436	6203	5557	4441	3999
K01627	1	1014	3397	3064	2454	2233
K01628	-1	3	7	4	5	7
K01629	-1	nan	3	3	2	1
K01630	-1	30	116	127	114	98
K01631	-1	1	nan	nan	1	nan
K01632	-1	nan	nan	4	4	4
K01633	1	112	320	312	241	200
K01634	1	408	1379	1264	987	916
K01635	-1	1	nan	2	1	1
K01636	-1	nan	1	nan	1	nan
K01637	1	5	30	26	19	10
K01638	1	23	77	84	73	56
K01639	-1	2	4	5	3	nan
K01640	1	283	979	884	731	681
K01641	1	1360	4251	3933	3007	2747
K01643	-1	nan	5	5	3	3
K01644	-1	3	9	6	8	8
K01645	-1	1	2	1	nan	nan
K01646	-1	nan	1	2	nan	nan
K01647	1	1621	6554	5911	4844	4357
K01648	1	3235	10757	9904	7882	7108
K01649	1	2517	8215	7732	6317	5768
K01652	1	644	2633	2378	1863	1800
K01653	1	1318	3979	3653	2793	2580
K01654	-1	2	10	7	6	9
K01655	-1	nan	nan	1	nan	nan
K01656	-1	nan	4	3	1	2
K01657	1	1223	3980	3814	2859	2649
K01658	1	1044	2669	2423	1870	1797
K01659	-1	nan	4	2	1	5
K01661	1	688	2672	2547	2011	1840
K01662	1	721	2537	2394	1892	1685
K01663	1	117	366	300	242	234
K01664	-1	21	38	32	30	28
K01665	-1	1	22	18	11	18
K01666	-1	2	5	7	1	6
K01667	-1	nan	1	3	2	nan
K01668	-1	nan	nan	nan	nan	nan
K01669	1	305	1188	1151	938	807
K01671	-1	nan	nan	nan	nan	nan
K01672	-1	66	148	125	103	92
K01673	1	5916	18959	17851	13942	12753
K01674	1	1220	3622	3389	2678	2328
K01676	-1	2	16	27	22	7
K01677	-1	2	3	8	2	3
K01678	-1	nan	2	nan	nan	nan
K01679	1	2048	6582	6162	4683	4341
K01681	1	1766	6775	6246	4822	4528
K01682	-1	3	7	7	8	7
K01684	-1	nan	9	6	3	5
K01685	-1	3	11	12	14	7
K01686	-1	4	11	13	5	8
K01687	1	554	1673	1517	1157	1127
K01689	1	2689	10331	9641	7416	6906
K01690	-1	1	9	7	7	8
K01691	-1	nan	2	3	nan	1
K01692	-1	313	1063	950	776	717
K01693	1	916	2832	2614	1987	1906
K01694	-1	nan	5	4	4	4
K01695	1	1639	5600	5366	3958	3762
K01696	1	543	2665	2500	1978	1843
K01697	-1	13	40	39	30	22
K01698	1	233	979	902	754	668
K01699	-1	nan	nan	1	1	1
K01702	-1	1	2	1	1	nan
K01703	1	669	2263	2205	1711	1586
K01704	1	1205	5001	4685	3761	3283
K01705	-1	7	16	11	14	8
K01706	-1	nan	5	6	8	10
K01707	-1	1	nan	1	2	1
K01708	-1	1	3	2	3	nan
K01709	-1	nan	13	10	2	4
K01710	-1	2812	10573	9693	7659	7039
K01711	1	530	2286	2167	1627	1548
K01712	-1	3	16	8	6	5
K01713	-1	nan	1	1	nan	nan
K01714	1	2336	6718	6173	4808	4309
K01715	-1	11	47	52	43	25
K01716	-1	nan	6	9	6	3
K01718	-1	68	195	168	144	126
K01719	1	282	1085	992	823	745
K01720	-1	1	2	4	4	3
K01721	-1	nan	nan	1	2	nan
K01722	-1	nan	nan	nan	nan	nan
K01723	1	50	193	187	147	166
K01724	-1	205	580	534	437	355
K01725	1	676	2166	2103	1630	1533
K01726	-1	12	64	57	55	34
K01727	-1	3	12	5	2	6
K01728	1	7850	26911	24935	19364	18164
K01729	-1	nan	1	1	1	nan
K01730	-1	1	13	7	3	6
K01731	-1	nan	1	nan	nan	nan
K01732	-1	1	nan	2	nan	nan
K01733	1	822	3366	3175	2394	2294
K01734	-1	nan	3	nan	nan	1
K01735	1	553	2291	2216	1794	1580
K01736	1	383	1249	1207	859	819
K01737	-1	6	10	14	13	11
K01738	1	5928	18982	17736	13987	12700
K01739	1	392	1442	1356	1019	859
K01740	-1	8	15	27	11	18
K01741	-1	13	20	16	6	6
K01743	-1	nan	10	13	16	12
K01744	-1	nan	8	10	8	9
K01745	-1	5	22	24	13	12
K01746	-1	nan	nan	nan	nan	nan
K01749	1	1430	4638	4274	3412	3003
K01750	-1	43	109	110	57	62
K01751	-1	1	4	2	3	1
K01752	-1	6	16	23	20	22
K01753	-1	1	3	2	4	4
K01754	1	163	564	504	394	391
K01755	1	539	1603	1466	1088	999
K01756	1	578	1745	1604	1187	1122
K01757	1	10	23	22	18	15
K01758	-1	3	11	8	9	7
K01759	1	2462	7558	7104	5463	5015
K01760	1	465	1541	1317	1072	952
K01761	1	60	334	294	283	218
K01762	1	489	1565	1327	1105	993
K01763	-1	49	96	83	51	53
K01764	-1	5	9	6	2	3
K01766	-1	5	8	2	4	6
K01767	-1	nan	nan	nan	nan	nan
K01768	-1	134	360	276	233	230
K01769	-1	19	40	49	27	25
K01770	1	583	1801	1715	1301	1259
K01771	-1	6	69	48	54	39
K01772	1	890	2756	2429	1916	1764
K01774	-1	17	93	89	51	48
K01775	-1	9	59	43	47	41
K01776	-1	4	12	23	9	20
K01777	-1	nan	nan	1	1	nan
K01778	1	1112	4278	3981	3200	2910
K01779	-1	56	113	117	84	84
K01780	-1	nan	2	3	nan	1
K01781	-1	nan	nan	nan	nan	nan
K01782	-1	1	22	25	13	13
K01783	1	1421	7121	6918	5455	5070
K01784	1	4362	12801	11826	9088	8500
K01785	1	2414	9136	8671	6856	6279
K01786	-1	15	50	39	33	33
K01787	-1	2	2	3	2	1
K01788	-1	nan	2	1	3	1
K01790	-1	2	7	12	5	11
K01791	-1	5	5	9	3	3
K01792	1	5992	17740	16699	12996	11904
K01793	-1	nan	1	nan	nan	nan
K01794	-1	nan	2	nan	2	1
K01795	-1	1	2	2	3	2
K01796	-1	nan	4	3	3	2
K01797	-1	1	nan	2	2	nan
K01798	-1	nan	1	nan	nan	nan
K01799	-1	nan	2	1	nan	2
K01800	1	927	2790	2596	1846	1812
K01801	-1	nan	10	3	4	4
K01802	1	10553	35117	32887	25628	23653
K01803	1	1571	7409	6936	5509	5065
K01804	-1	1	11	9	6	3
K01805	1	4154	12838	12017	9232	8294
K01807	1	1898	7093	6883	5240	4852
K01808	-1	5	32	17	30	24
K01809	1	1017	3453	3210	2560	2280
K01810	1	1359	4221	3966	3133	2833
K01811	-1	3	14	10	16	10
K01812	-1	2	7	5	6	8
K01813	-1	nan	10	7	1	nan
K01814	1	1432	4197	3765	3037	2620
K01815	-1	3	9	9	6	9
K01816	-1	3	8	10	4	16
K01817	1	971	3085	2956	2362	2049
K01818	-1	nan	3	2	1	2
K01819	-1	nan	nan	nan	nan	nan
K01820	-1	nan	nan	nan	nan	nan
K01821	-1	nan	1	1	nan	2
K01822	-1	nan	nan	nan	nan	nan
K01823	1	1784	6322	5829	4562	4133
K01824	1	908	2787	2411	1845	1703
K01825	-1	1	6	10	4	4
K01826	-1	nan	nan	nan	1	nan
K01827	-1	nan	nan	1	1	nan
K01828	-1	nan	2	nan	nan	1
K01829	-1	245	796	720	608	529
K01830	-1	nan	nan	2	nan	1
K01831	-1	nan	nan	1	nan	1
K01832	-1	238	659	569	455	385
K01833	-1	nan	nan	1	nan	nan
K01834	1	897	2467	2112	1725	1563
K01835	1	1326	4714	4449	3434	3136
K01836	1	190	440	412	289	306
K01837	-1	1	1	2	nan	nan
K01838	-1	326	1248	1123	901	803
K01839	-1	8	16	11	14	8
K01840	-1	109	355	304	245	222
K01841	-1	2	19	11	11	12
K01843	-1	1	10	5	4	5
K01844	-1	nan	2	nan	2	1
K01845	1	1004	3588	3226	2548	2320
K01846	-1	nan	nan	1	nan	nan
K01847	-1	3	22	22	14	12
K01848	-1	2	5	9	6	6
K01849	-1	nan	nan	nan	2	nan
K01850	1	1652	4647	4282	3170	3093
K01851	-1	nan	nan	nan	nan	nan
K01852	1	19	56	65	38	48
K01853	1	575	1882	1726	1357	1282
K01854	-1	9	14	10	19	16
K01855	1	60	160	169	135	115
K01856	-1	18	33	37	29	32
K01857	-1	nan	8	3	7	nan
K01858	1	774	2686	2417	1920	1655
K01859	1	819	2703	2573	2007	1925
K01860	-1	nan	nan	nan	nan	nan
K01865	-1	1	2	nan	nan	nan
K01866	1	1780	4777	4451	3616	3215
K01867	1	1039	3336	3169	2490	2284
K01868	1	1312	4152	3818	3124	2852
K01869	1	1111	3469	3134	2442	2353
K01870	1	1375	3851	3594	2681	2529
K01872	1	463	1587	1486	1170	1022
K01873	1	1052	3014	2806	2161	1969
K01874	1	942	2784	2497	1850	1708
K01875	1	1537	5783	5212	4079	3759
K01876	1	1364	5111	4656	3825	3479
K01878	-1	5	22	15	10	6
K01879	-1	8	25	25	28	14
K01880	1	1460	4265	4217	3218	2896
K01881	1	836	2458	2190	1719	1502
K01883	1	1057	3063	2858	2232	1948
K01884	-1	1	1	nan	2	4
K01885	1	1718	4949	4714	3688	3358
K01886	1	409	1140	1087	872	751
K01887	1	594	1993	1907	1509	1311
K01889	1	1664	4799	4559	3468	3130
K01890	1	1090	3169	2975	2302	2052
K01892	1	989	2881	2595	2036	1885
K01893	1	1109	3510	3274	2537	2292
K01894	-1	3	9	6	3	2
K01895	1	694	2304	2094	1733	1523
K01896	-1	nan	5	3	1	2
K01897	1	6522	19842	18494	14350	13177
K01899	1	1952	7260	6521	5253	4945
K01900	1	1594	5380	4886	3864	3558
K01902	-1	84	222	245	208	184
K01903	-1	9	31	40	20	32
K01904	1	4032	15160	14258	11160	10501
K01905	-1	nan	nan	nan	nan	nan
K01906	-1	1	nan	nan	nan	1
K01907	-1	4	20	18	14	30
K01908	-1	8	21	19	10	24
K01909	-1	nan	nan	1	2	2
K01910	-1	nan	3	2	4	nan
K01911	-1	46	155	180	96	109
K01912	-1	4	24	12	25	22
K01913	-1	41	161	154	121	128
K01914	-1	1	7	4	3	5
K01915	1	2886	12478	11519	9260	8420
K01916	-1	7	25	17	19	20
K01917	-1	3	5	3	3	4
K01918	1	419	1200	1109	861	779
K01919	1	760	2668	2560	1911	1828
K01920	1	1561	4297	4032	2980	2825
K01921	-1	54	133	178	123	101
K01922	1	274	700	649	539	463
K01923	1	380	1036	989	800	696
K01924	-1	3	25	10	13	16
K01925	-1	13	31	33	38	28
K01926	-1	1	5	4	3	3
K01928	-1	141	373	325	247	242
K01929	-1	14	41	28	23	23
K01930	1	881	2732	2494	1881	1683
K01931	-1	330	1443	1358	1147	998
K01932	-1	nan	1	2	4	4
K01933	1	680	1965	1810	1419	1256
K01934	1	696	2548	2393	1847	1655
K01935	-1	3	20	23	9	13
K01937	1	2448	7621	6965	5490	5102
K01938	1	928	2961	2746	2144	1967
K01939	1	574	2007	1769	1536	1343
K01940	1	673	2330	2367	1764	1650
K01941	-1	2	6	7	5	1
K01942	-1	500	1294	1194	949	807
K01945	1	213	889	825	645	614
K01947	-1	nan	nan	1	nan	nan
K01948	-1	nan	1	3	2	5
K01949	-1	nan	nan	nan	nan	nan
K01950	1	171	540	511	391	352
K01951	1	750	2264	2113	1582	1520
K01952	1	347	1573	1407	1090	1011
K01953	1	2249	8613	8005	6339	5725
K01954	-1	nan	nan	2	1	2
K01955	1	529	2191	2074	1683	1462
K01956	1	511	1549	1468	1122	1073
K01957	-1	nan	nan	1	1	nan
K01958	-1	8	40	24	18	25
K01959	-1	nan	3	1	1	1
K01960	-1	5	4	3	6	3
K01961	1	648	2004	1812	1445	1261
K01962	1	486	1863	1866	1375	1287
K01963	1	2525	6830	6219	4637	4258
K01964	-1	nan	nan	nan	nan	nan
K01965	-1	9	33	33	26	21
K01966	-1	2	15	12	16	10
K01968	1	252	1138	1058	813	804
K01969	1	803	2582	2366	1916	1751
K01970	-1	nan	nan	1	nan	nan
K01971	-1	18	46	56	50	48
K01972	-1	31	74	68	79	63
K01973	-1	nan	nan	1	nan	nan
K01974	-1	2	1	1	1	1
K01975	-1	3	10	5	4	3
K01976	-1	298	963	1000	758	674
K01988	1	504	1288	1216	941	898
K01989	-1	nan	6	16	2	3
K01990	-1	154	511	499	395	386
K01991	-1	7	15	21	16	16
K01992	-1	85	278	254	188	197
K01993	-1	8	21	19	11	8
K01994	-1	nan	nan	nan	nan	nan
K01995	-1	17	46	50	30	35
K01996	-1	24	73	65	67	38
K01997	-1	7	35	33	28	24
K01998	-1	23	99	89	72	67
K01999	-1	16	61	65	45	45
K02000	-1	32	54	79	54	69
K02001	-1	3	10	13	17	14
K02002	-1	7	21	19	11	22
K02003	-1	78	296	296	212	190
K02004	-1	70	185	193	171	128
K02005	-1	27	92	84	70	67
K02006	-1	13	23	22	12	14
K02007	-1	4	5	6	3	3
K02008	-1	2	5	8	6	6
K02009	-1	1	4	3	1	nan
K02010	-1	24	53	49	37	42
K02011	-1	18	50	54	33	36
K02012	-1	20	58	56	41	40
K02013	-1	42	155	144	116	114
K02014	-1	72	201	211	145	168
K02015	-1	46	131	128	111	78
K02016	-1	40	130	110	103	77
K02017	-1	22	72	66	47	58
K02018	-1	5	27	26	20	17
K02019	-1	1	3	7	3	3
K02020	-1	1	10	7	10	5
K02021	1	410	1080	1002	821	698
K02022	-1	1	8	7	3	5
K02024	-1	1	10	5	3	3
K02025	-1	30	76	77	55	50
K02026	-1	23	82	70	51	65
K02027	-1	14	65	46	37	27
K02028	-1	140	345	381	274	249
K02029	-1	19	67	52	44	56
K02030	-1	14	58	61	35	36
K02031	-1	10	37	25	37	22
K02032	-1	32	104	115	84	87
K02033	-1	53	122	108	102	93
K02034	-1	32	130	122	105	81
K02035	-1	48	176	165	133	134
K02036	-1	77	233	232	140	141
K02037	-1	3	44	43	35	33
K02038	-1	29	214	239	244	215
K02039	-1	2	10	12	14	12
K02040	-1	10	36	37	21	17
K02041	-1	7	32	28	26	19
K02042	-1	8	25	16	20	18
K02043	-1	1	4	4	2	2
K02044	-1	7	16	12	13	11
K02045	-1	10	35	30	33	25
K02046	-1	2	12	12	8	6
K02047	-1	2	11	7	11	8
K02048	-1	3	13	8	7	9
K02049	-1	35	98	76	75	67
K02050	-1	12	58	61	55	35
K02051	-1	11	55	32	30	32
K02052	-1	12	46	35	24	37
K02053	-1	15	44	39	25	30
K02054	-1	7	21	9	16	12
K02055	-1	48	184	194	141	142
K02056	-1	8	34	38	39	34
K02057	-1	40	118	147	106	99
K02058	-1	1	10	13	6	6
K02062	-1	8	8	11	8	10
K02063	-1	2	13	13	6	11
K02064	-1	5	3	2	6	2
K02065	-1	164	454	397	301	268
K02066	-1	410	1195	1077	808	755
K02067	-1	90	261	245	196	186
K02068	-1	108	449	420	331	328
K02069	1	65	308	306	224	227
K02071	-1	23	57	47	32	32
K02072	-1	3	14	12	14	12
K02073	-1	8	16	18	11	16
K02074	-1	7	35	23	29	29
K02075	-1	1	5	5	5	4
K02076	-1	3	9	17	9	8
K02077	-1	8	23	24	14	19
K02078	-1	668	2622	2511	1960	1772
K02079	-1	nan	1	1	nan	1
K02080	-1	nan	nan	nan	nan	nan
K02081	-1	nan	nan	nan	1	nan
K02082	-1	1	7	9	7	8
K02083	1	179	557	520	434	389
K02084	-1	16	83	79	53	56
K02085	-1	3	15	24	18	12
K02086	-1	1	1	nan	2	1
K02087	-1	20	77	48	46	38
K02088	-1	17	60	58	35	41
K02089	-1	7	20	19	17	20
K02090	-1	3	6	11	4	2
K02091	-1	3	24	25	14	15
K02092	-1	nan	nan	nan	1	nan
K02093	-1	nan	nan	nan	nan	nan
K02094	-1	nan	2	nan	1	nan
K02095	-1	nan	nan	nan	nan	nan
K02096	-1	nan	7	1	1	2
K02097	-1	nan	nan	nan	nan	nan
K02098	-1	3	5	6	3	6
K02099	-1	nan	1	2	2	1
K02100	-1	7	41	37	24	35
K02101	-1	nan	nan	nan	nan	nan
K02103	-1	nan	nan	1	nan	nan
K02104	-1	nan	nan	nan	nan	nan
K02105	-1	1	1	nan	nan	1
K02106	-1	1	3	6	3	4
K02108	1	1706	3880	3697	2809	2523
K02109	1	1094	3443	3273	2654	2607
K02110	1	675	2573	2467	2014	1887
K02111	1	2726	6863	6586	5228	4760
K02112	1	14601	37511	35731	29083	26498
K02113	1	1189	4541	4270	3426	3163
K02114	1	918	2305	2260	1750	1637
K02115	1	1421	4109	3750	3010	2759
K02116	1	817	2677	2527	1946	1724
K02117	-1	9	25	24	22	14
K02118	-1	55	216	211	115	130
K02119	-1	nan	8	8	2	8
K02120	-1	2	4	3	4	5
K02121	-1	1	2	6	5	1
K02122	-1	nan	1	2	2	nan
K02123	-1	4	25	17	21	19
K02124	-1	1	2	nan	nan	1
K02125	-1	1	1	1	nan	nan
K02126	1	375	892	833	640	576
K02127	-1	nan	1	2	nan	1
K02128	1	6417	16880	16040	12247	11353
K02129	-1	68	485	477	371	369
K02130	-1	nan	nan	nan	nan	nan
K02131	-1	nan	nan	nan	nan	nan
K02132	1	4002	15838	15426	12462	11496
K02133	1	761	3127	2850	2416	2239
K02134	1	488	3381	3060	2575	2320
K02135	1	388	1426	1396	1092	1004
K02136	1	830	2893	2796	2144	2010
K02137	1	952	2760	2613	1889	1712
K02138	1	972	3180	2802	2176	1994
K02139	-1	nan	1	nan	nan	nan
K02140	1	1016	3779	3726	2990	2592
K02141	-1	nan	nan	nan	nan	nan
K02142	-1	nan	nan	nan	1	nan
K02143	-1	nan	nan	nan	nan	nan
K02144	1	836	3042	2809	2201	1923
K02145	1	667	2048	1926	1513	1354
K02146	1	1889	5207	4820	4024	3446
K02147	1	2953	8823	8506	6364	5739
K02148	1	1537	4311	3846	2977	2777
K02149	1	923	2939	2672	2106	1926
K02150	1	1898	6361	5857	4636	4074
K02151	1	622	1931	1755	1312	1242
K02152	1	785	3359	2957	2511	2183
K02153	1	268	828	784	603	562
K02154	1	1017	3373	3257	2509	2284
K02155	1	2198	8927	8474	6778	6321
K02156	-1	4	25	19	18	22
K02157	-1	2	10	21	18	23
K02158	-1	nan	nan	nan	nan	nan
K02159	-1	1	5	8	8	13
K02160	1	1601	4991	4710	3583	3397
K02161	-1	nan	nan	nan	nan	nan
K02162	-1	nan	nan	nan	nan	nan
K02163	-1	nan	nan	nan	nan	nan
K02164	-1	nan	2	2	nan	1
K02165	-1	nan	3	1	1	4
K02166	-1	nan	3	nan	1	nan
K02167	-1	nan	1	nan	nan	nan
K02168	-1	6	11	13	14	13
K02169	-1	24	84	70	68	62
K02170	-1	33	158	169	138	101
[truncated: 14,424 more rows]
