# Supplementary material for: Predicting the functional repertoire of an organism from unassembled RNA–seq data
Source: BMC Genomics. 2014 Nov 20;15(1):1003. doi: 10.1186/1471-2164-15-1003 (PMC4258056; doi:10.1186/1471-2164-15-1003)
Supplement: Supplementary file 3 — Additional file 3:Evidence values. These tables contain the calculated count and sum–of–scores evidence measures per function. The mean based evidence measures can be calculated from these two measures. The "Label" indicates wether the function is annotated in the reference database for A. thaliana by containing a value above zero. (ZIP 1 MB) [file 12864_2014_6719_MOESM3_ESM.zip › rapsearch.scoresum.csv]

# Feature	Label	SRR360147.rapsearch.scoresum.csv	SRR360152.rapsearch.scoresum.csv	SRR360153.rapsearch.scoresum.csv	SRR360154.rapsearch.scoresum.csv	SRR360205.rapsearch.scoresum.csv
K00001	1	72972.5	280784	250969	208603	190411
K00002	-1	50844	169385	158762	126003	113051
K00003	-1	3051.95	16090.2	16502.6	11038.9	12277.3
K00004	-1	344.997	1550.2	1716.91	1382.31	1124.71
K00005	-1	170.573	473.212	262.978	306.106	267.986
K00006	1	39783.5	121302	108362	80971.8	80256.3
K00007	-1	nan	66.6112	nan	100.495	33.4982
K00008	1	60215.2	193912	190026	146751	129291
K00009	-1	66.226	nan	102.035	32.3426	99.7242
K00010	-1	384.288	1041.55	1269.51	912.968	700.78
K00011	-1	36761.2	120114	110242	88642.8	79269
K00012	1	150653	596526	544842	432427	392067
K00013	1	26889.9	90219.5	82250.1	67538.3	59975.9
K00014	-1	481.686	1152.42	1123.55	1162.82	802.045
K00015	-1	523.302	1562.2	1819.42	937.621	1065.08
K00016	1	29072.5	109951	102389	88474.9	78112.1
K00018	-1	387.355	454.351	768.932	564.476	453.581
K00019	-1	2688.84	10683.3	9170.03	7243.23	6771.57
K00020	1	87185	269750	253883	195550	179132
K00021	1	21186	77656.9	73737.5	56407.3	53555.3
K00022	-1	66.226	259.14	43.8986	nan	73.1596
K00023	-1	4296.1	12172.9	10909.5	8284.55	8241.07
K00024	-1	203.315	1743.65	1442.49	911.057	1154.45
K00025	1	55986	256337	237791	191016	172970
K00026	1	261809	944994	886623	687211	621384
K00027	-1	1652.27	7563.53	7302.02	6497.57	6553.76
K00028	1	98554.1	312914	292251	229439	208679
K00029	1	73161.2	325303	304372	240388	222674
K00030	1	169318	710836	664645	515405	466663
K00031	1	113164	389972	369792	291488	264826
K00032	-1	nan	nan	nan	nan	nan
K00033	1	164821	721815	680940	542215	498585
K00034	-1	3346.51	7798.43	7750.69	5920.56	5688.37
K00035	-1	962.217	2041.88	2668.33	1656.06	1888.62
K00036	1	265327	762861	693739	536020	466925
K00038	-1	1853.22	9480.56	8474.82	7095.61	6009.37
K00039	-1	nan	222.575	33.4982	33.8834	66.9964
K00040	-1	164.409	303.025	179.047	293.808	289.172
K00041	-1	66.226	103.961	166.335	69.3076	65.8408
K00042	-1	43684.5	138566	127889	101785	92334.4
K00043	-1	nan	nan	33.4982	32.3426	nan
K00044	-1	36.1946	nan	nan	nan	36.1946
K00045	-1	68.9224	410.096	321.143	192.144	153.638
K00046	-1	3130.83	11897.5	11430.9	8989.69	9275.38
K00048	-1	nan	58.9214	59.6918	nan	nan
K00049	-1	256.829	847.884	1053.11	674.23	1141.29
K00050	-1	100.495	408.912	263.748	309.188	340.76
K00051	1	26677.2	99271.2	93407	75697.6	65301.9
K00052	1	87749.1	314083	294052	224738	201118
K00053	1	62683.4	310965	288676	231328	212626
K00054	-1	nan	98.5686	238.339	164.795	nan
K00055	-1	642.657	3708.43	2593.71	2428.9	2065.02
K00057	-1	4102.77	10492.7	9584.76	7713.77	7869.72
K00058	1	42761.5	164992	156054	126189	115654
K00059	1	68856.9	272867	262365	204278	191485
K00060	-1	178.662	1036.53	988.397	749.287	1123.55
K00061	-1	nan	nan	nan	32.3426	nan
K00062	-1	142.852	326.137	289.172	251.821	205.226
K00063	-1	1620.72	4912.63	3938.42	2782.46	2555.66
K00064	-1	nan	153.253	134.763	130.526	167.106
K00065	-1	348.079	2565.95	2222.49	1902.12	1604.1
K00066	-1	nan	33.8834	99.7242	nan	32.3426
K00067	-1	4547.77	17394	16769.1	14066.5	11348.8
K00068	-1	331.915	1717.32	1483.22	1342.28	1096.24
K00069	-1	101.65	389.666	177.506	250.666	36.5798
K00070	-1	nan	140.926	202.53	66.9964	40.4318
K00071	-1	34.2686	33.4982	34.2686	32.3426	35.039
K00072	-1	34.6538	68.152	66.226	68.152	34.6538
K00073	-1	nan	65.0704	37.7354	nan	32.7278
K00074	1	21447.6	84007.7	76551.7	60515.6	56496.7
K00075	-1	329.218	1120.08	966.069	706.159	956.824
K00076	-1	177.891	814	795.126	552.164	529.836
K00077	-1	428.543	1078.86	1115.81	1172.04	526.712
K00078	-1	75.856	139.386	32.7278	134.763	149.401
K00079	-1	15336.6	45638.2	42938.8	35352.3	29384.7
K00081	-1	33.113	613.011	632.271	534.844	440.127
K00082	-1	65.4556	108.584	85.486	76.2412	32.7278
K00083	1	197538	619870	593709	463459	429297
K00084	-1	nan	35.039	nan	nan	nan
K00086	-1	nan	98.1834	nan	nan	nan
K00087	-1	32.3426	132.452	nan	72.7744	32.3426
K00088	1	62259.9	227363	216730	169270	155261
K00090	-1	147.09	303.424	258.37	685.786	459.373
K00091	-1	18130.1	61132.9	56857.6	45678.6	40468.4
K00094	-1	34.2686	167.491	242.962	34.6538	104.732
K00096	-1	nan	321.514	241.036	167.876	132.452
K00097	-1	201.76	757.39	989.952	616.079	445.877
K00098	-1	203.3	1539.76	1361.11	723.107	752.754
K00099	1	18037.9	59253.7	53892.1	40632.2	39995.5
K00100	-1	34897.4	118403	110809	87058.1	75633.3
K00101	-1	52306	182991	167555	129257	118955
K00102	1	24069.8	60198	59702.1	44438.3	41241.2
K00103	-1	33.113	202.915	100.109	170.573	69.3076
K00104	-1	319.203	1070.46	1224.47	824.772	655.754
K00105	-1	nan	nan	nan	nan	nan
K00106	1	12821.6	38489.5	35363.2	28363.4	24771.7
K00107	-1	70.4632	277.616	382.733	348.849	280.697
K00108	-1	918.746	7509.5	6815.68	5935.04	5596.94
K00109	-1	118.984	273.778	619.574	191.373	114.747
K00111	1	4530.19	15952.8	14483.2	12162	10379.3
K00112	-1	32.3426	203.3	32.3426	229.879	70.4632
K00113	-1	98.5686	398.126	399.282	437.017	198.678
K00114	-1	66.9964	432.038	146.319	66.9964	139.386
K00115	-1	33.4982	214.485	542.177	359.649	223.345
K00116	-1	66.6112	172.499	430.084	233.332	327.677
K00117	-1	465.137	1420.06	1456.64	1221.39	1410.06
K00118	-1	2806.22	7786.03	7771.4	6225.04	5964.76
K00119	-1	351.574	1007.7	1181.38	906.42	1276.11
K00121	1	147567	514508	483613	375036	342770
K00122	1	44862.1	241840	229038	183904	168205
K00123	-1	735.819	2557.9	2348.41	2840.13	2165.16
K00124	-1	66.9964	281.853	149.016	242.976	271.081
K00125	-1	nan	133.993	nan	nan	35.039
K00126	-1	nan	nan	nan	nan	nan
K00127	-1	98.5686	361.932	557.171	237.968	247.199
K00128	1	142805	445595	420851	321402	295759
K00129	-1	572.237	4146.58	4072.67	2727.92	2531.15
K00130	1	100910	403440	368485	290139	264318
K00131	1	27004.8	101765	90231.1	72577.2	67278.2
K00132	-1	nan	nan	nan	nan	nan
K00133	1	72480.2	255863	243255	191745	169884
K00134	1	108209	496918	460430	358970	335410
K00135	-1	3259.24	14081.7	11564.5	9872.55	8915.65
K00137	-1	32.3426	209.863	233.745	55.4546	32.3426
K00138	-1	nan	nan	nan	nan	nan
K00139	-1	89.338	380.478	506.011	138.629	339.276
K00140	1	71153.4	218666	203758	157690	145326
K00141	-1	nan	102.035	nan	nan	33.4982
K00142	1	3239.62	10370.5	9756.3	9122.46	7250.2
K00143	-1	246.429	1149.74	1295.29	1132.79	788.948
K00145	1	68154.3	184107	168133	128036	114881
K00146	-1	nan	340.403	175.209	150.556	220.263
K00147	-1	820.62	2649	2891.6	2649.78	1979.7
K00148	-1	nan	nan	73.93	nan	42.3578
K00149	-1	nan	nan	48.9062	64.6852	nan
K00150	-1	4483.33	18956.9	16796.5	14723.1	10438.1
K00151	-1	nan	80.0932	115.517	42.3578	82.4044
K00152	-1	nan	nan	nan	nan	nan
K00153	-1	2953.78	6649.22	7102.43	5925.7	5453.61
K00154	-1	405.103	2154.88	1545.31	1371.26	1065.88
K00155	-1	1909.03	5810.65	6139.43	6790.15	5717.42
K00156	-1	132.837	479.375	443.951	301.099	202.915
K00157	-1	100.88	211.004	251.821	264.148	138.23
K00158	-1	7974.03	26020.2	20829.8	16877.5	17558.7
K00161	1	196684	761127	712039	542897	496106
K00162	1	119391	490553	463497	367366	329818
K00163	-1	226.798	714.661	664.985	525.613	842.148
K00164	1	68867.9	228357	221295	174479	150811
K00166	1	62093.4	199392	186222	146640	125981
K00167	1	108124	310353	292476	218997	211473
K00169	-1	66.226	67.3816	68.9224	104.347	66.9964
K00170	-1	66.6112	99.339	132.837	99.339	33.8834
K00171	-1	100.88	100.109	65.0704	nan	32.3426
K00172	-1	33.8834	69.3076	nan	33.8834	nan
K00174	-1	233.332	539.823	562.536	382.347	473.212
K00175	-1	234.487	610.672	539.053	465.508	399.282
K00176	-1	36.5798	173.654	314.966	310.729	139.386
K00177	-1	nan	nan	nan	nan	33.113
K00179	-1	275.69	405.83	400.438	465.123	303.025
K00180	-1	32.3426	32.7278	66.9964	nan	33.8834
K00181	-1	nan	133.222	169.032	171.728	100.495
K00182	-1	34.6538	nan	nan	nan	nan
K00183	-1	32.3426	nan	nan	nan	32.7278
K00184	-1	132.452	547.142	512.103	670.349	341.145
K00185	-1	66.9964	371.947	271.452	239.495	270.297
K00186	-1	nan	nan	nan	nan	nan
K00187	-1	nan	131.682	nan	nan	197.137
K00188	-1	nan	nan	33.4982	nan	nan
K00189	-1	nan	nan	nan	nan	nan
K00192	-1	32.7278	266.83	132.067	228.709	162.869
K00193	-1	nan	nan	33.8834	nan	68.9224
K00194	-1	nan	nan	nan	65.4556	32.3426
K00195	-1	nan	nan	nan	32.7278	nan
K00196	-1	32.3426	nan	67.3816	98.9538	133.608
K00197	-1	nan	32.7278	nan	nan	33.113
K00198	-1	32.7278	539.823	271.067	270.297	169.802
K00200	-1	69.3076	98.1834	32.3426	nan	nan
K00201	-1	34.6538	70.4632	132.452	36.965	32.3426
K00202	-1	nan	nan	nan	34.2686	32.7278
K00203	-1	nan	nan	nan	nan	nan
K00204	-1	32.7278	34.6538	69.6928	34.2686	34.6538
K00205	-1	67.3816	229.095	199.063	95.8722	132.067
K00206	-1	nan	nan	nan	nan	nan
K00207	1	53062.8	186020	170992	136839	121324
K00208	1	51181.9	174919	168806	130492	118754
K00209	-1	nan	102.421	98.1834	33.113	nan
K00210	-1	nan	nan	33.113	nan	33.113
K00211	-1	nan	138.615	35.4242	nan	nan
K00212	-1	979.979	2455.17	3156.73	2187.91	1689.66
K00213	1	67696.3	206041	190111	146734	130172
K00214	-1	nan	132.452	33.113	32.7278	65.4556
K00215	1	46485.1	138347	127534	104476	95220.6
K00216	-1	nan	133.222	141.312	138.615	67.3816
K00217	-1	33.4982	nan	nan	33.4982	32.7278
K00218	1	102971	389368	354921	286264	268638
K00219	-1	174.039	829.38	630.317	908.703	422.009
K00220	-1	47.7506	118.214	117.058	196.395	132.081
K00221	-1	nan	nan	nan	nan	nan
K00222	1	69450.5	192718	168447	130035	119355
K00223	-1	nan	232.176	171.728	135.919	197.137
K00224	1	nan	nan	nan	36.1946	54.299
K00225	1	20933.3	59708.9	56968.5	49074.1	41122.3
K00226	-1	167.876	894.094	866.373	311.898	492.857
K00227	1	42890.4	121435	116438	89347.1	79109.3
K00228	1	53150.9	177731	162766	127216	124064
K00230	-1	35.039	33.113	32.7278	66.6112	32.7278
K00231	1	42943.1	130692	122233	95595.4	86984.6
K00232	1	142545	524884	485342	377396	346721
K00234	1	45975.8	163496	150183	119539	110556
K00235	1	160453	468092	427677	333329	296653
K00236	-1	4790.1	13917.4	13441.9	8861.66	8331.81
K00237	-1	nan	33.113	nan	nan	67.3816
K00239	-1	2633.69	11532.1	10753.5	7934.94	7359.97
K00240	-1	837.597	5534.72	4777.16	4308.17	3391.63
K00241	-1	1543.27	6793.81	5753.02	4238.25	4223.97
K00242	-1	68.152	177.506	234.873	233.717	137.074
K00243	-1	33.4982	228.324	198.293	169.032	65.0704
K00244	-1	175.195	1135.51	1147.83	868.285	648.036
K00245	-1	nan	203.3	136.689	99.7242	32.7278
K00246	-1	65.4556	nan	34.2686	33.113	65.4556
K00247	-1	nan	99.7242	33.113	33.113	33.4982
K00248	-1	99.7242	98.1834	161.342	102.806	227.953
K00249	1	22479.6	93214.6	87259.2	70022.1	65062.2
K00251	-1	2043.5	7424.67	6214.43	4240.63	5307.62
K00252	-1	103.191	577.601	633.855	687.355	422.051
K00253	1	86942.2	241327	237807	184256	168635
K00254	1	25300.3	93720.6	88205	66310.9	60754
K00255	-1	nan	58.151	174.453	nan	33.113
K00256	-1	nan	45.8246	nan	nan	45.8246
K00257	-1	88.5676	1023.86	853.676	1006.54	961.518
K00258	-1	nan	nan	nan	nan	nan
K00259	-1	136.304	853.676	608.375	321.899	361.561
K00260	-1	nan	33.4982	35.039	nan	32.3426
K00261	1	100585	324315	305989	235684	211528
K00262	1	15146.9	45146.7	40244.9	33292.7	29816.9
K00263	-1	nan	71.6188	77.3968	107.428	42.3578
K00264	1	34803.5	145238	132880	107175	100902
K00265	-1	872.522	3159.07	2868.77	2281.16	2509.48
K00266	-1	1910.25	11197.7	11602.7	10077.2	8927.38
K00270	-1	nan	nan	nan	nan	nan
K00271	-1	nan	nan	nan	nan	nan
K00272	-1	nan	66.226	68.5372	35.039	133.608
K00273	-1	200.233	296.89	379.679	656.924	353.101
K00274	-1	1702.32	6806.17	6511.97	5390.71	4915.95
K00275	1	2999.8	8722.5	8126.02	5275.64	5199.38
K00276	1	27106.4	96146.6	86259.4	71006.7	61567.1
K00277	-1	nan	nan	70.078	nan	nan
K00278	1	3897.82	11629.7	11123.2	9883.96	8642.12
K00279	1	22882.4	76696	72177.7	58893.5	53890.4
K00280	-1	65.8408	99.339	204.841	163.639	140.156
K00281	1	56976.8	264243	250202	199341	188394
K00282	-1	64.6852	131.682	305.721	103.576	97.7982
K00283	-1	27.335	134.378	364.628	nan	100.109
K00284	1	84186.9	260789	235403	184899	168794
K00285	-1	472.841	3497.01	2983.74	2124.3	2349.17
K00286	1	6622.97	28599.3	27110.4	23354.8	20327.7
K00287	-1	5598.65	16133.2	14270.3	11524.2	10518.4
K00288	-1	21213.2	84998	83888.2	65857.5	59814.2
K00289	-1	196.78	582.637	600.742	611.898	447.475
K00290	-1	178.662	700.794	947.608	822.86	237.583
K00291	-1	nan	nan	nan	nan	nan
K00292	-1	859.055	1798.96	1564.87	1210.22	1172.11
K00293	-1	nan	33.4982	32.7278	32.7278	71.6188
K00294	1	3705.26	14218.6	13889.6	9798.57	9124.97
K00295	-1	nan	33.113	33.113	nan	nan
K00296	-1	nan	nan	nan	nan	nan
K00297	1	100956	317904	280508	228137	204617
K00298	-1	nan	nan	nan	nan	nan
K00299	-1	nan	169.802	64.6852	68.9224	134.763
K00300	-1	nan	nan	nan	nan	nan
K00301	-1	66.9964	169.802	139.386	136.689	166.335
K00302	-1	192.144	516.354	692.306	682.29	567.943
K00303	-1	479.76	2649.5	1991.45	2669.51	1956.02
K00304	-1	nan	nan	nan	nan	nan
K00305	-1	32.7278	68.9224	nan	34.2686	nan
K00306	-1	39.6614	428.971	384.687	236.813	333.869
K00308	-1	934.126	3683.79	4102.34	2781.23	2056.99
K00309	-1	792.814	2725.35	1917.53	2615.23	2190.91
K00311	1	14818.8	47902.6	43531.1	36656	29670
K00312	-1	nan	nan	nan	nan	nan
K00313	-1	nan	133.993	210.619	171.742	167.876
K00314	-1	136.675	282.98	216.768	167.477	169.788
K00315	-1	117.829	298.031	632.243	299.957	259.54
K00316	-1	70.4632	165.95	267.986	131.296	66.226
K00317	-1	nan	nan	nan	nan	nan
K00318	1	23461	111263	111514	86556.6	79078.1
K00319	-1	nan	33.4982	nan	nan	33.8834
K00320	-1	nan	nan	nan	nan	nan
K00321	-1	nan	nan	nan	nan	nan
K00322	-1	65.8408	259.911	197.522	351.546	266.06
K00323	-1	35.4242	33.4982	33.4982	66.6112	nan
K00324	-1	70.8484	745.463	681.548	509.435	488.235
K00325	-1	103.191	344.626	475.166	599.929	450.514
K00326	1	218112	665620	613386	482432	434652
K00327	1	170775	505817	458693	351694	317067
K00328	-1	281.082	1144.35	929.875	637.25	620.287
K00329	-1	nan	41.9726	nan	35.039	35.4242
K00330	-1	1218.75	1599.2	1660.41	1789.8	1131.33
K00331	-1	1466.07	9742.63	10091.2	8000.83	6810.43
K00332	-1	165.18	291.098	351.931	362.731	202.53
K00333	-1	272.636	973.06	1161.32	900.628	507.894
K00334	-1	424.705	1651.84	2190.51	1276.8	1141.25
K00335	-1	3751.65	13975.5	13847.3	11052.8	9461.44
K00336	-1	1633.81	5120.93	4127.44	3727.73	3360.42
K00337	-1	7236.61	17966.6	17605	13240.8	11655.4
K00338	-1	8024.12	32042.5	31803.8	23831.3	20956.1
K00339	-1	165.95	681.149	729.656	335.752	376.184
K00340	-1	nan	100.495	65.8408	32.7278	148.63
K00341	-1	8608.86	28058.9	24362.7	17124.4	19591.1
K00342	-1	963.801	2293.09	2124.02	1902.23	1447.48
K00343	-1	927.62	3147.96	2916.54	1998.53	2149.46
K00344	1	89118.2	333992	317056	245454	218586
K00346	-1	100.88	102.421	375.029	200.989	202.53
K00347	-1	nan	201.76	203.686	32.7278	66.6112
K00348	-1	nan	132.837	64.6852	107.813	32.7278
K00349	-1	nan	nan	nan	98.1834	35.4242
K00350	-1	98.1834	97.7982	132.067	132.452	65.4556
K00351	-1	1929.46	5149.18	4348.69	4145.77	3708.74
K00353	-1	nan	nan	nan	nan	nan
K00354	-1	49.6766	88.1824	199.477	191.773	45.0542
K00355	-1	nan	97.7982	nan	66.9964	65.8408
K00356	-1	3325.64	11336.1	12056.6	8189.17	6909.66
K00357	-1	nan	nan	nan	nan	33.8834
K00358	-1	242.191	283.779	398.141	356.938	341.916
K00359	-1	140.541	558.712	445.506	415.86	350.404
K00360	-1	649.948	2138.91	1978.72	1232.9	1276.03
K00362	-1	522.132	1158.61	887.517	715.803	986.87
K00363	-1	nan	67.7668	69.6928	66.6112	167.876
K00364	-1	nan	32.3426	134.378	74.3152	41.5874
K00365	1	49372.8	145866	129106	96860.4	88635.6
K00366	1	51784	183214	171822	141024	117917
K00367	-1	nan	33.113	133.993	32.3426	99.339
K00368	-1	174.425	1198.66	767.006	699.624	947.993
K00369	-1	nan	53.5286	nan	nan	53.5286
K00370	-1	201.374	1297.58	1133.96	1160.52	867.886
K00371	-1	98.5686	525.2	233.332	338.834	262.607
K00372	-1	297.261	747.389	663.815	493.257	428.186
K00373	-1	nan	67.7668	66.9964	69.3076	102.421
K00374	-1	191.744	240.651	283.394	266.06	165.565
K00375	-1	323.426	2143.88	1555.94	914.852	1669.52
K00376	-1	65.8408	345.768	340.375	32.7278	33.4982
K00380	-1	834.402	2550.94	1914.85	1659.15	1919.47
K00381	-1	370.406	801.289	858.27	756.62	790.917
K00382	1	73929.9	251919	230107	190402	169653
K00383	1	26115.8	81027	76295.8	63489.9	54804.8
K00384	1	101617	352941	337968	263091	233529
K00385	-1	35.8094	66.6112	nan	35.8094	nan
K00386	-1	nan	nan	nan	nan	nan
K00387	1	108671	519269	485690	396821	356982
K00389	-1	65.8408	nan	65.0704	33.113	132.837
K00390	-1	540.251	1703.96	1554.51	915.308	709.668
K00391	-1	42644.5	165373	150339	121417	111331
K00392	1	50094.2	177131	163156	130808	118395
K00394	-1	nan	98.9538	100.109	65.4556	65.8408
K00395	-1	nan	nan	nan	nan	nan
K00397	-1	nan	nan	nan	nan	nan
K00399	-1	34.6538	204.841	163.254	101.65	66.9964
K00400	-1	66.6112	196.766	189.833	45.4394	180.973
K00401	-1	nan	nan	nan	nan	nan
K00402	-1	nan	nan	66.9964	nan	65.8408
K00404	-1	102.035	570.254	604.508	436.632	525.585
K00405	-1	33.8834	65.4556	100.495	100.109	32.3426
K00406	-1	154.408	707.699	669.194	564.462	733.879
K00407	-1	nan	99.339	nan	32.7278	nan
K00408	-1	nan	97.413	168.647	nan	nan
K00410	-1	nan	66.6112	nan	nan	nan
K00411	1	82674.1	375383	361098	280601	263954
K00412	1	26117.2	68675.5	59834.7	46187.9	45157.7
K00413	1	78962.6	325896	310926	233658	221375
K00414	-1	82.0192	45.8246	122.451	34.6538	nan
K00415	-1	33.113	233.332	509.407	298.402	66.6112
K00416	1	10449.3	28243.2	25745.9	20107.2	19601.3
K00417	1	26992.3	147990	144196	115237	103547
K00418	-1	nan	nan	65.8408	nan	33.8834
K00419	1	8528.2	44261.7	43347.1	33739.9	32002.4
K00420	-1	nan	nan	nan	nan	nan
K00421	-1	nan	nan	nan	nan	nan
K00422	-1	nan	nan	nan	nan	nan
K00423	1	137217	549319	514719	413329	391124
K00425	-1	647.651	1303.01	1438.92	1637.62	1160.55
K00426	-1	344.227	1549.42	1483.56	1657.6	1066.56
K00427	-1	nan	32.7278	54.6842	49.2914	33.113
K00428	-1	1357.73	4984.61	4848.71	3639.59	3459.79
K00430	1	1.07554e+06	4.30629e+06	4.08513e+06	3.23255e+06	2.94102e+06
K00431	-1	nan	177.121	67.3816	101.65	140.541
K00432	1	349783	962660	877500	681634	621035
K00433	-1	15406.8	45842.8	42599.5	32701.1	29295.6
K00434	1	197196	877987	816779	647147	582287
K00435	-1	4893.92	20217.4	17206.4	13790.9	13046.5
K00436	-1	32.3426	103.576	nan	nan	nan
K00437	-1	nan	nan	nan	nan	nan
K00438	-1	nan	nan	nan	nan	nan
K00440	-1	64.6852	nan	nan	nan	nan
K00441	1	7993.41	23668	20205.2	17003.9	15244
K00442	-1	nan	32.7278	nan	nan	nan
K00443	-1	33.4982	nan	nan	100.88	nan
K00444	-1	nan	133.222	32.7278	32.7278	65.0704
K00445	-1	nan	69.3076	32.3426	nan	nan
K00446	-1	nan	nan	nan	70.078	nan
K00448	-1	32.7278	34.6538	nan	35.039	nan
K00449	-1	32.3426	165.565	179.817	133.237	170.187
K00450	-1	35.039	172.113	99.7242	35.039	98.5686
K00451	1	19915.4	69336.3	61011.1	53418.6	43720.7
K00452	-1	68.5372	32.7278	168.261	66.6112	203.3
K00453	-1	130.526	268.371	172.128	244.902	101.265
K00454	1	57625.2	214468	195285	155369	142509
K00455	-1	nan	nan	64.6852	97.413	97.413
K00456	-1	nan	32.7278	nan	nan	32.7278
K00457	1	36448.8	170848	159789	129552	119285
K00458	-1	33.113	67.3816	33.113	68.5372	66.226
K00459	-1	15569.2	59014.8	56126.5	43316.2	42924.9
K00460	-1	nan	nan	110.895	44.669	nan
K00461	-1	139.386	67.3816	103.961	140.926	nan
K00462	-1	nan	nan	nan	nan	nan
K00463	-1	131.682	167.106	98.1834	134.378	130.526
K00464	-1	nan	100.109	33.113	132.837	133.993
K00466	-1	32.7278	229.48	199.834	167.876	341.53
K00467	-1	nan	80.8636	40.4318	nan	40.4318
K00468	-1	nan	nan	nan	nan	nan
K00469	1	170136	529851	489178	373712	340835
K00470	-1	nan	nan	nan	nan	nan
K00471	-1	nan	nan	69.3076	67.3816	67.7668
K00472	1	303089	912738	840691	659603	597739
K00473	-1	nan	70.8484	67.3816	nan	105.887
K00474	-1	nan	32.7278	nan	nan	nan
K00475	1	28475.8	111832	110176	86674.4	80438.2
K00476	-1	69.6928	239.11	272.993	106.273	281.468
K00477	-1	9660.38	25368.5	24292.3	19494	17038.5
K00478	-1	405.459	1215.22	812.074	867.914	512.502
K00479	-1	1073.15	3596.42	2141.69	2455.9	2491.71
K00480	-1	6782.24	29137.5	28624.2	23342.5	23336.7
K00481	-1	nan	448.959	305.721	469.36	138.23
K00483	-1	66.6112	468.204	134.378	197.522	66.6112
K00484	-1	nan	nan	38.5058	32.3426	nan
K00485	1	14391.7	51189.3	46552	40056.7	35811.4
K00486	-1	377.725	810.505	978.381	617.591	1004.96
K00487	1	73138.8	265113	253981	196630	174970
K00488	-1	303.039	1157.09	1160.55	718.128	764.709
K00489	-1	102.806	171.343	240.265	67.7668	135.919
K00490	-1	458.218	1413.54	1236.81	836.741	1588.37
K00491	-1	32.7278	32.3426	126.289	111.28	66.6112
K00492	-1	161.727	1142.12	904.508	596.462	831.349
K00493	-1	478.99	1662.64	1912.54	1654.18	1133.57
K00494	-1	nan	nan	nan	nan	nan
K00495	-1	551.393	2084.69	1524.44	896.02	1546
K00496	-1	99.339	354.242	335.367	301.484	108.969
K00497	-1	148.63	158.26	287.631	226.798	148.245
K00498	-1	205.997	953.743	751.983	764.31	448.188
K00499	-1	33.113	101.65	68.5372	101.65	33.8834
K00500	-1	33.4982	149.016	185.981	73.5448	33.4982
K00501	-1	nan	nan	nan	nan	nan
K00502	-1	nan	33.113	166.721	67.7668	32.7278
K00503	-1	66.6112	128.215	130.911	32.7278	167.876
K00504	-1	68.152	102.035	133.608	72.004	32.7278
K00505	-1	34.2686	133.993	203.3	205.612	67.3816
K00506	-1	nan	34.2686	32.7278	34.2686	nan
K00507	1	247367	749115	698650	538465	494507
K00508	-1	166.335	624.154	613.753	572.551	318.433
K00509	-1	nan	nan	nan	nan	nan
K00510	1	97397.3	259609	241222	190351	167046
K00511	1	93998.2	341789	315398	252938	233924
K00512	-1	9599.5	31505.8	29307.1	24428.5	22283.4
K00513	-1	574.106	1318.78	1396.55	870.197	995.715
K00514	1	62517.7	207882	184891	139005	128104
K00515	-1	33.113	248.754	115.517	76.6264	165.194
K00517	1	123016	412737	383964	306877	288460
K00518	-1	32.7278	140.156	36.5798	97.7982	70.4632
K00519	-1	nan	nan	nan	nan	nan
K00520	-1	971.847	3471.14	3877.37	2527.43	2526.27
K00521	-1	122.451	171.343	203.3	320.359	214.471
K00522	1	135397	454271	424412	337801	318609
K00523	-1	700.409	3984.13	4156.63	2635.29	2442.77
K00524	-1	nan	133.222	198.678	33.113	nan
K00525	-1	3401.84	11352.7	12389.2	13300.5	12394.2
K00526	-1	8648.41	28064.8	25514	20539.8	17581.9
K00527	-1	200.604	686.157	631.087	551.764	723.493
K00528	1	11086.2	30196.7	25105.1	21823.5	19621.1
K00529	-1	103.191	1222.9	739.671	595.278	693.076
K00530	-1	nan	nan	nan	nan	nan
K00531	-1	nan	nan	nan	nan	nan
K00532	-1	4489.93	16609.6	13413.9	10695.7	11165.5
K00533	-1	nan	nan	nan	73.93	32.7278
K00534	-1	nan	nan	nan	nan	nan
K00535	-1	40902.5	105544	100604	78807.7	69126.9
K00537	-1	33.113	132.837	132.837	99.7242	103.576
K00538	-1	nan	nan	nan	nan	nan
K00539	-1	nan	nan	nan	nan	nan
K00540	1	116849	358122	332917	261970	237063
K00541	-1	nan	nan	nan	34.6538	nan
K00542	-1	608.004	1833.64	1545.62	1452.05	1060.83
K00543	-1	327.306	1070.87	1005.8	297.66	730.084
K00544	-1	nan	nan	33.4982	nan	102.035
K00545	-1	nan	nan	102.035	104.347	100.88
K00546	-1	nan	nan	nan	34.2686	nan
K00547	1	75117.6	253720	236831	180762	168856
K00548	-1	391.578	1561.36	2039.61	1872.5	1297.97
K00549	1	43593.7	245911	227545	182742	166566
K00550	1	9392.14	36366.8	33276.8	29777.5	26115.6
K00551	-1	32.7278	nan	nan	35.039	nan
K00552	-1	66.226	nan	nan	34.6538	nan
K00553	-1	nan	nan	32.7278	nan	nan
K00554	-1	170.958	501.717	469.745	434.335	268.756
K00555	1	31621	114644	106720	80458.9	78166
K00556	-1	1041.93	3252.48	2776.94	1932.94	2394.59
K00557	-1	nan	583.722	720.796	491.316	277.616
K00558	1	21345.8	69757.3	67983.6	54387.4	49185.9
K00559	1	38511.8	133355	132376	107759	96649.8
K00560	-1	2080.97	5710.27	6226.27	4782.57	4121.4
K00561	-1	34.2686	nan	nan	nan	34.2686
K00562	-1	nan	nan	nan	nan	nan
K00563	-1	237.184	504.413	589.5	548.312	399.681
K00564	-1	5647.47	20739.6	20245.2	22230.2	22621
K00565	1	52119.8	150368	132586	113167	99536.9
K00566	1	2653.29	8842.39	7999.06	7140.69	6676.25
K00567	-1	103.191	473.212	544.06	400.823	198.293
K00568	-1	719.284	4171.79	4549.16	3425.5	3725.09
K00569	-1	32.7278	66.9964	65.4556	nan	nan
K00570	-1	714.248	2405.34	2542.41	2003.36	1674.92
K00571	-1	370.806	1277.21	1107.41	696.942	349.62
K00572	-1	nan	nan	nan	nan	nan
K00573	1	18634.9	70089.6	66021.3	51509.2	49314.3
K00574	1	91363.1	247084	229336	174024	157778
K00575	-1	317.277	1055.79	906.006	848.255	630.716
K00577	-1	105.117	33.113	68.9224	nan	68.9224
K00578	-1	nan	nan	nan	36.1946	nan
K00579	-1	nan	nan	nan	nan	nan
K00580	-1	nan	101.65	nan	32.3426	105.887
K00581	-1	nan	nan	nan	nan	33.8834
K00582	-1	nan	nan	nan	nan	nan
K00583	-1	nan	nan	nan	nan	nan
K00584	-1	nan	32.3426	nan	64.6852	nan
K00586	1	21252.6	60737.6	56283.2	46823.8	42116.5
K00587	1	13445	34969.6	30983.4	25590.4	22666.8
K00588	1	239876	832123	756957	595090	531950
K00589	-1	65.4556	32.7278	66.6112	34.2686	72.3892
K00590	-1	nan	nan	nan	41.5874	nan
K00591	1	8939.85	29482.5	26406.1	20389.4	17996.4
K00592	1	22205.1	67040.2	58220.7	47428	43210.3
K00594	-1	nan	nan	nan	nan	nan
K00595	-1	231.406	567.158	631.843	395.045	708.47
K00596	-1	71.6188	50.8322	50.8322	87.0268	nan
K00597	-1	nan	221.405	243.732	246.429	40.4318
K00598	-1	33.113	133.993	32.7278	97.7982	66.226
K00599	1	41261.2	132831	121556	93660.4	88088.3
K00600	1	241127	770997	715210	549580	507174
K00601	1	12110.1	31921.5	30912.9	25114.7	22010.5
K00602	1	19527.5	71502.7	64243.9	50723.3	46481.1
K00603	-1	33.4982	135.148	33.4982	175.195	205.226
K00604	1	18050.8	51801.1	46403.4	36694.6	31461.7
K00605	1	61786.6	227980	215445	167112	152224
K00606	1	5990.85	32337.2	33359.6	24952.2	23963.7
K00607	-1	nan	nan	nan	nan	nan
K00608	-1	nan	nan	nan	35.8094	nan
K00609	1	18811	53236.9	45171.6	36795.1	32811.3
K00610	-1	66.9964	64.6852	nan	35.039	nan
K00611	1	35688.6	119603	108731	87469.2	81793.7
K00612	-1	nan	328.434	164.795	203.686	174.425
K00613	-1	32.3426	nan	33.8834	nan	123.221
K00614	-1	402.378	2224.08	1829.02	1713.5	1790.5
K00615	1	45786	208084	185997	146116	132374
K00616	1	65697	214862	193393	149560	139885
K00617	-1	nan	nan	nan	nan	nan
K00618	-1	33.8834	32.3426	163.254	65.8408	34.6538
K00619	-1	nan	241.421	134.763	108.584	69.3076
K00620	1	11613.8	37463.4	36305.1	29502.6	26267
K00621	1	3591.27	9670.9	8688.54	7200.55	7465.53
K00622	-1	33.113	67.3816	33.8834	nan	nan
K00623	-1	105.502	182.514	104.732	174.039	72.3892
K00624	-1	171.728	239.88	398.897	410.838	273.764
K00625	-1	69.3076	332.286	236.413	331.9	283.779
K00626	1	81876.7	283709	261181	206980	187901
K00627	1	142915	437010	409776	324642	292187
K00628	-1	nan	nan	nan	nan	nan
K00629	-1	33.8834	nan	134.763	32.3426	97.7982
K00630	1	42618.9	123622	113401	90001.8	85417.2
K00631	-1	1505.88	4009.37	3653.99	3071.05	3129.19
K00632	-1	698.155	2061.35	2355.94	1766.73	1435.2
K00633	-1	33.4982	125.533	75.4708	nan	32.3426
K00634	-1	34.6538	66.226	33.8834	33.8834	66.226
K00635	-1	893.666	2124.25	1541.69	1345.71	1290.64
K00637	-1	102.421	595.649	739.657	368.865	274.149
K00638	-1	406.601	1853.97	1860.15	1377.68	1229.05
K00639	-1	132.067	453.966	322.67	309.972	446.662
K00640	1	138785	514684	481639	382598	353019
K00641	-1	477.834	1512.43	1049.23	771.229	722.337
K00643	-1	85.486	442.81	168.647	566.459	664.628
K00645	1	24637.5	102676	92168.3	76338.7	71613.4
K00646	-1	nan	33.4982	nan	nan	71.2336
K00647	-1	113.977	380.835	462.07	520.977	292.267
K00648	1	4779.74	17578.5	15306.5	11538.4	11440.2
K00649	-1	nan	166.721	66.226	98.1834	99.339
K00650	-1	101.65	106.273	243.347	208.693	134.378
K00651	-1	103.961	310.743	542.149	384.673	411.237
K00652	1	6272.28	15407.6	16675.1	13342.9	12170.3
K00653	-1	nan	122.451	66.6112	107.428	33.8834
K00654	1	72651.2	211154	196458	159392	140026
K00655	1	31346.2	93662.9	85737.5	63098.4	58293.2
K00656	-1	333.441	665.342	999.567	690.779	725.033
K00657	-1	3097	9130.83	9635.24	6021.9	6300.29
K00658	1	78806.7	250747	239719	186021	171220
K00659	-1	nan	98.1834	nan	nan	nan
K00660	1	24363	170947	157665	134147	125040
K00661	-1	1130.51	3039.52	3259	3125.42	2319.88
K00662	-1	nan	205.226	137.845	105.887	103.191
K00663	-1	nan	nan	nan	nan	nan
K00664	-1	nan	nan	32.7278	nan	nan
K00665	-1	131.682	941.031	713.477	761.984	675.742
K00666	-1	43068.6	156241	147226	120295	110676
K00667	-1	33.4982	35.039	70.078	65.4556	nan
K00668	-1	135.534	203.686	70.078	277.23	97.7982
K00669	-1	nan	nan	nan	34.2686	nan
K00670	1	95579	369321	351269	288317	261624
K00671	1	102820	361312	331019	261526	235929
K00672	-1	nan	nan	nan	34.6538	nan
K00673	-1	65.4556	288.786	267.986	384.273	387.74
K00674	-1	238.725	1396.55	1447.38	1157.46	1053.48
K00675	-1	164.795	236.028	271.838	303.025	298.402
K00676	-1	1681.91	5018.77	4527.51	4049.23	3706.94
K00677	1	2874.99	8870.38	8274.55	5952.97	6174.82
K00678	-1	34.2686	168.647	34.2686	169.417	34.2686
K00679	1	26399.4	94972.7	93396	74083.5	69639.2
K00680	-1	34396.4	100317	97538.5	72874	69028
K00681	1	24791.3	76463.3	73210.9	59467.4	49026.8
K00682	-1	nan	nan	nan	nan	nan
K00683	-1	5925.59	15916.9	14580	10934.7	8780.35
K00684	-1	107.813	107.428	487.85	267.215	282.623
K00685	1	3033.33	7874.14	6723.2	6056.65	5458.11
K00686	-1	nan	nan	nan	nan	nan
K00687	-1	99.339	196.752	394.66	270.682	132.452
K00688	1	60731.2	187170	179871	139865	120068
K00689	-1	143.623	243.732	288.786	180.203	72.3892
K00690	-1	135.534	201.76	239.495	173.654	239.495
K00691	-1	66.9964	212.545	136.304	234.873	164.409
K00692	-1	98.5686	197.522	97.7982	126.289	139.771
K00693	-1	nan	233.346	106.658	75.0856	159.801
K00694	-1	404.675	1865.14	1685.32	1223.27	1190.54
K00695	1	45913.9	152121	140770	109693	99614.4
K00696	1	59852.1	229708	214550	167884	154483
K00697	-1	200.604	727.73	540.594	737.374	459.73
K00698	-1	506.325	2252.87	1768.49	1227.89	1395
K00699	-1	20772.2	69647.3	65499.9	51065.9	45055.6
K00700	1	57828.3	170753	154256	124474	116438
K00701	-1	nan	nan	35.4242	69.3076	nan
K00702	-1	nan	nan	nan	nan	nan
K00703	1	48298.5	164449	155740	122872	112124
K00704	-1	nan	nan	99.339	99.339	33.113
K00705	1	69183.9	229416	207514	162286	147476
K00706	-1	170.958	360.02	367.71	333.056	265.289
K00709	-1	nan	32.3426	67.7668	nan	nan
K00710	-1	265.289	1164.75	1084.65	508.251	673.816
K00712	-1	32.7278	207.923	103.576	37.7354	36.1946
K00713	-1	nan	nan	nan	nan	nan
K00714	-1	68.5372	132.452	99.339	66.9964	34.6538
K00715	-1	nan	nan	nan	nan	nan
K00716	-1	nan	35.4242	36.5798	nan	nan
K00717	-1	113.206	455.906	557.942	222.946	349.249
K00718	-1	nan	36.5798	nan	nan	nan
K00719	-1	nan	nan	34.6538	34.6538	nan
K00720	-1	nan	234.487	200.989	28.1054	164.795
K00721	1	56644.5	153731	143088	109025	100588
K00722	-1	nan	33.113	32.7278	33.8834	nan
K00725	-1	nan	nan	nan	nan	nan
K00726	1	10728.3	29415.1	30127.6	25014.3	21515.4
K00727	-1	nan	37.3502	nan	nan	73.93
K00728	-1	1120.08	3619.37	4142.65	2372.61	2862.77
K00729	1	42096.2	103653	95573.2	70187.4	66953.2
K00730	-1	nan	nan	nan	nan	nan
K00731	-1	nan	98.5686	99.7242	103.191	135.534
K00733	-1	32.7278	98.5686	65.8408	65.8408	nan
K00734	-1	4947.43	15519.6	16190.7	11012.7	10469.4
K00735	-1	578.357	1262.23	846.742	773.583	618.019
K00736	1	15317.3	44895.6	40563.5	32089.3	26457.7
K00737	1	110063	294341	274154	212819	196152
K00738	-1	32.7278	134.763	135.148	33.8834	137.46
K00739	-1	nan	32.3426	nan	nan	nan
K00741	-1	nan	169.802	67.3816	66.6112	136.304
K00742	-1	34.2686	33.113	nan	32.3426	65.8408
K00743	-1	nan	nan	nan	nan	nan
K00744	-1	nan	140.926	70.078	33.4982	33.4982
K00745	-1	nan	nan	nan	nan	nan
K00746	-1	70.4632	nan	33.113	32.3426	nan
K00747	-1	nan	65.8408	nan	98.1834	nan
K00748	1	5036.06	15482.8	14596.8	9171	10254.6
K00749	-1	374.258	1012.26	873.264	708.855	709.24
K00750	-1	25024.1	72821.1	68145.9	51741.1	47104.6
K00752	-1	32.3426	nan	135.919	69.6928	133.993
K00753	1	8540.42	23149.7	21230.5	16615.6	14518.5
K00754	-1	171.728	891.768	685.001	882.138	430.098
K00756	-1	nan	205.226	66.9964	67.3816	33.4982
K00757	-1	191.359	283.379	371.162	423.15	137.845
K00758	-1	32.7278	298.402	437.816	552.549	745.492
K00759	1	88736.3	329763	311166	246036	226598
K00760	1	8178.78	28667.4	29832.3	21457.1	18266
K00761	1	14590.2	44814.9	39230.7	30460.3	29432.9
K00762	-1	431.254	738.515	956.439	842.463	1036.95
K00763	1	43896.3	122100	114132	89517.9	82568.1
K00764	1	20682.9	67010.9	60385.3	47894.5	43784.3
K00765	1	72351.7	233667	226567	176987	162415
K00766	1	31141.7	98685.9	91529.4	72427.9	64918.4
K00767	1	88659.8	221587	207640	163875	150493
K00768	-1	131.296	941.045	828.624	793.585	890.227
K00769	-1	38.891	105.887	113.591	105.117	205.997
K00770	1	39276.7	127328	117520	93239.7	86818.7
K00771	-1	90096	271837	260585	201053	183213
K00772	-1	166.721	406.216	264.519	98.5686	198.678
K00773	-1	1302.98	4922.05	5445.7	3810.42	3351.06
K00774	-1	36.5798	nan	nan	112.821	41.2022
K00775	-1	nan	33.4982	33.8834	nan	68.5372
K00776	-1	nan	nan	nan	nan	nan
K00777	-1	nan	32.3426	nan	nan	nan
K00778	-1	288.401	798.207	467.448	689.238	397.37
K00779	-1	999.596	3159.74	2982.99	2390.4	1838.62
K00780	-1	1797.06	4077.75	3142.07	2785.89	2685.38
K00781	-1	nan	nan	33.113	nan	33.113
K00782	-1	71.6188	236.413	100.88	170.573	133.608
K00783	1	6542.1	22419.4	21095.5	16751	14853.3
K00784	1	22083.2	58376.8	54940.2	45023.9	40105.6
K00785	-1	nan	69.3076	65.4556	36.965	66.9964
K00786	-1	nan	166.335	67.3816	32.7278	32.3426
K00787	1	108086	314983	290765	225014	212769
K00788	-1	66.6112	344.241	136.689	268.756	274.933
K00789	1	107528	534692	491022	394361	366063
K00790	-1	191.373	507.481	728.885	691.15	613.368
K00791	1	23800	73939	67762.2	53301.3	50336
K00793	1	25778.2	108807	104454	78416.3	73615.8
K00794	1	66294	282155	265889	207967	184667
K00795	-1	78.5524	884.506	1378.93	1226.46	976.912
K00796	-1	336.152	778.576	812.06	458.203	650.347
K00797	1	208567	663877	618227	477398	449966
K00798	-1	271.452	521.747	203.686	411.237	213.316
K00799	1	987520	3.11739e+06	2.9042e+06	2.27164e+06	2.08127e+06
K00800	1	24649.4	96535.2	91044.9	74626.3	65873
K00801	1	29567.6	78312.2	74150.8	57001.8	53017.3
K00802	-1	102.806	34.2686	35.4242	34.2686	nan
K00803	-1	32.3426	388.539	202.145	154.794	149.03
K00804	-1	70.8484	166.335	67.7668	101.65	33.4982
K00805	-1	102.806	315.736	251.821	134.378	66.9964
K00806	-1	3503.39	10459	10586	7351.41	7222.8
K00807	-1	nan	nan	nan	nan	nan
K00808	-1	32.7278	83.56	65.8408	102.806	84.7156
K00809	-1	14613.2	43894	43316	29469.8	29077.4
K00810	-1	nan	nan	nan	nan	nan
K00811	1	47221.4	141419	133421	102464	93102.6
K00812	-1	7056.42	24203.9	21098.8	16560.6	15581.8
K00813	-1	nan	550.238	523.274	164.795	320.744
K00814	1	58025.8	167687	155991	120447	106117
K00815	1	133845	440479	404661	321673	291052
K00816	-1	1031.25	5531.71	4964.08	4145	4361.44
K00817	1	31782.8	92629.3	85213.9	65639.3	59354.2
K00818	1	18198.2	80539.3	79025.1	60571.5	56845
K00819	1	47072.8	125360	110862	87153.6	77445.8
K00820	1	5449.73	12514.5	12538	9655.66	7894.21
K00821	-1	598.388	1394.3	853.305	853.305	1116.31
K00822	-1	236.028	641.873	627.635	668.837	265.289
K00823	-1	370.42	701.179	852.121	568.727	579.499
K00824	-1	404.318	1043.14	1383.54	886.817	747.032
K00825	-1	nan	99.339	32.7278	134.378	nan
K00826	1	203313	655530	596480	470256	426390
K00827	1	86854.3	299139	272942	214911	197265
K00829	-1	nan	nan	nan	nan	nan
K00830	1	50468	148390	139360	110550	97082.5
K00831	1	60528.3	167607	153344	119332	111035
K00832	-1	432.823	2412.44	2109.03	1902.63	1595.32
K00833	1	2650.49	7931.82	8717.39	7503.62	7381.56
K00835	-1	nan	99.7242	168.261	99.339	67.7668
K00836	-1	32.7278	275.69	381.962	133.993	273.393
K00837	-1	68.152	606.862	402.777	675.414	370.435
K00838	-1	100.495	67.7668	67.3816	104.347	35.039
K00839	-1	nan	32.7278	32.7278	168.647	nan
K00840	-1	32.3426	50.0618	39.2762	nan	nan
K00841	-1	168.261	132.067	169.032	67.7668	99.339
K00842	-1	nan	nan	nan	nan	nan
K00843	-1	nan	32.7278	nan	nan	nan
K00844	1	45795.7	139998	129813	104217	97149.2
K00845	-1	483.998	849.396	1103.56	1098.52	644.94
K00846	-1	40.0466	210.234	251.436	138.23	173.654
K00847	1	94536.4	307365	296671	229389	212262
K00848	-1	nan	267.6	300.328	189.062	244.503
K00849	1	21800.1	66379.2	62161.9	47790.4	44567.7
K00850	1	89987.1	289897	261518	201692	186307
K00851	1	9792.64	20929.5	20279.5	15046.8	14833.5
K00852	1	14885.2	55620.6	50913.9	42024.2	36410.7
K00853	-1	651.132	1728.91	1964.57	1232.2	1311.51
K00854	1	36572.1	110499	104925	82899.7	72118.4
K00855	1	24173.4	105973	97972.1	73900.6	71144.7
K00856	1	41454.5	169740	157745	127648	111779
K00857	1	44484.6	143251	129803	102706	92658.2
K00858	1	21209.7	71484	61171.2	52186.4	43932.4
K00859	1	10379.1	35679.7	32873.7	24671.7	20824.1
K00860	1	99333.5	311272	297397	225397	203460
K00861	1	43582.8	123374	109346	87586.8	75859.9
K00862	-1	nan	35.039	nan	35.039	nan
K00863	-1	8592.11	37817.9	33076.3	26086.5	24524
K00864	1	8897.01	58168.2	52243.2	41092.9	40843.8
K00865	-1	nan	367.325	268.371	135.919	99.339
K00866	-1	34.2686	101.65	103.191	68.9224	33.8834
K00867	-1	242.962	853.648	686.913	546.001	383.902
K00868	1	47671.8	135678	129353	97803.2	90805.7
K00869	1	18332	67618.3	62848.6	54474.8	46303.4
K00870	-1	3731.34	9980.92	9674.84	6991.32	5730.92
K00871	-1	2547.23	9683.37	9845.09	8871.23	6498.03
K00872	1	11715.8	50141.1	48200.7	39099.2	35898
K00873	1	335875	1.22945e+06	1.15001e+06	911074	813102
K00874	-1	735.819	2921.32	3193.94	2708	2319.91
K00875	-1	10490	32504	32742.4	27540.8	26622.8
K00876	1	151919	412684	384298	296929	269652
K00877	-1	nan	139	103.961	nan	140.156
K00878	1	9867.54	42464.3	39713.7	32825.2	29372.2
K00879	-1	nan	nan	nan	65.8408	66.226
K00880	-1	172.884	521.362	298.031	374.287	266.844
K00881	-1	32.7278	35.4242	164.795	66.9964	102.806
K00882	-1	68.9224	576.032	803.999	308.032	265.303
K00883	-1	33.113	32.3426	33.113	45.4394	33.4982
K00884	-1	170.187	163.254	167.876	130.526	296.861
K00885	-1	nan	67.7668	103.961	nan	32.7278
K00886	-1	105.502	73.93	141.697	32.7278	137.074
K00887	-1	nan	nan	nan	nan	nan
K00888	1	10066.7	33685.1	33013.6	24828.9	23070.5
K00889	1	55829.7	158095	146986	114842	104592
K00891	1	62925.2	189739	176798	139197	120998
K00892	-1	33.113	133.608	101.65	135.148	137.845
K00893	-1	1188.66	3782	3326.49	2477.82	2245.25
K00894	1	18099.3	48936.9	44923	37438.8	32348.3
K00895	1	58156.3	180058	170692	126606	121344
K00897	-1	nan	32.7278	174.824	65.0704	51.2174
K00898	1	37489.9	104619	98490.6	76033.7	68528.2
K00899	1	25177.6	71549.4	68277.7	47932.6	45649.4
K00900	-1	66.6112	136.689	167.876	67.7668	34.2686
K00901	1	74013.3	210735	199185	155877	141779
K00902	1	12814.7	35726	30321	24993.4	23311.3
K00903	-1	33.4982	105.117	159.031	103.961	35.4242
K00904	-1	280.697	937.208	1343.44	621.842	539.452
K00905	-1	nan	nan	nan	nan	nan
K00906	-1	nan	167.876	134.378	33.8834	nan
K00907	-1	1016.93	2761.59	2604.5	2629.88	2350.72
K00909	-1	66.6112	211.004	442.81	210.234	351.546
K00910	-1	303.424	1009.24	1476.69	1360.4	689.238
K00911	-1	103.961	357.324	471.671	172.113	198.293
K00912	-1	1531.36	4756.23	4253.74	3379.64	3082.03
K00913	1	52043.4	159742	147480	116295	104143
K00914	1	14058.3	35933.3	33473.2	28454.4	24492.9
K00915	1	50357	177051	161209	124982	110189
K00916	-1	2018.11	6198.34	6678.54	5344.67	4058.96
K00917	-1	102.421	285.32	310.729	208.308	340.389
K00918	-1	nan	33.8834	38.1206	33.8834	nan
K00919	1	33837.1	94926.3	91835.3	67336.5	65324.5
K00920	-1	nan	34.2686	nan	66.6112	nan
K00921	1	42511.9	127254	118688	96759.4	87214.7
K00922	-1	172.113	239.11	299.943	263.363	406.986
K00923	-1	818.209	1711.5	1443.13	1163.21	1222.91
K00924	1	370592	1.16233e+06	1.10536e+06	850793	767189
K00925	-1	233.717	1183.24	1027.69	832.847	772.399
K00926	-1	nan	133.993	65.8408	66.6112	33.8834
K00927	1	43130.4	181804	172749	136235	129741
K00928	1	90380.8	247302	232159	175246	167728
K00929	-1	nan	32.3426	32.7278	nan	nan
K00930	1	11584.1	52922.9	48525.3	39424.2	35598
K00931	-1	310.729	1326.08	829.38	762.384	777.021
K00932	-1	nan	33.4982	68.5372	nan	35.039
K00933	-1	33.4982	305.336	371.947	272.608	411.223
K00934	-1	nan	132.067	105.117	70.4632	70.078
K00936	-1	2092.01	7488.54	6843.23	5859.77	5063.89
K00937	-1	272.223	1607.96	1470.11	1311.48	1184.79
K00938	1	14259.2	42453.6	40317.9	30169.5	30664.8
K00939	1	251504	769580	722758	554944	519629
K00940	1	154306	556077	513765	412853	370365
K00941	-1	376.969	1500.17	800.176	976.541	718.913
K00942	1	33354	97653.9	92067.1	74470.9	64660
K00943	1	49240.1	133569	128372	104214	92412.5
K00944	-1	nan	nan	nan	nan	nan
K00945	-1	491.316	771.999	645.711	693.475	822.061
K00946	-1	200.219	570.625	542.52	661.875	232.176
K00947	-1	nan	123.607	nan	33.113	nan
K00948	1	104432	340620	304028	239664	227221
K00949	1	31763.1	91925.7	81154.9	66285.4	58169.4
K00950	-1	266.83	333.441	440.099	236.413	442.025
K00951	-1	11314.4	34777.5	33625	24798.1	24311.5
K00952	-1	142.082	179.817	107.813	178.662	68.9224
K00953	-1	14584.8	39046.2	34234.1	28387.6	25490.5
K00954	-1	538.297	1338.8	1358.83	1086.21	1031.15
K00955	-1	38.5058	229.879	226.027	218.708	283.408
K00956	-1	nan	267.6	167.491	166.335	97.7982
K00957	-1	136.304	118.984	209.464	307.661	348.863
K00958	-1	68.152	476.693	502.487	403.904	147.475
K00960	-1	nan	nan	136.689	33.4982	nan
K00961	-1	nan	nan	nan	nan	nan
K00962	1	14338	42175.1	39387.8	29097.8	25969.8
K00963	1	84900.5	317366	289900	222253	204728
K00965	1	7742.56	27348.2	23237.5	18576.8	18075.1
K00966	1	66849	251024	235681	183658	165401
K00967	1	68640.3	234597	213640	169504	154492
K00968	1	58960.4	179281	167749	129827	122273
K00969	-1	350.005	1181.68	1145.12	756.606	716.174
K00970	-1	6935.74	15970.8	16442.8	11077.4	9822.12
K00971	-1	99.339	307.262	306.106	233.332	269.526
K00972	1	67330.8	186311	177106	138944	119710
K00973	-1	185.21	407.385	898.702	847.884	549.082
K00974	-1	2998.1	10649.3	10913.8	7271.95	7568.81
K00975	1	179166	532738	477118	372616	341573
K00976	-1	81.6198	213.287	265.66	167.477	108.57
K00977	-1	nan	nan	nan	nan	33.4982
K00978	-1	32.3426	66.9964	66.6112	65.4556	66.6112
K00979	1	49405.3	158645	141825	115484	104527
K00980	-1	nan	65.8408	nan	nan	99.7242
K00981	1	74931.7	211260	193920	149663	136206
K00982	-1	100.495	1419.64	1378.45	1135.86	845.159
K00983	-1	132.067	202.145	337.293	235.643	464.352
K00984	-1	nan	33.4982	nan	nan	nan
K00985	-1	3932.23	14439.5	15675.2	11263.5	9184.15
K00986	-1	282.623	527.525	516.369	482.87	297.646
K00987	-1	nan	nan	33.4982	33.4982	69.3076
K00988	-1	213.701	872.893	666.897	723.493	956.453
K00989	-1	nan	179.832	191.373	342.329	204.47
K00990	-1	3797.65	13027.1	13517.3	8842.1	9086.24
K00991	1	29504.3	79264.1	71310.2	53859.2	48923.8
K00992	-1	nan	91.6492	35.8094	53.1434	38.5058
K00993	1	69579.9	202698	179677	140987	129009
K00994	-1	nan	33.4982	184.069	268.799	54.6842
K00995	1	45269	152483	148169	118068	109759
K00996	-1	nan	179.832	110.125	73.93	66.226
K00997	-1	129.756	1031.13	924.468	690.38	400.052
K00998	-1	33.8834	132.837	200.219	68.9224	235.258
K00999	1	112955	294043	278435	209254	192930
K01000	-1	6086.36	16990.1	14074.3	10535.1	10337.2
K01001	1	44459	127006	116672	87970.5	83528.9
K01002	-1	32.3426	171.343	316.507	299.173	233.717
K01003	-1	6718.44	32782.4	28748.9	23651.2	22566.9
K01004	-1	nan	88.1824	289.186	239.894	174.054
K01005	-1	nan	67.3816	139	nan	35.039
K01006	1	17793.6	72456.3	70488.5	57413.3	51058.6
K01007	-1	528.281	1229.03	1444.66	1157.06	969.921
K01008	-1	34.6538	526.741	492.472	292.638	224.101
K01011	1	239076	693032	649190	518326	473387
K01012	1	64958.4	191086	179501	143377	130065
K01013	-1	974.558	3854.72	3915.57	2252.92	2013.04
K01014	-1	263.763	1951.5	1561.82	1054.68	1055.46
K01015	-1	945.682	1615.28	1576.01	1306.47	659.592
K01016	-1	294.564	852.492	679.608	424.32	405.074
K01017	-1	nan	nan	nan	nan	nan
K01018	-1	nan	nan	nan	38.5058	nan
K01019	-1	33.113	64.6852	nan	nan	nan
K01020	-1	33.8834	65.0704	65.8408	nan	100.88
K01021	-1	nan	35.4242	68.5372	34.2686	33.113
K01022	-1	nan	135.148	37.3502	33.113	102.421
K01023	-1	nan	32.3426	nan	33.113	32.3426
K01024	-1	34.2686	67.7668	32.7278	171.728	34.2686
K01025	-1	173195	466891	440848	339126	312571
K01026	-1	32.3426	132.837	104.347	107.043	68.5372
K01027	-1	101.65	67.3816	67.3816	132.452	nan
K01028	-1	nan	65.8408	99.7242	100.109	nan
K01029	-1	34.2686	68.152	98.9538	67.3816	170.587
K01031	-1	nan	nan	nan	nan	32.7278
K01032	-1	nan	66.226	32.3426	nan	nan
K01034	-1	nan	nan	32.7278	98.5686	nan
K01035	-1	38.1206	66.9964	nan	71.6188	53.9138
K01036	-1	nan	nan	nan	nan	nan
K01039	-1	nan	66.9964	35.4242	33.113	99.7242
K01040	-1	nan	65.0704	32.7278	32.7278	66.9964
K01041	-1	33.8834	35.039	nan	35.039	70.8484
K01042	-1	137.845	452.811	591.811	472.085	319.973
K01043	-1	103.191	539.466	352.715	244.132	240.665
K01044	-1	33.8834	nan	32.7278	nan	32.7278
K01045	-1	33.113	342.301	137.074	170.187	339.604
K01046	-1	7103.79	21233.6	20025.6	16625.3	14989.6
K01047	1	30443.8	81479.2	73636.4	59001.5	55906.9
K01048	-1	3863.18	11859.4	11596.4	10224.1	8596.54
K01049	-1	nan	100.495	32.3426	66.226	102.806
K01050	-1	nan	135.148	33.8834	270.682	100.495
K01051	1	372649	1.47473e+06	1.41629e+06	1.12286e+06	1.02775e+06
K01052	-1	5238.4	14317.4	13404.8	9881.11	9947.68
K01053	-1	710.011	1745	1761.94	1160.51	944.883
K01054	-1	14389.8	40340	39887.2	31130.2	28701.4
K01055	-1	1869.78	6692.42	7068.23	5633.16	4983.21
K01056	1	70122.9	195691	186652	139528	129595
K01057	1	77435.3	290099	283739	223618	202643
K01058	-1	34.6538	396.6	133.222	162.498	234.487
K01059	-1	nan	35.8094	67.3816	nan	nan
K01060	-1	35.039	136.689	33.8834	64.6852	33.113
K01061	1	103292	357887	336818	266144	241509
K01062	-1	1194.88	2849.54	2125.24	1846.84	1963.88
K01063	-1	105.887	469.374	348.079	586.818	217.938
K01064	-1	nan	33.113	73.1596	33.113	35.8094
K01065	-1	nan	nan	68.9224	35.4242	32.7278
K01066	-1	6080.71	27353.2	26175.8	23713.8	22208.2
K01067	-1	33.113	102.035	146.319	110.895	68.5372
K01068	1	296.49	1025.78	630.331	991.906	529.066
K01069	1	80908	251579	235505	181472	166930
K01070	1	51047	164652	158125	120552	101689
K01071	-1	69.3076	66.6112	33.4982	33.4982	33.4982
K01072	-1	33.113	70.078	32.3426	99.339	98.9538
K01073	-1	nan	nan	70.078	nan	35.039
K01074	1	118759	348438	318525	247238	220679
K01075	-1	nan	nan	32.7278	33.8834	nan
K01076	1	nan	nan	85.8712	33.8834	112.436
K01077	-1	65.8408	863.649	740.427	480.531	273.764
K01078	1	17425	54950.9	48732.2	37118.3	36363.7
K01079	1	41691.5	162177	151633	116077	108499
K01080	-1	11733.9	44500.3	40401.4	32248.9	29560.3
K01081	1	11058.6	33959.1	27671.5	21518.3	21861.5
K01082	1	54236.3	143587	133836	103783	96928.8
K01083	-1	621.842	1969.49	1743.85	1783.14	1686.49
K01084	-1	32.3426	71.6188	106.658	65.4556	37.7354
K01085	-1	nan	nan	nan	32.3426	nan
K01087	1	104675	275795	258394	200600	176021
K01089	-1	nan	99.339	66.9964	34.2686	32.7278
K01090	1	35214.6	117027	109458	85968.7	79682
K01091	1	121339	343887	332182	254726	229033
K01092	1	27777.7	103822	102967	79120.5	76217.2
K01093	-1	nan	100.495	34.2686	33.4982	36.5798
K01095	-1	105.887	372.717	338.834	238.725	234.487
K01096	-1	nan	164.795	165.565	165.95	164.795
K01097	-1	308.032	299.173	857.1	447.418	592.967
K01098	-1	nan	36.5798	70.8484	68.152	66.226
K01099	-1	42156.5	125915	119124	89404.9	83153.8
K01100	1	59242.4	198114	189733	137944	126783
K01101	-1	3342.91	12892.6	12726.3	10563.3	8054.03
K01102	1	237694	736673	698862	545226	494410
K01103	1	24286.2	64850.3	63515.9	50558.9	47139.7
K01104	1	103384	312252	284500	217369	192941
K01106	-1	1814.78	5430.49	4944.52	5318.45	3238.72
K01107	-1	nan	32.7278	33.4982	33.4982	99.7242
K01108	-1	77.782	213.316	337.693	422.023	441.269
K01109	-1	nan	33.4982	34.6538	100.88	135.919
K01110	1	29126.8	83386.4	79863.6	59753.6	53677.7
K01111	-1	nan	nan	nan	nan	32.7278
K01112	-1	1669.59	4733.86	3920.64	3932.56	3470.87
K01113	1	4880.86	16906.2	15890.1	11397.9	11634.3
K01114	1	60026.5	209116	200884	163638	146343
K01115	1	166505	541047	495214	396354	356013
K01116	-1	105.887	417.001	385.044	134.763	272.223
K01117	-1	nan	66.6112	nan	nan	33.4982
K01118	-1	196.752	843.618	683.831	398.126	396.971
K01119	-1	184.825	673.06	474.368	485.553	664.585
K01120	-1	377.34	857.1	790.104	747.375	639.162
K01121	-1	nan	34.2686	66.9964	167.491	101.65
K01122	-1	1698.18	4696.31	5273.52	3473.7	2689.31
K01124	-1	nan	68.9224	69.6928	33.4982	nan
K01125	-1	nan	67.3816	133.222	67.3816	133.608
K01126	1	62016.8	167244	156295	116123	103649
K01127	-1	nan	nan	100.88	32.7278	nan
K01128	-1	76.2412	406.23	336.537	517.51	316.521
K01129	-1	195.996	441.255	624.91	580.64	478.22
K01130	-1	65.0704	251.436	420.468	197.522	274.149
K01131	-1	32.7278	136.304	65.4556	99.7242	33.113
K01132	-1	nan	32.7278	32.7278	32.7278	32.7278
K01133	-1	nan	187.536	211.033	87.412	122.08
K01134	-1	nan	34.2686	100.88	68.152	34.2686
K01135	-1	nan	nan	nan	nan	nan
K01136	-1	nan	65.8408	nan	nan	35.4242
K01137	-1	1100.03	2508.48	2340.61	1465.05	1336.06
K01138	-1	33.4982	165.95	nan	98.5686	33.4982
K01139	-1	1656.15	3484.4	3184.05	2619.95	1782.42
K01141	-1	36.965	439.714	271.838	365.028	311.499
K01142	1	14922.8	39037.4	37929.3	29987.6	27113.7
K01143	-1	61.6178	309.987	541.05	303.823	256.472
K01144	-1	614.937	2849.44	2009.62	1376.21	1714.29
K01145	-1	nan	nan	nan	nan	nan
K01146	-1	nan	nan	34.6538	32.7278	nan
K01147	-1	3118.64	8950.42	6775.19	5809.84	5613.07
K01148	1	18137.8	50636.7	44841.7	36510.3	31263.2
K01149	-1	nan	nan	32.3426	nan	nan
K01150	-1	103.576	33.8834	32.7278	66.9964	169.417
K01151	-1	100.495	500.946	573.321	389.281	306.877
K01152	-1	nan	nan	32.3426	32.7278	nan
K01153	-1	1060.4	3001.77	2927.45	2715.29	2130.4
K01154	-1	629.917	2299.43	1599.44	1243.29	1049.61
K01155	-1	44.2838	33.113	109.354	137.845	nan
K01156	-1	205.612	500.162	456.277	495.925	533.275
K01157	-1	4333.08	13620.7	11385.1	8644.99	8719.7
K01158	-1	90.8646	100.109	33.8834	66.9964	32.7278
K01159	-1	nan	35.039	287.246	238.725	204.071
K01160	-1	nan	nan	32.7278	32.3426	nan
K01161	-1	nan	nan	nan	nan	nan
K01163	-1	32.3426	170.958	66.226	67.3816	130.911
K01164	1	1355.85	2783.7	2698.96	1970.79	2318.52
K01165	-1	189.833	998.426	671.134	612.612	949.534
K01166	1	133340	427331	396584	302831	274243
K01167	-1	nan	103.205	nan	52.7582	nan
K01168	-1	nan	32.3426	65.4556	nan	nan
K01169	-1	nan	nan	nan	nan	nan
K01170	-1	33.113	36.5798	nan	nan	32.7278
K01172	-1	nan	nan	nan	nan	nan
K01173	-1	34.2686	338.834	266.06	271.067	205.612
K01174	-1	66.9964	499.777	367.325	225.243	304.951
K01175	-1	14927.2	50522.3	46377.2	37250.4	34026.4
K01176	1	28505.8	83117.1	80635.3	62789.2	56074.9
K01177	1	87921.8	348728	328365	262094	237711
K01178	-1	nan	298.017	275.304	169.032	233.717
K01179	1	178262	701954	655665	532593	473722
K01180	-1	170.587	425.119	558.341	390.836	336.936
K01181	-1	3112.71	9700.85	10591.5	8219.17	7407.54
K01182	-1	66.226	796.638	703.077	438.173	402.364
K01183	1	151361	663412	641414	499813	478064
K01184	1	60872.8	215164	203827	157365	141398
K01185	-1	120.91	417.03	465.579	124.377	284.563
K01186	-1	95.1018	332.671	467.434	195.982	154.779
K01187	1	15352.3	51341.5	48747.5	38859.9	34620.4
K01188	1	468313	1.37721e+06	1.26212e+06	988923	899887
K01189	-1	nan	72.3892	176.736	78.1672	nan
K01190	1	24931.2	65562.3	61038.1	46736	42172.2
K01191	1	41016.9	126202	116241	90110.3	81645.3
K01192	-1	742.767	2767.35	2044.63	1654.55	1140.14
K01193	1	83164.5	279415	269326	206629	189441
K01194	1	9412.55	32143.6	31634.2	25200.3	21604
K01195	-1	33.8834	339.99	437.788	207.923	349.234
K01196	-1	405.83	614.524	426.631	266.445	303.41
K01197	-1	135.148	230.25	405.83	200.604	241.036
K01198	-1	66.226	705.003	537.512	469.745	608.36
K01199	-1	nan	nan	33.4982	nan	nan
K01200	-1	2134.77	5882.26	4830.22	3952.67	3651.56
K01201	-1	nan	33.8834	66.226	32.7278	65.4556
K01202	-1	nan	232.947	66.9964	nan	102.806
K01203	-1	36.5798	169.032	33.113	66.226	67.7668
K01204	-1	51.6026	245.301	239.138	102.035	216.026
K01205	1	5587.19	15368.4	13067.5	10840.5	10576.8
K01206	1	13728	43868	42131	31900.3	27948.9
K01207	-1	473.982	1279.49	897.518	1241.74	763.924
K01208	-1	nan	nan	nan	nan	nan
K01209	1	61421.1	173650	160291	118586	107834
K01210	-1	2606.33	10867.3	9973.63	7710.38	7914.08
K01212	-1	36.5798	136.689	99.339	100.495	83.1748
K01213	1	51262.4	202291	192985	151371	137967
K01214	-1	nan	nan	nan	33.4982	nan
K01215	-1	66.226	201.76	171.728	184.055	106.273
K01216	-1	nan	nan	nan	nan	33.4982
K01217	-1	33.113	33.113	99.339	66.9964	101.65
K01218	-1	179.047	560.638	408.926	436.275	475.166
K01219	-1	nan	nan	33.113	nan	nan
K01220	-1	769.745	1931.47	1812.11	1572.6	1089.35
K01222	-1	65.0704	131.682	203.3	167.491	165.18
K01223	-1	7215.46	18627.8	15845.6	13102.8	11980.3
K01224	-1	33.4982	243.732	211.39	144.393	172.884
K01225	-1	396.999	1020.04	745.092	669.621	634.183
K01226	-1	267.215	1240.59	968.366	849.396	934.098
K01227	1	19451.2	67365.2	60842.6	49038	42866.7
K01228	1	14165.8	36166.3	34270.5	27272.7	24757.3
K01229	-1	30409.1	87283.9	80509.6	62001	56956.5
K01230	1	62736.1	165499	158633	121290	106255
K01231	1	13243.8	42780	42676.3	32498.9	31211.6
K01232	-1	nan	nan	35.4242	100.109	nan
K01233	-1	nan	66.9964	67.3816	67.7668	nan
K01234	-1	nan	nan	nan	nan	105.117
K01235	-1	32.7278	103.576	102.806	98.5686	204.841
K01236	-1	138.615	810.163	805.155	858.298	896.433
K01238	-1	66.6112	249.51	208.308	396.215	356.168
K01239	-1	2195.3	8063.4	6724.49	5104.15	4579.66
K01240	1	77525.1	244844	223013	171070	157902
K01241	-1	79.3228	252.606	230.65	244.916	169.431
K01242	-1	nan	32.3426	nan	nan	nan
K01243	-1	2011.48	4698.74	4301.74	3510.11	3387.26
K01244	1	19739.7	65179.9	59601.2	47332.6	42871.1
K01245	-1	nan	34.2686	34.2686	nan	nan
K01246	1	74743.4	259656	246317	190900	174341
K01247	1	16566.9	64726.4	65191.7	49219.4	44457.9
K01249	-1	728.571	1976.99	1687.41	1243.41	1326.22
K01250	-1	317.291	1015.42	838.282	589.913	544.888
K01251	1	69647	331866	311393	244131	230764
K01252	-1	33.113	nan	nan	35.039	32.3426
K01253	-1	6088.47	35998.6	32215.9	26759.1	25265.2
K01254	1	12922.8	38864.9	34328.5	30429.5	26032.3
K01255	1	52592.9	199683	187992	150555	142872
K01256	1	64015.5	202750	192328	147485	141990
K01257	-1	nan	33.8834	nan	nan	nan
K01258	-1	130.911	301.099	170.573	65.4556	199.063
K01259	1	47399.5	134276	127884	95479.4	93816.3
K01260	-1	106.273	nan	107.043	nan	nan
K01261	-1	nan	100.109	99.7242	nan	33.4982
K01262	1	250570	963577	891800	704034	641385
K01263	-1	nan	33.113	98.5686	32.3426	65.4556
K01264	-1	106.273	353.857	174.81	69.6928	272.608
K01265	1	282522	833361	766797	602995	544082
K01266	-1	nan	144.008	69.3076	98.5686	184.825
K01267	1	31539.6	100951	95818.7	75809.6	65384.4
K01268	-1	68.152	102.421	70.4632	nan	102.035
K01269	-1	99.7242	197.908	337.293	235.643	66.6112
K01270	-1	134.763	562.921	594.493	400.052	359.635
K01271	-1	1269.94	5526.33	5273.78	3118.6	3105.89
K01273	-1	66.226	236.413	370.035	313.824	221.02
K01274	-1	nan	33.8834	32.3426	nan	nan
K01275	-1	1959.34	6224.24	5335.81	5345.8	3993.79
K01276	-1	325.766	1590.71	1385.45	971.904	914.523
K01277	-1	82.7896	221.405	175.195	139.771	98.9538
K01278	1	16293.3	52728.3	51222.3	39099.3	35582.7
K01279	-1	nan	103.576	nan	136.689	33.113
K01280	1	16393.7	49424.1	45215.4	36038.8	32853.1
K01281	-1	164.409	403.904	331.9	465.893	198.293
K01282	-1	32.7278	331.9	199.834	168.261	166.721
K01283	-1	32.7278	336.922	314.581	542.149	219.094
K01284	-1	192.529	835.557	703.876	598.73	560.638
K01285	1	76861	242877	230965	167784	158986
K01286	-1	103.576	443.965	172.499	130.911	265.289
K01288	-1	428.2	671.562	681.976	496.738	673.102
K01289	-1	35.8094	632.685	727.815	431.282	152.482
K01290	-1	nan	nan	nan	nan	nan
K01291	-1	nan	nan	nan	68.9224	36.1946
K01292	-1	nan	33.113	nan	nan	33.113
K01293	-1	33.8834	67.7668	100.88	99.339	131.296
K01294	-1	nan	32.3426	nan	66.226	32.3426
K01295	-1	33.4982	33.8834	221.419	423.578	216.012
K01296	-1	nan	nan	nan	nan	nan
K01297	-1	131.296	402.364	360.776	134.763	478.22
K01298	-1	nan	64.6852	nan	nan	nan
K01299	-1	108.584	803.6	582.58	322.285	611.47
K01300	-1	105.117	382.733	212.545	240.651	66.9964
K01301	1	10810.8	33307.7	32582.3	26483.3	23392.9
K01303	1	11370.3	36173.7	33583.7	27219.8	23258.5
K01304	1	164212	482117	441071	333704	308829
K01305	-1	nan	33.113	32.3426	66.6112	33.113
K01306	-1	nan	70.8484	nan	34.6538	nan
K01307	1	79186.1	252994	235594	183630	168624
K01308	-1	98.1834	65.0704	33.8834	33.4982	32.7278
K01310	-1	nan	38.5058	nan	nan	nan
K01311	-1	nan	32.3426	33.8834	nan	nan
K01312	-1	nan	68.152	100.495	35.4242	nan
K01313	-1	nan	132.452	32.3426	35.8094	nan
K01314	-1	67.3816	nan	nan	34.2686	nan
K01315	-1	nan	153.624	274.919	100.109	142.467
K01316	-1	nan	104.347	32.7278	nan	nan
K01317	-1	67.3816	180.973	382.347	303.424	204.456
K01318	-1	32.7278	65.0704	34.6538	nan	33.8834
K01319	-1	nan	nan	nan	nan	nan
K01320	-1	nan	nan	32.7278	nan	34.6538
K01321	-1	68.9224	66.9964	32.3426	68.5372	103.576
K01322	1	27511.5	95743.7	84135.8	69803.5	61570.9
K01323	-1	nan	nan	nan	33.4982	nan
K01324	-1	38.891	176.351	nan	102.421	nan
K01325	-1	nan	nan	66.9964	nan	102.806
K01326	-1	nan	nan	nan	nan	nan
K01327	-1	nan	34.6538	nan	nan	nan
K01328	-1	nan	nan	67.7668	nan	nan
K01329	-1	nan	nan	nan	nan	nan
K01330	-1	34.6538	69.3076	69.3076	nan	34.2686
K01331	-1	nan	33.8834	33.8834	nan	nan
K01332	-1	nan	67.3816	nan	nan	33.8834
K01333	-1	nan	33.8834	34.6538	33.4982	33.4982
K01334	-1	nan	33.8834	nan	nan	nan
K01335	-1	nan	nan	nan	68.5372	nan
K01336	-1	34.2686	646.88	350.775	399.296	320.359
K01337	-1	nan	nan	nan	nan	nan
K01338	1	18776.5	91340.3	86425.1	69147.7	61458
K01339	-1	nan	nan	nan	nan	nan
K01340	-1	nan	nan	nan	nan	nan
K01341	-1	nan	340.76	246.814	199.834	243.347
K01342	-1	755.878	3953.5	4141.01	2930.76	2856.43
K01343	-1	95.8864	107.442	272.651	115.132	217.966
K01344	-1	nan	65.8408	135.919	34.2686	nan
K01345	-1	nan	40.817	nan	nan	40.817
K01346	-1	nan	nan	33.4982	nan	nan
K01347	-1	nan	135.148	164.024	66.226	162.483
K01348	-1	32.7278	nan	nan	nan	nan
K01349	-1	35.039	100.88	66.9964	nan	32.7278
K01350	-1	nan	nan	nan	nan	nan
K01351	-1	nan	32.7278	nan	32.3426	nan
K01352	-1	nan	nan	nan	nan	nan
K01353	-1	nan	nan	32.7278	nan	nan
K01354	1	21491.9	66792.8	60227	46684.6	45691
K01355	-1	nan	nan	nan	nan	nan
K01356	-1	191.373	663.045	599.515	171.343	541.364
K01357	-1	730.44	1646.09	2581.76	1490.53	1451.25
K01358	1	553155	1.79012e+06	1.66037e+06	1.29516e+06	1.18786e+06
K01359	-1	34.2686	nan	66.6112	34.2686	34.2686
K01360	-1	nan	130.526	33.8834	64.6852	65.4556
K01361	-1	330.759	2400.83	2021.93	1621.47	1123.99
K01362	1	37652.2	128963	124460	100567	92019.4
K01363	1	101893	301587	277957	216447	192471
K01364	-1	nan	nan	35.8094	35.8094	nan
K01365	-1	20228.5	84143.6	76865.8	60429.7	53470
K01366	1	70736.1	227194	212592	167036	153569
K01367	-1	33.8834	33.113	115.517	95.116	34.6538
K01368	-1	1720.93	8421.03	7195.29	5292.18	5306.07
K01369	1	69640	229012	217604	170028	157578
K01370	-1	34.2686	nan	nan	nan	nan
K01371	-1	960.391	4510.78	5236.32	2757.54	3409.84
K01372	-1	139.771	442.41	332.671	237.954	375.414
K01373	1	81541.1	371947	357688	294782	263505
K01374	-1	156.72	383.146	205.626	239.138	233.731
K01375	-1	141.326	223.345	257.614	415.874	309.987
K01376	1	1582.65	6843.05	7105.3	4548.42	4715.93
K01377	-1	68.152	143.623	143.238	134.763	142.082
K01378	-1	195.611	861.366	576.032	389.666	251.436
K01379	1	3991.05	11112.2	8881.47	7252.13	8241.45
K01380	-1	212.16	645.34	482.471	698.483	479.775
K01381	-1	1613.39	5414.62	4604.06	3412.74	3538.27
K01382	-1	587.973	1616.83	1839.38	1025.39	1083.91
K01383	-1	nan	396.985	492.472	386.585	328.063
K01384	-1	nan	33.113	35.8094	33.4982	nan
K01385	-1	nan	35.039	34.6538	32.7278	33.113
K01386	-1	343.071	913.71	775.866	699.624	540.993
K01387	-1	32.3426	98.1834	294.165	391.193	233.332
K01388	-1	256.444	460.529	352.715	155.564	118.599
K01389	-1	nan	178.662	105.887	33.8834	67.3816
K01390	-1	nan	nan	nan	38.5058	33.113
K01392	-1	3705.44	8582.3	6362.76	5817.93	4861.43
K01393	-1	36.1946	35.4242	224.486	33.8834	147.86
K01394	-1	407.771	2096.65	3028.88	2600.69	1855.6
K01395	-1	nan	70.078	nan	nan	nan
K01396	-1	142.467	472.841	445.506	624.168	221.79
K01397	-1	46.595	68.5372	68.152	nan	321.143
K01398	-1	150.556	342.315	279.171	348.863	272.237
K01399	-1	nan	nan	32.7278	nan	nan
K01400	-1	nan	209.464	164.024	134.378	136.689
K01401	-1	nan	65.4556	nan	65.8408	nan
K01402	-1	nan	nan	nan	nan	nan
K01403	-1	72.3892	175.195	169.417	104.347	70.4632
K01404	1	19799.5	52828.6	55310.2	42342.7	41241.8
K01405	-1	nan	nan	34.2686	nan	nan
K01406	-1	nan	nan	167.12	40.4318	nan
K01407	-1	nan	103.191	168.261	65.8408	103.961
K01408	1	30104.1	87904.1	83194.3	63342	57830.3
K01409	1	7204.25	27984.5	22463	19702.7	18618.3
K01410	1	3540.86	8996.73	9761.42	6880.31	6623.47
K01411	1	14840	39157.5	40269.7	29937.1	27144.9
K01412	1	84328.9	256009	236664	184503	167446
K01413	-1	nan	257.985	142.852	256.444	193.685
K01414	1	30106	113514	101025	84449.7	73065.2
K01415	-1	2212.82	4181.92	4192.71	3054.91	3309.03
K01416	-1	nan	33.113	nan	nan	nan
K01417	-1	39510	124390	120135	92796.1	84909.8
K01419	-1	33.4982	32.3426	nan	33.4982	99.7242
K01420	-1	100.109	400.438	374.258	383.118	275.69
K01421	-1	402.364	894.051	641.859	924.482	629.161
K01422	-1	154.023	724.291	492.486	377.354	352.33
K01423	-1	16400.3	51169.6	47543.4	36363.9	33499.8
K01424	-1	166.721	788.577	335.367	667.653	324.596
K01425	-1	3194.37	10912.6	10466.4	8118.01	7244.68
K01426	-1	9240.05	46770	46077.6	38160.3	36400.7
K01427	1	1593.09	5944.19	5242.54	3718.38	3495.44
K01428	-1	247.969	846.357	1059.74	518.309	698.155
K01429	-1	nan	328.847	155.179	476.707	383.917
K01430	-1	nan	nan	nan	nan	nan
K01431	1	4556.02	14560	14376.6	9204.11	7992.17
K01432	-1	nan	298.017	411.223	104.732	132.452
K01433	1	19432.1	51904.3	46103.4	34689.3	32554.3
K01434	-1	431.625	1174.39	1815.85	1201.31	741.583
K01435	-1	nan	67.7668	103.961	104.347	32.7278
K01436	1	27654.6	85795.9	77348.7	60230.3	59411
K01437	-1	nan	34.2686	37.3502	nan	33.4982
K01438	1	53838.7	187191	175404	138231	125049
K01439	-1	318.433	1068.89	913.696	685.372	664.956
K01440	-1	nan	37.7354	67.7668	33.4982	33.4982
K01441	-1	nan	100.109	98.5686	69.6928	35.039
K01442	-1	33.113	233.717	229.095	169.417	102.421
K01443	-1	134.763	825.157	810.919	945.283	1383.5
K01444	1	3751.57	14416.6	15395.2	12225.5	11304.8
K01446	-1	66.9964	nan	32.7278	100.88	nan
K01447	-1	511.333	1966.79	1755.4	1401.16	1210.57
K01448	-1	1317.99	5154.91	4647.03	3857.71	3693.68
K01449	-1	65.4556	nan	101.65	33.4982	268.756
K01450	-1	nan	nan	nan	nan	nan
K01451	-1	1094.38	3857.61	4274.67	2472.55	2094.78
K01452	-1	nan	41.9726	84.7156	92.4196	77.0116
K01453	-1	nan	228.724	33.4982	52.7582	115.517
K01454	-1	3928.53	15375	16167.8	12939.4	10476.8
K01455	1	56058.7	171856	158420	116587	109042
K01456	1	2174.54	12111.6	8466.42	6939.15	6421.25
K01457	-1	nan	516.754	300.742	215.256	218.708
K01458	-1	nan	32.3426	33.113	36.5798	33.113
K01459	-1	nan	nan	87.412	nan	nan
K01460	-1	nan	66.9964	99.7242	nan	166.335
K01461	-1	32.7278	32.7278	nan	nan	nan
K01462	1	39018.5	119242	111401	84694.3	78365.7
K01463	-1	439.742	2067.03	1657.3	875.247	1152.12
K01464	1	25213	73352.8	71160.5	50320	48157.3
K01465	1	47339.5	168101	159064	126218	111060
K01466	1	8802.35	25235.3	21934.2	16427.1	13872.5
K01467	-1	871.424	4893.85	4609.32	4246.17	3082.48
K01468	-1	100.495	241.421	303.795	134.378	200.604
K01469	1	9051.91	34977.5	32661.3	26500.1	24013.6
K01470	-1	33.113	297.632	300.713	165.18	130.526
K01471	-1	nan	nan	nan	nan	nan
K01473	-1	32.3426	134.378	273.378	266.83	234.102
K01474	-1	65.4556	139.771	175.195	369.251	205.226
K01476	1	73633.5	254302	239178	190655	175359
K01477	-1	66.6112	300.713	336.908	132.452	98.9538
K01478	-1	65.4556	433.165	233.717	164.409	269.141
K01479	-1	40.0466	195.596	97.413	203.686	97.7982
K01480	-1	203.686	353.472	323.055	350.005	320.744
K01481	-1	130.911	139.386	207.152	238.339	66.9964
K01482	-1	98.5686	134.378	68.5372	33.8834	nan
K01483	-1	66.9964	135.534	244.117	85.486	189.062
K01484	-1	120.525	133.993	69.3076	33.113	64.6852
K01485	-1	99.339	132.067	103.576	33.8834	70.078
K01486	-1	144.008	515.185	525.585	499.006	467.819
K01487	-1	102.806	687.312	449.344	243.732	174.81
K01488	1	28509.2	75089.3	70949.2	50890.5	46408.8
K01489	1	2400.6	9273.01	11625.5	9455.15	9026.19
K01490	1	7837.06	26828.9	26318.2	21875.7	17734.8
K01491	-1	43701.1	176838	163789	132320	115657
K01492	-1	nan	nan	nan	nan	nan
K01493	1	6550.82	21276	17081.6	14060.2	13413.6
K01494	-1	69.3076	404.689	132.837	324.995	291.112
K01495	1	30112.9	120658	120878	89876.4	81663.4
K01496	-1	65.4556	189.062	130.526	233.332	278.001
K01497	-1	113.977	676.17	1065.09	173.283	413.192
K01498	-1	nan	nan	nan	nan	nan
K01499	-1	nan	68.5372	36.1946	67.7668	nan
K01500	-1	169.816	207.167	460.543	266.088	43.5134
K01501	1	20204.7	78605.1	74069.5	57442.9	55845.2
K01502	-1	81.634	506.739	390.066	190.988	362.345
K01503	-1	nan	nan	nan	nan	nan
K01504	-1	nan	nan	nan	nan	nan
K01505	-1	4267.95	12816.2	11387.6	9593.28	7356.08
K01506	-1	3918.56	10178.4	10235.7	6953.78	6397.33
K01507	1	396452	1.25395e+06	1.17131e+06	908424	821874
K01509	-1	6757.8	21903	20611.1	16168.7	13216.4
K01510	1	12234.4	38249.4	38232.4	28565.1	26357.8
K01511	-1	nan	39.6614	103.576	68.5372	102.035
K01512	1	3861.24	27228	24288.6	20192.1	17246.1
K01513	-1	29410.6	101758	94357.1	74828.3	66404.7
K01514	-1	33.4982	164.024	167.491	166.335	33.4982
K01515	-1	5914.81	17191.9	15456.9	13583.5	11743.4
K01517	-1	21285.4	51979.1	46539.4	40363	35803.1
K01518	-1	135.919	239.88	38.1206	200.219	269.526
K01519	1	42032.3	130222	127292	102201	91393.8
K01520	1	19000.4	74562.9	68319.4	54012.7	50177.9
K01521	-1	nan	140.156	72.004	72.004	nan
K01522	1	19885	88860.1	81220.6	63745.5	61448.8
K01523	-1	nan	33.4982	33.4982	66.9964	101.265
K01524	-1	673.445	2404.61	2072.69	1274.89	1404.64
K01525	-1	100.495	331.9	264.904	102.806	231.406
K01526	-1	40.0466	83.1748	32.3426	nan	65.8408
K01527	1	108196	319262	288093	228330	206783
K01528	1	22989.3	83484.1	80126.1	62915.3	56533.1
K01529	1	32150.6	103488	98841.7	78043.7	69041.5
K01530	1	72188.1	203363	193814	151464	133092
K01531	-1	168.647	1212.88	1239.08	471.286	759.302
K01533	1	37606.3	125291	118830	90978.1	82616.9
K01534	1	4682.88	18520.7	16482.1	12615.2	10920.6
K01535	1	192184	652018	606935	472651	439145
K01536	-1	nan	35.039	nan	nan	nan
K01537	1	227585	773052	720374	573423	515811
K01538	-1	nan	nan	nan	nan	nan
K01539	-1	131.296	423.55	404.29	420.468	169.032
K01540	-1	nan	133.608	172.884	34.6538	100.495
K01541	-1	nan	64.6852	100.88	64.6852	nan
K01542	-1	nan	nan	32.3426	35.039	nan
K01543	-1	nan	32.7278	33.4982	132.067	32.7278
K01544	-1	32.3426	33.4982	33.4982	nan	35.039
K01545	-1	nan	nan	nan	nan	nan
K01546	-1	248.355	647.665	704.247	905.264	808.608
K01547	-1	103.576	1179.04	963.415	1078.18	783.983
K01548	-1	nan	242.962	102.806	100.88	132.067
K01550	-1	nan	nan	nan	nan	nan
K01551	1	99223.9	310488	289596	218299	201098
K01552	-1	797.052	1735.03	2606.41	1771.22	1487.06
K01553	-1	304.58	563.335	616.478	552.948	374.658
K01554	-1	nan	69.6928	111.28	103.961	nan
K01555	1	28686.6	101591	92618.6	75414.7	67913.6
K01556	-1	115.132	304.194	327.677	344.626	100.88
K01557	1	43705.4	145527	139566	105653	93882.5
K01558	-1	nan	35.4242	nan	nan	nan
K01560	-1	649.948	2113.87	1755.39	1352.25	1018.04
K01561	-1	1862.87	11485.7	12737.5	10148.4	9657.91
K01562	-1	nan	32.7278	nan	nan	33.4982
K01563	-1	11905.4	32454	32917.2	24251.3	21473.1
K01564	-1	nan	68.5372	33.4982	35.4242	71.2336
K01565	-1	nan	nan	32.3426	66.6112	nan
K01567	-1	4113.17	12621.7	14036.4	10557	9967.55
K01568	1	20785.3	81777	73105.4	57744.1	55083.5
K01569	-1	nan	103.576	138.23	nan	93.1758
K01571	-1	67.3816	328.833	161.342	240.665	67.7668
K01572	-1	66.226	137.46	167.106	199.834	87.7972
K01573	-1	66.6112	235.258	169.802	69.6928	136.689
K01574	-1	35.039	nan	32.3426	67.3816	35.039
K01575	-1	nan	100.88	34.2686	nan	32.3426
K01576	-1	nan	170.573	140.926	172.884	68.9224
K01577	-1	nan	131.682	81.634	177.121	nan
K01578	1	23395.8	62847.6	56436.2	42919.3	40961.3
K01579	-1	nan	159.031	68.152	33.113	nan
K01580	1	120656	450188	421800	341480	296277
K01581	-1	201.374	792.03	311.128	624.539	690.408
K01582	-1	nan	131.296	171.343	65.0704	102.421
K01583	1	9480.51	49680.6	43577.4	37571.2	35626.1
K01584	-1	107.813	322.67	388.111	200.618	270.325
K01585	-1	133.993	613.011	629.932	229.109	266.06
K01586	1	130905	395516	357414	275803	252400
K01587	-1	67.7668	nan	68.9224	33.8834	34.2686
K01588	-1	263.777	1472.52	1011.98	663.073	546.799
K01589	-1	374.287	1328.1	1224.88	1013.46	1246.04
K01590	1	50997.5	149347	145599	115993	100132
K01591	-1	201.76	948.749	833.617	507.095	938.734
K01592	1	40918.3	131951	116673	95077	84848.7
K01593	-1	641.901	1671.59	1710.12	1931.52	1045.85
K01594	-1	nan	66.9964	33.8834	nan	nan
K01595	1	146488	551042	518804	409966	369287
K01596	-1	169.032	867.144	643.014	630.702	442.41
K01597	1	69037.5	207242	193396	147207	135472
K01598	1	10264	29659.4	26940.6	21378.6	19141.2
K01599	1	84138.9	250677	226115	179768	169069
K01601	1	675419	2.0142e+06	1.86089e+06	1.45345e+06	1.30207e+06
K01602	1	760973	3.95598e+06	3.75059e+06	2.9641e+06	2.69909e+06
K01607	-1	nan	184.825	176.351	386.214	304.951
K01608	-1	nan	66.226	98.5686	66.226	33.4982
K01609	1	76976.1	215982	196476	156556	140313
K01610	1	43109	145481	128392	97677.5	90516.6
K01611	1	67452.2	252722	243274	188198	165187
K01612	-1	nan	nan	nan	nan	nan
K01613	1	36795.4	101707	91205.4	70089.4	66908.7
K01615	-1	nan	nan	nan	nan	nan
K01616	-1	nan	85.1008	132.067	173.283	105.117
K01617	-1	32.3426	68.152	nan	64.6852	33.8834
K01618	1	nan	33.113	82.4044	nan	nan
K01619	-1	nan	546.372	420.097	315.75	311.898
K01620	1	27366.4	122526	121511	91681.9	88903.2
K01621	-1	nan	201.76	169.802	68.9224	190.988
K01622	-1	64.6852	33.113	32.3426	33.113	33.8834
K01623	1	123727	781231	742462	606515	553519
K01624	-1	3254.52	9737.25	9412.62	6841.25	5615.61
K01625	-1	nan	290.712	232.947	204.456	270.297
K01626	1	77467.6	336670	301909	241957	216878
K01627	1	53079.6	177106	161014	128365	116116
K01628	-1	102.806	248.74	170.972	173.654	240.265
K01629	-1	nan	101.65	107.813	69.3076	33.4982
K01630	-1	1135.53	4342.64	4754.26	4264.86	3646.07
K01631	-1	32.3426	nan	nan	43.8986	nan
K01632	-1	nan	nan	135.919	139.386	138.615
K01633	1	4554.94	13210.5	12903.2	10055.3	8282.81
K01634	1	21101.6	71656.5	65446	51061.6	47736
K01635	-1	32.7278	nan	69.3076	33.8834	32.3426
K01636	-1	nan	34.2686	nan	33.4982	nan
K01637	1	205.626	1434.06	1197.22	914.965	439.756
K01638	1	1146.03	3622.1	4055.73	3537.8	2615.1
K01639	-1	66.226	133.993	166.721	98.9538	nan
K01640	1	13851.2	48140.3	43543.9	36060.1	33571.3
K01641	1	69206.5	217298	201540	154680	141150
K01643	-1	nan	185.981	209.478	122.836	118.984
K01644	-1	98.9538	307.262	206.767	266.445	286.86
K01645	-1	34.6538	67.7668	33.8834	nan	nan
K01646	-1	nan	34.2686	67.3816	nan	nan
K01647	1	84744.5	340829	308581	251602	226950
K01648	1	171553	569867	524975	418244	377418
K01649	1	115925	393348	368635	298595	269792
K01652	1	31654.3	130292	117396	91177.7	87372.9
K01653	1	64079.3	193305	177552	135835	125309
K01654	-1	65.8408	370.035	250.281	220.249	337.693
K01655	-1	nan	nan	34.2686	nan	nan
K01656	-1	nan	133.222	102.035	32.3426	66.6112
K01657	1	61334.2	198598	190668	142421	132606
K01658	1	52947.5	134598	123028	94545.1	90647.5
K01659	-1	nan	177.52	64.6852	33.113	237.597
K01661	1	36063.4	139929	133110	104951	96129
K01662	1	36774.1	129251	121770	96201.9	85537.9
K01663	1	6116.47	19085.7	15830.2	12644.2	12296.5
K01664	-1	796.681	1424.7	1217.16	1133.22	1045.42
K01665	-1	32.7278	782.414	626.85	371.177	612.598
K01666	-1	66.9964	187.136	238.725	35.8094	222.946
K01667	-1	nan	35.039	127.844	90.4936	nan
K01668	-1	nan	nan	nan	nan	nan
K01669	1	13549.3	50286.4	48655.2	39624.5	34118.8
K01671	-1	nan	nan	nan	nan	nan
K01672	-1	2546.39	5824.82	4866	4096.3	3671.19
K01673	1	280008	901817	850206	663774	607624
K01674	1	53176.1	158272	148608	117478	102542
K01676	-1	67.3816	533.275	955.298	760.458	241.806
K01677	-1	65.4556	99.7242	269.141	65.0704	101.265
K01678	-1	nan	67.3816	nan	nan	nan
K01679	1	108298	348290	326585	248434	230342
K01681	1	93741.5	360356	332639	256373	241063
K01682	-1	99.7242	277.63	232.561	292.253	283.408
K01684	-1	nan	298.787	199.834	104.347	166.721
K01685	-1	100.495	387.74	462.455	525.599	290.727
K01686	-1	134.763	473.255	488.249	193.299	316.136
K01687	1	28069.4	84800.4	77014.6	58735.4	57396.9
K01689	1	138129	534310	499881	383317	358243
K01690	-1	33.8834	304.565	270.311	284.178	266.83
K01691	-1	nan	66.226	101.65	nan	35.4242
K01692	-1	12699.8	42973.2	38330.5	31507.6	29050.8
K01693	1	47713.3	147093	135529	103049	98619.2
K01694	-1	nan	243.761	154.408	192.543	177.135
K01695	1	80483.1	274072	263025	193975	184372
K01696	1	28145.4	140624	132118	104595	98005.7
K01697	-1	535.243	1593.77	1524.84	1217.96	930.716
K01698	1	11328.9	48277.1	44450.4	36936.1	32474.8
K01699	-1	nan	nan	32.7278	32.7278	32.3426
K01702	-1	35.4242	65.4556	32.7278	35.4242	nan
K01703	1	35544.8	120915	117837	91574.7	84788.5
K01704	1	58715.1	243322	228216	183833	160786
K01705	-1	241.036	550.994	370.791	501.717	330.003
K01706	-1	nan	168.647	200.604	264.904	329.589
K01707	-1	32.7278	nan	36.5798	67.7668	32.7278
K01708	-1	34.6538	100.109	68.152	100.109	nan
K01709	-1	nan	457.818	351.16	68.9224	136.304
K01710	-1	139300	520235	477193	378059	345544
K01711	1	27312	119863	114286	85914.6	81529.5
K01712	-1	102.421	535.586	294.179	197.522	167.876
K01713	-1	nan	32.3426	32.3426	nan	nan
K01714	1	121975	350465	322487	250188	225037
K01715	-1	397.755	1703.46	1892.52	1534.41	902.169
K01716	-1	nan	249.91	298.787	202.915	133.622
K01718	-1	2891.12	8186.2	7060.26	6081.42	5444.55
K01719	1	12179.9	46593	42753.1	35351.2	32106.2
K01720	-1	33.8834	70.4632	133.222	136.689	103.576
K01721	-1	nan	nan	32.3426	68.152	nan
K01722	-1	nan	nan	nan	nan	nan
K01723	1	2264.27	8992.06	8713.26	6817.88	7725.91
K01724	-1	8563.17	25272.1	23709.2	19070.4	15432.6
K01725	1	33684.2	105061	102284	79234.1	74594.9
K01726	-1	455.521	2483.63	2188.28	2131.3	1327.69
K01727	-1	123.992	534.872	206.396	70.4632	238.739
K01728	1	410150	1.39599e+06	1.29328e+06	1.00381e+06	942150
K01729	-1	nan	33.8834	32.7278	32.7278	nan
K01730	-1	33.8834	443.566	246.043	102.421	204.841
K01731	-1	nan	33.8834	nan	nan	nan
K01732	-1	32.7278	nan	68.5372	nan	nan
K01733	1	44144.6	180100	169337	128090	122296
K01734	-1	nan	102.035	nan	nan	32.3426
K01735	1	28703.8	118292	114441	92477.6	81465.9
K01736	1	19844.3	64737.1	62374.5	44437.2	42335.3
K01737	-1	211.004	336.523	462.426	439.329	378.495
K01738	1	291604	929494	869805	685406	622633
K01739	1	20237.1	74276.5	69904.2	52580.4	44173.3
K01740	-1	265.674	539.067	1000.37	393.518	680.008
K01741	-1	494.797	747.774	599.914	225.642	227.953
K01743	-1	nan	342.301	476.693	567.943	425.476
K01744	-1	nan	320.758	351.16	272.993	295.706
K01745	-1	170.573	739.272	800.875	442.795	407.371
K01746	-1	nan	nan	nan	nan	nan
K01749	1	71842.2	231102	212851	169923	149857
K01750	-1	1644.58	4123.56	4211.37	2157.85	2300.3
K01751	-1	32.7278	130.911	66.226	97.413	33.8834
K01752	-1	202.53	555.616	845.958	695.772	780.488
K01753	-1	35.039	105.117	70.8484	133.608	137.845
K01754	1	7834.58	26930.2	24329.8	18852.6	18780.7
K01755	1	26779.2	79819.6	73145.6	54117.5	49362.7
K01756	1	28021.3	85194.9	78410.1	58188	54521.8
K01757	1	343.456	791.645	738.501	615.294	518.651
K01758	-1	103.191	367.325	272.608	320.359	234.873
K01759	1	128747	393835	370678	284464	261033
K01760	1	23419.7	77223	66196.4	53774.9	47944.7
K01761	1	2850.4	15876.7	14064.1	13507.3	10318
K01762	1	23329.6	74082.9	62889.7	52802.5	47618.6
K01763	-1	1939.94	3774.75	3268.01	2020.81	2095.12
K01764	-1	189.447	299.943	198.678	68.5372	99.339
K01766	-1	165.95	267.6	65.0704	134.378	205.226
K01767	-1	nan	nan	nan	nan	nan
K01768	-1	4596.23	12424.5	9584.09	8007.31	7964.6
K01769	-1	648.792	1382.69	1715.37	925.637	865.575
K01770	1	31149	96016.3	91795.8	69708.9	67203.8
K01771	-1	199.834	2322.55	1620.24	1808.9	1305.27
K01772	1	45782.2	138144	122278	96899.9	89740
K01774	-1	615.693	3333.36	3226.71	1849.01	1734.64
K01775	-1	319.203	1952.51	1463.92	1554.77	1401.55
K01776	-1	130.911	396.586	785.096	317.662	713.492
K01777	-1	nan	nan	36.965	36.965	nan
K01778	1	58958.7	226268	211101	169478	154013
K01779	-1	2044.23	4176.27	4273.67	3039.19	3062.69
K01780	-1	nan	76.6264	107.813	nan	32.3426
K01781	-1	nan	nan	nan	nan	nan
K01782	-1	34.2686	859.069	917.962	551.037	497.879
K01783	1	72041.5	357029	347956	272687	252765
K01784	1	219845	638576	588788	454086	424920
K01785	1	116283	439145	419071	330567	302322
K01786	-1	500.932	1694.56	1332.62	1131.63	1118.54
K01787	-1	66.226	65.4556	98.5686	65.4556	33.4982
K01788	-1	nan	67.7668	33.8834	101.65	32.3426
K01790	-1	67.7668	232.561	417.772	167.106	380.421
K01791	-1	169.802	171.343	297.632	102.806	100.109
K01792	1	302136	892818	840579	652658	597353
K01793	-1	nan	33.113	nan	nan	nan
K01794	-1	nan	66.9964	nan	66.226	33.4982
K01795	-1	40.4318	77.0116	72.3892	112.051	70.4632
K01796	-1	nan	172.898	117.829	102.421	67.7668
K01797	-1	51.9878	nan	70.8484	66.226	nan
K01798	-1	nan	33.113	nan	nan	nan
K01799	-1	nan	65.4556	33.8834	nan	66.226
K01800	1	41038.4	122457	113919	80665.9	79275
K01801	-1	nan	425.119	132.466	180.217	170.587
K01802	1	527448	1.76422e+06	1.65488e+06	1.28791e+06	1.19203e+06
K01803	1	81157.1	384923	360982	286514	263448
K01804	-1	33.8834	372.717	309.573	202.53	119.369
K01805	1	223491	693313	650517	499240	448047
K01807	1	88984.3	334285	325586	246970	228386
K01808	-1	199.848	1249.9	682.333	1176.75	935.695
K01809	1	46775.4	159530	148781	118498	105596
K01810	1	71823.6	222334	208744	164528	148574
K01811	-1	98.1834	469.36	346.923	535.201	332.286
K01812	-1	70.4632	262.992	178.662	229.879	329.232
K01813	-1	nan	344.227	234.102	34.2686	nan
K01814	1	71873	211009	190080	153129	132028
K01815	-1	100.495	318.047	303.025	214.856	324.596
K01816	-1	123.221	315.75	347.308	154.023	596.448
K01817	1	44867.4	141453	135853	108283	94009.4
K01818	-1	nan	123.607	65.8408	32.7278	68.152
K01819	-1	nan	nan	nan	nan	nan
K01820	-1	nan	nan	nan	nan	nan
K01821	-1	nan	33.4982	32.7278	nan	68.5372
K01822	-1	nan	nan	nan	nan	nan
K01823	1	97758.8	347087	320251	250610	226944
K01824	1	43755.1	133353	115579	88085.6	81537.3
K01825	-1	32.3426	201.76	334.597	133.993	148.63
K01826	-1	nan	nan	nan	32.3426	nan
K01827	-1	nan	nan	35.4242	32.3426	nan
K01828	-1	nan	64.6852	nan	nan	33.8834
K01829	-1	10783.3	34458.3	30927.1	26710.8	23158.8
K01830	-1	nan	nan	64.6852	nan	34.6538
K01831	-1	nan	nan	33.4982	nan	33.8834
K01832	-1	10593.1	29687.3	25701.7	20345.2	17122.5
K01833	-1	nan	nan	33.4982	nan	nan
K01834	1	44930.9	123154	105746	86499.9	77815.6
K01835	1	68013.7	242108	229018	176943	161817
K01836	1	8655.44	19850.4	18385.5	12936.7	13577.8
K01837	-1	32.7278	32.7278	66.9964	nan	nan
K01838	-1	11639.6	44950.5	40476.3	32609	28973.4
K01839	-1	298.416	591.44	475.951	503.643	283.394
K01840	-1	4413.61	14207.7	12261.6	9902.71	8909.61
K01841	-1	69.6928	679.993	389.666	386.199	425.861
K01843	-1	33.113	330.36	166.335	157.875	189.447
K01844	-1	nan	69.6928	nan	75.856	33.8834
K01845	1	52457.7	187083	168029	133126	121276
K01846	-1	nan	nan	33.113	nan	nan
K01847	-1	118.599	905.678	916.078	659.649	522.546
K01848	-1	65.8408	172.884	309.958	213.701	208.308
K01849	-1	nan	nan	nan	65.4556	nan
K01850	1	79985.3	224836	207387	153678	149538
K01851	-1	nan	nan	nan	nan	nan
K01852	1	803.257	2389.76	2776.37	1633.09	2033.56
K01853	1	30620.2	99935.8	92003.6	71971.5	68454.2
K01854	-1	333.841	568.356	423.578	713.506	656.154
K01855	1	2528.37	6868.93	7455.46	5814.6	4864.21
K01856	-1	653.429	1134.33	1293.36	1022.68	1115.47
K01857	-1	nan	272.223	99.7242	233.717	nan
K01858	1	41058.6	142633	128730	101845	87794.4
K01859	1	36954.5	122012	115813	90064	86280.2
K01860	-1	nan	nan	nan	nan	nan
K01865	-1	32.7278	65.4556	nan	nan	nan
K01866	1	89866.2	240594	224238	181738	161540
K01867	1	51316.2	164552	156610	123275	113444
K01868	1	65071.3	205009	188305	153614	140278
K01869	1	54887.6	170086	154049	119983	115367
K01870	1	63969.1	178667	167709	124286	118217
K01872	1	21724.5	73859.2	69236.3	54365.9	47573.1
K01873	1	47202.1	134063	125445	96317.1	87522.6
K01874	1	46532.7	136005	121957	89879.8	83617.3
K01875	1	77278.6	292255	264505	207241	190321
K01876	1	67655.3	253666	231066	189353	171808
K01878	-1	170.187	806.682	498.236	347.308	227.568
K01879	-1	266.445	870.967	859.411	994.959	471.671
K01880	1	75495.4	216611	215164	163499	147165
K01881	1	43790.8	129187	114779	90414.8	78658.9
K01883	1	49547.9	146262	138193	107523	94322.5
K01884	-1	42.743	38.5058	nan	67.7668	138.615
K01885	1	82002	233958	221672	173080	157571
K01886	1	20473	57077.8	54086.3	43618.8	37081.4
K01887	1	29237.1	97628.4	93980.6	74401.9	64334.4
K01889	1	87278.5	250564	238398	181368	163528
K01890	1	53436	154278	145060	111983	99666.4
K01892	1	47845.5	140333	124927	99244.8	90347.3
K01893	1	55693	173686	162915	125814	114072
K01894	-1	99.339	331.529	198.293	100.495	85.1008
K01895	1	33131.6	109225	100571	83801.5	72842.8
K01896	-1	nan	176.351	111.665	33.8834	68.5372
K01897	1	321571	975585	913951	709615	650313
K01899	1	104203	386917	346075	279314	262249
K01900	1	81991.8	276094	251298	198419	182975
K01902	-1	4761.42	12486.2	13808.3	11602.4	10263.7
K01903	-1	437.074	1432.89	1866.5	981.591	1497.97
K01904	1	192529	721068	677372	531081	498891
K01905	-1	nan	nan	nan	nan	nan
K01906	-1	32.7278	nan	nan	nan	32.7278
K01907	-1	133.993	674.586	626.85	464.738	1009.57
K01908	-1	272.223	745.834	694.246	392.762	891.012
K01909	-1	nan	nan	32.3426	65.4556	66.226
K01910	-1	nan	102.806	67.7668	137.845	nan
K01911	-1	1852.54	6041.2	6997.3	3738.16	4263.39
K01912	-1	139.386	802.031	422.009	872.893	772.784
K01913	-1	1672.34	6641.64	6381.35	5003.19	5281.59
K01914	-1	26.5646	239.11	133.993	100.88	160.172
K01915	1	156552	686483	635602	511412	464507
K01916	-1	218.309	743.081	546.743	592.938	638.763
K01917	-1	102.806	164.024	107.428	110.895	147.475
K01918	1	19628.5	55896.3	51712.8	39864.1	35837.2
K01919	1	40326.6	141764	136430	101968	97461.2
K01920	1	73308.7	202005	190542	140337	133028
K01921	-1	2067.76	4977.59	6622.14	4562.49	3709.58
K01922	1	12819.8	32730.1	30489	25105.1	21483.3
K01923	1	19203.8	51558.2	49542.7	39701.2	34742.9
K01924	-1	99.339	856.33	346.538	446.647	562.935
K01925	-1	428.928	1079.28	1135.49	1324.16	991.492
K01926	-1	33.8834	171.728	135.919	99.339	99.7242
K01928	-1	5422.77	14383.5	12529.4	9519.79	9350.76
K01929	-1	496.709	1450.08	1037.72	818.223	834.787
K01930	1	39373.4	122273	111229	83966.9	74854.7
K01931	-1	14755	65551.7	61786.4	52664.4	45673.2
K01932	-1	nan	33.4982	61.9888	137.46	135.534
K01933	1	34258.1	99698.8	91334.1	72293.1	63698.5
K01934	1	32808	119109	112026	86457	77572.3
K01935	-1	98.5686	669.964	771.999	299.943	429.699
K01937	1	126080	391651	358812	283069	262193
K01938	1	48851	154794	143696	112332	102881
K01939	1	29870.7	104853	92698.7	80394.1	70442.9
K01940	1	35822.5	123804	125595	93384.4	87498.6
K01941	-1	67.7668	203.3	235.258	186.751	33.4982
K01942	-1	24258.6	63099	58310.4	46653.1	39728.1
K01945	1	10180.9	43704.9	40606.1	31585.3	30041.5
K01947	-1	nan	nan	33.4982	nan	nan
K01948	-1	nan	33.4982	99.339	66.226	167.876
K01949	-1	nan	nan	nan	nan	nan
K01950	1	8799.78	27493.3	26033.4	19779.1	17837.1
K01951	1	28956	87673.7	82186.7	61558.7	59150.5
K01952	1	17682.7	81628.5	72482.7	56603.1	52642.5
K01953	1	118570	453910	422309	333908	302280
K01954	-1	nan	nan	64.6852	32.7278	67.3816
K01955	1	25594.8	105150	99993.9	80933.2	70149.6
K01956	1	25662.1	78307.7	73951	56440.5	54143.9
K01957	-1	nan	nan	37.3502	41.9726	nan
K01958	-1	330.388	1582.22	952.644	788.634	1032.37
K01959	-1	nan	100.495	53.1434	48.9062	47.7506
K01960	-1	179.047	132.452	103.191	196.367	101.65
K01961	1	33873	105219	94964.2	75838.5	66250.7
K01962	1	22221.4	83399	84398.9	62370.2	57679.3
K01963	1	118096	318852	290863	216520	198214
K01964	-1	nan	nan	nan	nan	nan
K01965	-1	323.055	1303.05	1253.36	1023.11	792.829
K01966	-1	71.6188	577.587	484.411	661.546	393.147
K01968	1	12056.3	54824.8	50765.9	38970.7	38652.6
K01969	1	41190	132199	121499	97770.1	89588.8
K01970	-1	nan	nan	33.4982	nan	nan
K01971	-1	609.901	1577.9	1914.42	1727.68	1695.35
K01972	-1	1086.21	2521.62	2324.49	2825.48	2193.2
K01973	-1	nan	nan	33.4982	nan	nan
K01974	-1	66.9964	32.7278	33.4982	33.8834	33.113
K01975	-1	100.88	333.441	166.335	137.845	100.109
K01976	-1	12451.6	39544.8	41204.1	31270.6	27578.1
K01988	1	22385.7	56936.2	53685.4	41637.9	39991.4
K01989	-1	nan	199.834	542.905	71.6188	120.14
K01990	-1	5869.03	19755	19098.1	15338.8	14926
K01991	-1	229.865	484.369	717.329	529.808	517.867
K01992	-1	2881.63	9661.88	8691.51	6605.44	6775.95
K01993	-1	285.32	768.561	671.134	378.881	271.067
K01994	-1	nan	nan	nan	nan	nan
K01995	-1	633.027	1737.37	1944.16	1191	1303.79
K01996	-1	951.488	2824.41	2369.6	2598.38	1423.16
K01997	-1	255.673	1275.67	1209.06	989.566	907.576
K01998	-1	768.147	3475.41	3105.37	2487.75	2376.89
K01999	-1	561.009	2135.45	2311.43	1602.56	1607.96
K02000	-1	1235.65	2084.71	3093.58	2240.71	2731.24
K02001	-1	103.576	410.481	515.598	619.16	502.872
K02002	-1	232.561	732.737	715.047	389.666	931.486
K02003	-1	2934.89	11487.1	11560.7	8247.59	7400.46
K02004	-1	2336.78	6221.82	6526.78	5746.3	4276.6
K02005	-1	897.518	3106.1	2811.15	2343.72	2243.61
K02006	-1	535.243	911.442	909.145	455.906	582.994
K02007	-1	134.378	170.573	216.012	100.495	101.265
K02008	-1	68.9224	161.328	261.822	204.071	223.331
K02009	-1	32.7278	131.296	102.035	32.3426	nan
K02010	-1	954.955	1960.69	1844.41	1440.12	1523.64
K02011	-1	611.057	1696.48	1836.64	1113.92	1242.14
K02012	-1	666.882	1980.65	1949.86	1413.49	1366.51
K02013	-1	1556.77	5856.31	5612.63	4456.66	4358.85
K02014	-1	2446.15	6856.4	7229.13	5059.08	5794.1
K02015	-1	1551.7	4540.8	4445.32	3808.05	2683.74
K02016	-1	1388.08	4689.12	3878.94	3709.17	2720.34
K02017	-1	891.811	2869.49	2558.33	1888.35	2231.03
K02018	-1	165.18	951.831	914.096	687.298	595.278
K02019	-1	32.3426	101.265	240.265	100.109	100.109
K02020	-1	32.3426	346.153	241.421	333.826	227.197
K02021	1	17699.9	46722.5	43505.7	35290	30154.7
K02022	-1	44.2838	299.572	251.436	151.726	181.358
K02024	-1	33.113	327.663	157.861	97.413	97.0278
K02025	-1	998.783	2621.75	2682.59	1894.4	1746.56
K02026	-1	790.874	2807.33	2455.81	1748.85	2237.47
K02027	-1	464.352	2230.16	1581.36	1299.14	921.015
K02028	-1	5644.27	13659.7	15044.7	10841.8	9854.5
K02029	-1	649.177	2319.88	1804.31	1533.24	2016.11
K02030	-1	469.36	2057.69	2095.78	1236.38	1232.9
K02031	-1	352.316	1351.91	883.679	1328.41	750.828
K02032	-1	1129.34	3822.02	4267.15	3050.36	3157.02
K02033	-1	1791.58	4366.05	3886.68	3673.36	3351.85
K02034	-1	1087.74	4541.97	4268.21	3751.51	2867.05
K02035	-1	1711.92	6275.88	5933.97	4818.89	4885.13
K02036	-1	3204.54	9822.76	9659.45	5850.74	5902.34
K02037	-1	104.347	1560.98	1511.3	1241	1195.19
K02038	-1	836.628	6244.13	6964.87	7044.15	6162.46
K02039	-1	65.0704	393.532	400.438	527.14	430.483
K02040	-1	331.9	1257.55	1317.24	735.049	590.27
K02041	-1	284.949	1272.63	1096.65	1077.04	731.61
K02042	-1	297.261	887.146	584.892	681.905	638.021
K02043	-1	33.8834	140.926	135.534	66.226	66.226
K02044	-1	242.191	592.981	477.478	469.374	427.416
K02045	-1	395.458	1399.71	1234.14	1361.21	1047
K02046	-1	66.9964	474.781	541.806	338.862	218.323
K02047	-1	69.3076	407	284.949	504.456	334.625
K02048	-1	102.806	543.333	343.485	301.127	406.258
K02049	-1	1450.94	3793.98	2965.35	3002.34	2669.26
K02050	-1	402.749	2014.54	2078.06	1869.37	1197.09
K02051	-1	367.325	1887.85	1111.23	1062.34	1157.46
K02052	-1	481.33	1889.91	1379.29	1020.44	1507.92
K02053	-1	516.725	1494.34	1376.92	918.347	1102.79
K02054	-1	242.962	691.906	303.025	579.114	398.126
K02055	-1	1855.21	6957.18	7352.64	5369.61	5426.61
K02056	-1	307.661	1281.85	1373.08	1425.84	1304.57
K02057	-1	1391.54	4305.63	5252.04	3877.07	3678.8
K02058	-1	33.113	390.451	505.968	211.775	256.073
K02062	-1	304.58	286.09	398.911	275.69	385.058
K02063	-1	67.7668	439.329	428.928	213.316	365.013
K02064	-1	167.491	105.502	64.6852	214.086	80.8636
K02065	-1	6828.04	18616.8	16344.2	12478.5	11030.6
K02066	-1	16346.7	48180.8	43397.9	32361.9	30389.6
K02067	-1	3188.18	9168.68	8648.11	6891.53	6584.28
K02068	-1	4522.64	19459.3	18182.8	14294.7	14179.9
K02069	1	3199.7	15102	14998.8	11065.2	11056.6
K02071	-1	810.905	2177.5	1706.54	1202.91	1195.59
K02072	-1	106.273	520.206	431.639	469.745	414.69
K02073	-1	266.445	601.84	621.842	366.554	583.736
K02074	-1	249.51	1352.33	933.398	1153.65	1178.69
K02075	-1	33.8834	164.024	167.491	164.409	134.763
K02076	-1	103.191	293.395	567.543	299.173	266.83
K02077	-1	267.986	818.609	852.107	508.65	658.807
K02078	-1	26163.3	102135	97787.8	76365.8	68819.7
K02079	-1	nan	33.8834	33.8834	nan	33.8834
K02080	-1	nan	nan	nan	nan	nan
K02081	-1	nan	nan	nan	53.5286	nan
K02082	-1	35.4242	232.561	350.789	276.859	269.912
K02083	1	8734.18	26663	25026	20770	18599.6
K02084	-1	569.869	2921.72	2781.56	1860.53	1981.44
K02085	-1	100.109	500.547	809.35	608.746	402.364
K02086	-1	33.8834	32.3426	nan	66.9964	32.3426
K02087	-1	874.505	3359.39	1995.42	2018.18	1616.92
K02088	-1	747.817	2504.49	2383.56	1444.39	1668.87
K02089	-1	254.903	808.251	762.811	675.399	822.503
K02090	-1	113.206	248.369	438.587	170.202	75.4708
K02091	-1	121.681	997.327	1003.09	544.474	621.885
K02092	-1	nan	nan	nan	33.8834	nan
K02093	-1	nan	nan	nan	nan	nan
K02094	-1	nan	70.8484	nan	36.1946	nan
K02095	-1	nan	nan	nan	nan	nan
K02096	-1	nan	231.406	36.5798	33.113	66.9964
K02097	-1	nan	nan	nan	nan	nan
K02098	-1	105.117	168.261	200.604	97.7982	194.826
K02099	-1	nan	33.4982	66.226	65.4556	33.4982
K02100	-1	237.954	1455.47	1312.24	828.61	1257.18
K02101	-1	nan	nan	nan	nan	nan
K02103	-1	nan	nan	32.3426	nan	nan
K02104	-1	nan	nan	nan	nan	nan
K02105	-1	33.4982	32.3426	nan	nan	33.113
K02106	-1	35.039	98.5686	199.834	99.339	135.919
K02108	1	88155.4	198819	190981	145246	131103
K02109	1	51783.8	161932	153576	124389	121865
K02110	1	31693.5	119625	114361	93082.7	87093.9
K02111	1	141034	353744	340203	270454	246134
K02112	1	763472	1.95407e+06	1.8624e+06	1.5127e+06	1.37904e+06
K02113	1	50916.2	191576	180327	144612	133714
K02114	1	45481	113847	112005	86673.7	80862.6
K02115	1	69716	201801	184498	147780	135372
K02116	1	39776.9	130843	123571	95738.9	84541.9
K02117	-1	420.511	1197.23	1071.29	1005.83	733.992
K02118	-1	3159.4	12153.1	12096.5	6556.01	7359.33
K02119	-1	nan	260.667	261.437	65.4556	265.289
K02120	-1	68.152	132.067	98.5686	132.837	165.565
K02121	-1	33.113	68.152	198.293	166.335	33.113
K02122	-1	nan	35.8094	68.152	66.6112	nan
K02123	-1	134.763	857.485	574.477	699.225	633.384
K02124	-1	32.3426	66.226	nan	nan	33.8834
K02125	-1	35.039	35.039	35.039	nan	nan
K02126	1	18737	44642	41810.1	32265.3	28769.7
K02127	-1	nan	34.6538	66.226	nan	33.4982
K02128	1	306243	805381	765470	585986	542575
K02129	-1	2535.19	18023.2	17725.5	13781.4	13752.2
K02130	-1	nan	nan	nan	nan	nan
K02131	-1	nan	nan	nan	nan	nan
K02132	1	200552	796123	775387	626087	578713
K02133	1	39539.2	161013	147198	124502	114833
K02134	1	23830.8	169883	153771	129581	116423
K02135	1	19301.5	70803	69860.8	54528.4	50202
K02136	1	40419.2	142394	137858	105587	98861.2
K02137	1	39127.4	112298	106483	77042.8	69899.1
K02138	1	49737.1	162330	143107	110838	101654
K02139	-1	nan	33.4982	nan	nan	nan
K02140	1	51496.4	191924	189316	152200	132034
K02141	-1	nan	nan	nan	nan	nan
K02142	-1	nan	nan	nan	32.3426	nan
K02143	-1	nan	nan	nan	nan	nan
K02144	1	41655.6	151543	139851	109363	95605.1
K02145	1	35420.1	108934	102381	79925.2	71754.7
K02146	1	102629	282614	261768	218675	187069
K02147	1	157206	467433	451618	336372	304738
K02148	1	77782.4	218606	195624	151506	141166
K02149	1	45920.8	146901	133179	104701	95922.1
K02150	1	88925	297389	274110	217775	190759
K02151	1	32569.8	99836.8	90545.2	67469.2	63665.6
K02152	1	33558.3	144538	127533	108192	94198.6
K02153	1	13736.3	42775.5	40742.6	31138.3	29139.7
K02154	1	52085.8	171476	165564	127741	116048
K02155	1	108931	438937	417836	333792	311507
K02156	-1	168.661	1084.75	902.639	773.996	872.551
K02157	-1	71.2336	334.212	711.937	601.812	765.066
K02158	-1	nan	nan	nan	nan	nan
K02159	-1	37.7354	205.241	371.99	389.324	554.503
K02160	1	73947.2	232341	219206	166874	158064
K02161	-1	nan	nan	nan	nan	nan
K02162	-1	nan	nan	nan	nan	nan
K02163	-1	nan	nan	nan	nan	nan
K02164	-1	nan	69.6928	67.3816	nan	32.7278
K02165	-1	nan	99.339	33.4982	33.4982	130.526
K02166	-1	nan	103.191	nan	34.2686	nan
K02167	-1	nan	32.7278	nan	nan	nan
K02168	-1	201.76	390.437	446.647	470.13	454.351
K02169	-1	823.602	2878.18	2408.43	2346.06	2132.74
K02170	-1	1125.47	5402.88	5756.73	4695.94	3456.89
[truncated: 14,424 more rows]
