# Supplementary material for: Predicting the functional repertoire of an organism from unassembled RNA–seq data
Source: BMC Genomics. 2014 Nov 20;15(1):1003. doi: 10.1186/1471-2164-15-1003 (PMC4258056; doi:10.1186/1471-2164-15-1003)
Supplement: Supplementary file 3 — Additional file 3:Evidence values. These tables contain the calculated count and sum–of–scores evidence measures per function. The mean based evidence measures can be calculated from these two measures. The "Label" indicates wether the function is annotated in the reference database for A. thaliana by containing a value above zero. (ZIP 1 MB) [file 12864_2014_6719_MOESM3_ESM.zip › uproc.count.csv]

# Feature	Label	SRR360147.uproc.count.csv	SRR360152.uproc.count.csv	SRR360153.uproc.count.csv	SRR360154.uproc.count.csv	SRR360205.uproc.count.csv
K00001	1	1524	5606	5027	4180	3795
K00002	-1	744	2333	2121	1667	1531
K00003	-1	789	2649	2506	2088	1845
K00004	-1	16	48	30	32	32
K00005	-1	177	587	576	433	392
K00006	1	930	2904	2530	1982	1898
K00007	-1	36	136	124	111	94
K00008	1	1292	4253	4146	3264	2850
K00009	-1	53	183	158	133	105
K00010	-1	135	466	494	367	379
K00011	-1	851	2778	2637	2149	1939
K00012	1	3635	13805	12784	10065	9043
K00013	1	1185	3992	3658	2969	2737
K00014	-1	1365	4548	4288	3631	3288
K00015	-1	55	204	197	172	171
K00016	1	930	3459	3229	2625	2407
K00018	-1	80	277	252	195	189
K00019	-1	271	891	900	672	600
K00020	1	1967	6426	5992	4793	4329
K00021	1	730	2769	2553	2000	1829
K00022	-1	15	37	28	29	20
K00023	-1	57	215	205	129	140
K00024	-1	311	939	930	713	671
K00025	1	1118	5041	4716	3751	3428
K00026	1	5493	19742	18457	14318	12962
K00027	-1	546	1901	1834	1509	1341
K00028	1	1820	5721	5356	4198	3787
K00029	1	2230	9365	8796	6917	6418
K00030	1	3328	13965	13026	10120	9184
K00031	1	2771	9380	8885	7108	6448
K00032	-1	49	192	189	136	109
K00033	1	3852	16203	15498	12347	11274
K00034	-1	90	398	372	295	254
K00035	-1	10	37	41	29	31
K00036	1	6007	17647	16122	12538	11051
K00038	-1	107	436	343	310	268
K00039	-1	2	30	22	14	18
K00040	-1	245	588	641	541	541
K00041	-1	72	282	265	249	208
K00042	-1	1180	3858	3586	2766	2573
K00043	-1	2	nan	3	3	2
K00044	-1	4	18	12	8	10
K00045	-1	80	279	214	176	160
K00046	-1	74	280	256	214	190
K00048	-1	53	215	169	158	142
K00049	-1	28	96	73	70	60
K00050	-1	148	536	500	385	383
K00051	1	496	1828	1742	1415	1198
K00052	1	2346	8371	7751	6051	5527
K00053	1	1628	7411	6821	5477	5053
K00054	-1	157	509	452	384	395
K00055	-1	74	248	236	203	180
K00057	-1	1011	3135	2778	2330	2123
K00058	1	2352	7959	7509	6051	5502
K00059	1	5260	18444	17837	14240	13016
K00060	-1	71	272	269	203	197
K00061	-1	4	12	10	14	9
K00062	-1	3	19	15	17	16
K00063	-1	19	90	79	63	46
K00064	-1	56	204	200	161	155
K00065	-1	140	384	353	372	331
K00066	-1	31	163	167	147	131
K00067	-1	806	2863	2777	2156	1953
K00068	-1	43	120	112	85	64
K00069	-1	54	143	148	123	113
K00070	-1	25	60	53	44	40
K00071	-1	15	71	53	34	32
K00072	-1	43	165	156	144	112
K00073	-1	5	26	26	19	30
K00074	1	1011	3518	3324	2651	2415
K00075	-1	853	2736	2483	1954	1814
K00076	-1	9	21	20	20	26
K00077	-1	530	1661	1598	1208	1182
K00078	-1	24	113	109	96	83
K00079	-1	414	1275	1222	1018	868
K00081	-1	nan	3	4	5	2
K00082	-1	29	78	78	57	55
K00083	1	3648	11486	10879	8584	7867
K00084	-1	1	7	10	4	1
K00086	-1	4	11	7	9	6
K00087	-1	11	58	47	49	46
K00088	1	2306	8326	7862	6241	5699
K00090	-1	46	167	146	122	113
K00091	-1	510	1647	1404	1165	1092
K00094	-1	7	41	26	24	26
K00096	-1	111	337	344	279	239
K00097	-1	366	1234	1131	883	859
K00098	-1	57	220	194	154	120
K00099	1	886	2727	2509	2015	1916
K00100	-1	612	2252	2202	1726	1485
K00101	-1	959	3246	3030	2367	2203
K00102	1	748	1988	1923	1502	1344
K00103	-1	35	194	179	142	103
K00104	-1	372	1240	1176	945	867
K00105	-1	nan	14	9	8	13
K00106	1	545	1551	1426	1105	1042
K00107	-1	38	147	119	103	107
K00108	-1	870	3040	2815	2358	2132
K00109	-1	20	126	86	77	83
K00111	1	1147	4160	3947	3169	2830
K00112	-1	64	229	208	167	144
K00113	-1	49	149	164	129	115
K00114	-1	60	235	223	178	144
K00115	-1	14	45	39	33	43
K00116	-1	281	900	813	675	623
K00117	-1	224	812	745	588	547
K00118	-1	10	52	56	35	33
K00119	-1	36	132	108	106	83
K00121	1	2953	10349	9659	7553	6943
K00122	1	873	4609	4381	3557	3263
K00123	-1	1497	5262	5172	4133	3842
K00124	-1	198	689	606	494	459
K00125	-1	54	108	111	100	77
K00126	-1	1	9	14	2	6
K00127	-1	217	792	692	571	583
K00128	1	4006	12474	11734	9145	8415
K00129	-1	116	350	350	239	231
K00130	1	2164	8264	7568	5996	5418
K00131	1	634	2265	2044	1616	1526
K00132	-1	21	41	42	48	36
K00133	1	2152	7520	7094	5618	5129
K00134	1	3486	14376	13251	10548	9729
K00135	-1	1083	3572	3305	2624	2333
K00137	-1	38	81	83	67	67
K00138	-1	42	135	156	119	105
K00139	-1	4	22	21	13	16
K00140	1	1838	5690	5325	4194	3794
K00141	-1	33	100	101	92	101
K00142	1	182	574	552	473	369
K00143	-1	128	350	334	280	240
K00145	1	1982	5780	5271	4120	3760
K00146	-1	25	108	145	91	99
K00147	-1	615	2116	1959	1601	1436
K00148	-1	40	140	140	106	131
K00149	-1	19	61	46	46	44
K00150	-1	474	1933	1832	1452	1316
K00151	-1	31	103	80	78	76
K00152	-1	nan	2	2	1	1
K00153	-1	28	102	85	58	58
K00154	-1	145	469	399	327	280
K00155	-1	32	60	62	54	42
K00156	-1	1660	5876	5740	4645	4455
K00157	-1	147	410	374	330	276
K00158	-1	33	140	135	100	97
K00161	1	4293	16457	15516	11890	10916
K00162	1	3221	12528	11835	9416	8518
K00163	-1	598	1752	1791	1411	1237
K00164	1	2878	9356	8947	7022	6375
K00166	1	1475	4837	4542	3530	3061
K00167	1	2130	6093	5696	4346	4204
K00169	-1	227	760	728	582	579
K00170	-1	175	415	460	361	321
K00171	-1	29	80	81	57	54
K00172	-1	63	206	200	161	128
K00174	-1	565	1833	1673	1318	1288
K00175	-1	380	1098	1050	868	710
K00176	-1	20	76	72	61	72
K00177	-1	36	126	121	120	110
K00179	-1	359	1062	976	823	755
K00180	-1	80	301	259	219	206
K00181	-1	42	94	79	69	54
K00182	-1	3	27	25	20	21
K00183	-1	8	30	29	21	20
K00184	-1	197	798	804	622	542
K00185	-1	121	363	360	269	221
K00186	-1	7	11	9	10	7
K00187	-1	27	97	69	48	48
K00188	-1	nan	2	nan	1	1
K00189	-1	nan	nan	nan	nan	nan
K00192	-1	43	182	144	108	99
K00193	-1	24	41	53	37	44
K00194	-1	19	83	67	59	62
K00195	-1	4	16	8	10	10
K00196	-1	21	73	70	46	44
K00197	-1	34	122	106	92	104
K00198	-1	221	676	566	472	436
K00200	-1	107	271	272	215	204
K00201	-1	76	193	173	148	125
K00202	-1	58	226	220	158	126
K00203	-1	2	10	15	11	9
K00204	-1	5	13	9	8	2
K00205	-1	25	102	80	63	71
K00206	-1	nan	nan	nan	nan	nan
K00207	1	1152	3905	3637	2909	2563
K00208	1	1542	5152	4966	3939	3655
K00209	-1	23	102	115	73	73
K00210	-1	3	13	10	9	6
K00211	-1	19	57	47	41	27
K00212	-1	5	26	23	21	18
K00213	1	1144	3536	3265	2512	2207
K00214	-1	16	64	40	38	36
K00215	1	1363	4231	3907	3209	2926
K00216	-1	32	91	93	88	68
K00217	-1	2	15	14	13	8
K00218	1	2358	8599	7868	6314	5870
K00219	-1	200	617	643	516	459
K00220	-1	23	68	53	47	54
K00221	-1	1	5	1	1	3
K00222	1	1299	3611	3148	2440	2197
K00223	-1	49	149	150	116	125
K00224	1	7	18	10	7	10
K00225	1	401	1144	1092	933	790
K00226	-1	756	2457	2262	1690	1598
K00227	1	855	2549	2445	1893	1678
K00228	1	1303	4340	4065	3131	3001
K00230	-1	71	160	145	95	119
K00231	1	1199	3812	3572	2819	2528
K00232	1	3165	11538	10722	8370	7686
K00234	1	867	3063	2836	2234	2059
K00235	1	2797	8326	7641	5951	5379
K00236	-1	25	70	98	75	42
K00237	-1	24	90	72	68	48
K00239	-1	833	2650	2478	1984	1811
K00240	-1	461	1407	1312	1085	865
K00241	-1	605	1668	1537	1246	1158
K00242	-1	93	249	232	168	194
K00243	-1	196	519	482	391	350
K00244	-1	190	693	704	538	477
K00245	-1	37	149	155	124	106
K00246	-1	99	258	236	199	180
K00247	-1	12	59	56	44	34
K00248	-1	104	340	329	289	268
K00249	1	935	3331	3060	2500	2319
K00251	-1	31	84	89	62	65
K00252	-1	217	826	745	620	537
K00253	1	1792	5107	5032	3878	3589
K00254	1	502	1877	1767	1329	1222
K00255	-1	13	54	50	45	46
K00256	-1	2	4	2	2	4
K00257	-1	618	1841	1745	1370	1250
K00258	-1	1	1	8	2	3
K00259	-1	1375	5054	4693	3910	3749
K00260	-1	17	78	100	78	56
K00261	1	2155	6893	6534	5001	4507
K00262	1	665	2104	1935	1618	1420
K00263	-1	122	412	397	329	283
K00264	1	815	3197	2861	2331	2159
K00265	-1	1661	4794	4424	3518	3388
K00266	-1	1303	4373	4200	3331	3044
K00270	-1	nan	2	nan	1	1
K00271	-1	1	15	16	13	13
K00272	-1	15	67	60	58	63
K00273	-1	48	171	175	95	131
K00274	-1	295	1028	992	803	688
K00275	1	635	1844	1836	1411	1272
K00276	1	808	2693	2488	1975	1797
K00277	-1	5	26	16	18	9
K00278	1	580	1932	1818	1497	1408
K00279	1	537	1775	1648	1363	1235
K00280	-1	108	397	382	297	243
K00281	1	2024	8065	7692	6130	5740
K00282	-1	260	847	780	612	572
K00283	-1	195	566	489	412	402
K00284	1	1855	5862	5344	4180	3802
K00285	-1	488	1845	1724	1356	1311
K00286	1	903	2994	2697	2253	2052
K00287	-1	520	1553	1426	1197	1016
K00288	-1	528	1994	1988	1553	1387
K00289	-1	44	126	110	86	82
K00290	-1	29	121	117	79	74
K00291	-1	nan	nan	nan	nan	nan
K00292	-1	nan	nan	nan	nan	nan
K00293	-1	28	97	87	75	57
K00294	1	410	1289	1185	1049	921
K00295	-1	11	50	44	43	33
K00296	-1	nan	nan	nan	nan	nan
K00297	1	2409	7684	6939	5571	5043
K00298	-1	1	nan	1	1	2
K00299	-1	124	336	368	263	257
K00300	-1	nan	nan	nan	nan	nan
K00301	-1	27	74	69	70	46
K00302	-1	178	835	783	621	576
K00303	-1	172	611	563	464	424
K00304	-1	16	56	63	44	44
K00305	-1	34	159	153	141	109
K00306	-1	26	80	96	56	50
K00308	-1	49	121	128	101	95
K00309	-1	33	149	131	107	96
K00311	1	882	2867	2607	2214	1902
K00312	-1	13	34	21	24	19
K00313	-1	125	465	452	349	356
K00314	-1	44	129	134	81	76
K00315	-1	57	270	221	178	174
K00316	-1	5	30	40	26	17
K00317	-1	6	14	13	11	19
K00318	1	805	3255	3124	2483	2292
K00319	-1	4	17	12	10	8
K00320	-1	24	100	95	71	60
K00321	-1	nan	nan	nan	nan	nan
K00322	-1	106	264	283	198	189
K00323	-1	64	243	242	182	160
K00324	-1	429	1216	1159	917	861
K00325	-1	257	865	786	639	591
K00326	1	4112	12555	11566	9164	8203
K00327	1	3602	10520	9549	7286	6564
K00328	-1	160	453	427	320	345
K00329	-1	nan	1	nan	1	nan
K00330	-1	195	634	551	475	394
K00331	-1	169	717	642	522	467
K00332	-1	237	772	737	543	537
K00333	-1	392	1345	1242	1061	894
K00334	-1	915	3178	2942	2438	2196
K00335	-1	930	3194	2930	2364	2122
K00336	-1	956	3147	3029	2348	2232
K00337	-1	2272	6136	5554	4391	3954
K00338	-1	457	1993	1783	1439	1278
K00339	-1	153	423	376	315	319
K00340	-1	192	447	384	333	311
K00341	-1	1605	4808	4549	3606	3276
K00342	-1	1288	3408	3165	2464	2411
K00343	-1	1549	4270	3887	3069	2715
K00344	1	2060	7669	7270	5697	5073
K00346	-1	103	345	360	286	262
K00347	-1	123	325	322	204	210
K00348	-1	43	210	235	175	161
K00349	-1	137	327	336	275	251
K00350	-1	57	149	168	116	101
K00351	-1	76	266	251	209	181
K00353	-1	nan	nan	nan	nan	nan
K00354	-1	6	10	14	9	11
K00355	-1	108	417	463	345	305
K00356	-1	272	1009	976	758	691
K00357	-1	17	42	33	30	21
K00358	-1	17	54	61	37	26
K00359	-1	38	199	184	156	125
K00360	-1	7	30	36	21	14
K00362	-1	638	2067	1910	1575	1505
K00363	-1	60	242	191	178	162
K00364	-1	66	144	153	124	118
K00365	1	1138	3353	3032	2275	2087
K00366	1	1065	3738	3591	2922	2494
K00367	-1	176	536	509	392	336
K00368	-1	105	334	289	227	229
K00369	-1	nan	nan	nan	nan	nan
K00370	-1	325	1114	1108	897	816
K00371	-1	104	358	297	251	231
K00372	-1	402	1336	1298	965	885
K00373	-1	82	275	219	173	154
K00374	-1	197	572	496	426	395
K00375	-1	816	2878	2726	2207	2083
K00376	-1	67	202	201	159	158
K00380	-1	559	2135	1927	1607	1444
K00381	-1	2467	7693	7306	5954	5614
K00382	1	3526	11288	10413	8585	7718
K00383	1	980	3164	2996	2403	2138
K00384	1	3483	11423	10862	8608	7688
K00385	-1	67	129	129	97	97
K00386	-1	nan	nan	nan	nan	nan
K00387	1	2118	10162	9499	7771	6972
K00389	-1	14	44	34	33	27
K00390	-1	422	1366	1286	1007	997
K00391	-1	188	702	598	506	419
K00392	1	1231	4481	4082	3167	2802
K00394	-1	93	274	212	179	183
K00395	-1	8	32	29	15	23
K00397	-1	3	2	3	2	3
K00399	-1	79	312	355	279	253
K00400	-1	57	162	143	78	102
K00401	-1	27	75	59	43	48
K00402	-1	55	145	184	118	105
K00404	-1	203	572	527	476	450
K00405	-1	54	148	153	143	97
K00406	-1	156	426	382	319	290
K00407	-1	59	190	185	130	131
K00408	-1	9	59	56	49	35
K00410	-1	19	22	29	15	12
K00411	1	1684	7573	7335	5703	5320
K00412	1	827	2341	2229	1674	1540
K00413	1	1553	6270	5964	4517	4256
K00414	-1	23	120	105	89	89
K00415	-1	90	391	395	299	296
K00416	1	194	525	474	370	353
K00417	1	511	2882	2813	2241	1987
K00418	-1	17	57	49	37	50
K00419	1	203	941	913	702	673
K00420	-1	nan	4	6	7	3
K00421	-1	nan	nan	nan	nan	nan
K00422	-1	nan	nan	nan	nan	1
K00423	1	745	2653	2530	1968	1903
K00425	-1	943	3253	2976	2410	2220
K00426	-1	959	2404	2249	1875	1752
K00427	-1	35	121	96	75	72
K00428	-1	521	1498	1397	1177	1077
K00430	1	23394	92654	87674	69603	63269
K00431	-1	19	62	64	50	47
K00432	1	7109	19815	18072	14103	12816
K00433	-1	412	1411	1326	1003	965
K00434	1	3983	17476	16311	12900	11636
K00435	-1	7	48	44	30	31
K00436	-1	55	211	195	141	147
K00437	-1	nan	5	nan	nan	1
K00438	-1	4	1	1	nan	3
K00440	-1	11	50	52	38	26
K00441	1	223	676	578	530	427
K00442	-1	5	21	12	18	17
K00443	-1	38	96	114	78	80
K00444	-1	24	61	58	42	26
K00445	-1	13	19	29	15	15
K00446	-1	47	152	139	124	95
K00448	-1	35	120	111	97	88
K00449	-1	73	268	283	225	195
K00450	-1	45	143	156	103	115
K00451	1	569	1923	1737	1492	1268
K00452	-1	59	197	185	140	135
K00453	-1	69	238	219	190	172
K00454	1	1358	4742	4413	3470	3129
K00455	-1	24	96	89	89	79
K00456	-1	39	168	180	159	135
K00457	1	1108	4641	4359	3595	3302
K00458	-1	18	62	61	57	48
K00459	-1	729	2635	2650	2000	1868
K00460	-1	8	18	16	19	14
K00461	-1	22	61	56	35	34
K00462	-1	4	18	16	9	10
K00463	-1	59	197	181	129	134
K00464	-1	49	107	155	114	101
K00466	-1	85	360	372	267	267
K00467	-1	2	2	2	nan	3
K00468	-1	nan	1	1	nan	nan
K00469	1	3245	10024	9255	7086	6462
K00470	-1	nan	nan	1	nan	nan
K00471	-1	21	80	61	62	47
K00472	1	6171	18423	16946	13253	12097
K00473	-1	15	53	50	33	30
K00474	-1	17	36	32	35	27
K00475	1	543	2305	2219	1814	1612
K00476	-1	58	166	176	133	133
K00477	-1	210	625	574	439	397
K00478	-1	1	2	nan	1	3
K00479	-1	96	318	267	228	202
K00480	-1	530	1887	1780	1393	1366
K00481	-1	64	295	261	192	201
K00483	-1	55	203	181	159	139
K00484	-1	8	24	21	16	15
K00485	1	262	907	835	747	691
K00486	-1	100	321	308	230	212
K00487	1	1576	5829	5621	4343	3973
K00488	-1	113	294	216	188	183
K00489	-1	27	81	86	67	42
K00490	-1	15	108	74	69	53
K00491	-1	29	92	71	75	83
K00492	-1	49	127	126	108	95
K00493	-1	39	156	143	106	92
K00494	-1	11	31	29	24	23
K00495	-1	41	188	150	139	101
K00496	-1	99	368	337	294	221
K00497	-1	32	81	77	60	58
K00498	-1	32	100	84	76	80
K00499	-1	3	11	12	8	6
K00500	-1	141	443	399	326	289
K00501	-1	17	58	48	29	40
K00502	-1	16	53	34	40	31
K00503	-1	25	91	100	67	77
K00504	-1	135	342	330	263	248
K00505	-1	60	162	151	128	122
K00506	-1	9	38	42	36	18
K00507	1	5122	15500	14398	11204	10218
K00508	-1	114	366	370	320	287
K00509	-1	7	33	44	26	22
K00510	1	1913	5083	4706	3763	3272
K00511	1	1929	6967	6496	5181	4815
K00512	-1	58	198	164	154	130
K00513	-1	12	57	40	39	33
K00514	1	1224	4041	3570	2688	2474
K00515	-1	21	80	94	67	58
K00517	1	1488	5559	5154	4306	3799
K00518	-1	22	86	60	51	51
K00519	-1	nan	nan	nan	nan	nan
K00520	-1	147	553	488	390	365
K00521	-1	14	27	26	29	24
K00522	1	2837	9846	9143	7279	6904
K00523	-1	102	315	261	221	213
K00524	-1	7	39	27	25	25
K00525	-1	1836	5617	5354	4061	3775
K00526	-1	355	988	943	764	679
K00527	-1	615	1937	1814	1423	1354
K00528	1	747	2309	2157	1780	1580
K00529	-1	118	579	504	430	407
K00530	-1	nan	nan	nan	nan	nan
K00531	-1	19	66	53	61	47
K00532	-1	30	130	111	92	105
K00533	-1	1	2	2	1	3
K00534	-1	6	33	29	32	30
K00535	-1	692	1768	1708	1329	1177
K00537	-1	131	375	365	300	254
K00538	-1	nan	nan	nan	nan	nan
K00539	-1	nan	nan	nan	nan	nan
K00540	1	1701	5463	5125	4007	3683
K00541	-1	6	10	12	7	10
K00542	-1	28	96	93	63	54
K00543	-1	120	305	301	204	196
K00544	-1	10	28	24	27	26
K00545	-1	29	91	100	60	61
K00546	-1	9	34	34	23	31
K00547	1	1644	5579	5178	3976	3722
K00548	-1	1527	5049	4700	3736	3400
K00549	1	1825	8156	7517	6025	5615
K00550	1	380	1153	1044	878	818
K00551	-1	23	67	69	72	62
K00552	-1	13	46	47	42	31
K00553	-1	6	13	11	13	14
K00554	-1	629	2002	1914	1460	1303
K00555	1	918	3183	2962	2315	2223
K00556	-1	55	177	193	164	152
K00557	-1	41	139	128	100	95
K00558	1	2016	7134	6727	5582	5125
K00559	1	801	2787	2723	2217	2002
K00560	-1	486	1333	1344	1076	963
K00561	-1	6	15	12	12	9
K00562	-1	3	14	10	9	15
K00563	-1	123	504	493	367	346
K00564	-1	169	706	613	504	467
K00565	1	1062	3036	2687	2303	2029
K00566	1	746	2296	2189	1762	1609
K00567	-1	479	1770	1752	1551	1443
K00568	-1	309	709	727	680	578
K00569	-1	34	119	138	117	102
K00570	-1	10	51	60	46	47
K00571	-1	84	205	196	177	130
K00572	-1	10	36	27	30	20
K00573	1	906	2821	2634	2080	1967
K00574	1	2586	7462	6875	5333	4853
K00575	-1	695	2537	2264	1802	1706
K00577	-1	18	89	81	72	55
K00578	-1	2	8	5	4	1
K00579	-1	2	17	16	15	11
K00580	-1	14	48	39	33	48
K00581	-1	6	23	30	22	21
K00582	-1	2	1	3	nan	1
K00583	-1	2	3	2	6	3
K00584	-1	7	50	37	20	33
K00586	1	491	1421	1360	1114	1019
K00587	1	311	780	706	587	507
K00588	1	4909	16650	15109	11890	10659
K00589	-1	59	207	209	150	118
K00590	-1	2	3	10	9	7
K00591	1	216	661	591	447	422
K00592	1	460	1413	1222	1006	917
K00594	-1	1	5	2	1	2
K00595	-1	284	1007	939	760	727
K00596	-1	6	45	53	47	23
K00597	-1	36	119	132	93	88
K00598	-1	51	246	216	180	129
K00599	1	732	2320	2111	1649	1561
K00600	1	6663	21953	20612	16694	15469
K00601	1	221	648	626	522	461
K00602	1	1278	4199	3979	3125	2843
K00603	-1	12	41	50	32	40
K00604	1	1224	3982	3758	3030	2645
K00605	1	1873	6761	6317	4972	4541
K00606	1	1117	3490	3459	2732	2507
K00607	-1	nan	nan	nan	nan	nan
K00608	-1	10	19	10	10	12
K00609	1	940	2937	2741	2227	1988
K00610	-1	61	209	180	130	133
K00611	1	1314	4463	4050	3216	2934
K00612	-1	150	564	500	408	437
K00613	-1	30	91	74	54	56
K00614	-1	13	55	49	43	45
K00615	1	3085	11686	10753	8558	7817
K00616	1	1935	5970	5403	4251	3866
K00617	-1	nan	nan	nan	nan	nan
K00618	-1	114	323	310	223	250
K00619	-1	111	347	367	289	247
K00620	1	801	2766	2587	2095	1830
K00621	1	111	402	353	252	258
K00622	-1	25	63	64	39	40
K00623	-1	42	139	139	98	97
K00624	-1	221	716	676	494	454
K00625	-1	209	612	585	481	427
K00626	1	3606	13015	12105	9682	8644
K00627	1	3942	12094	11606	9208	8269
K00628	-1	3	12	6	12	6
K00629	-1	75	394	335	262	266
K00630	1	819	2348	2143	1698	1570
K00631	-1	251	923	844	652	660
K00632	-1	466	1615	1529	1109	1092
K00633	-1	3	20	11	13	12
K00634	-1	45	134	109	77	78
K00635	-1	60	158	163	112	115
K00637	-1	138	521	558	390	375
K00638	-1	46	184	168	149	109
K00639	-1	192	719	600	474	410
K00640	1	3241	11617	10973	8755	8062
K00641	-1	374	1258	1247	969	862
K00643	-1	350	1059	989	861	769
K00645	1	1189	4504	4183	3340	3139
K00646	-1	35	101	77	86	70
K00647	-1	355	1358	1245	1056	993
K00648	1	1185	3874	3675	2914	2651
K00649	-1	52	155	163	135	118
K00650	-1	10	27	18	17	12
K00651	-1	239	689	652	506	435
K00652	1	791	2533	2355	1826	1675
K00653	-1	3	13	8	5	6
K00654	1	1658	4915	4656	3704	3307
K00655	1	1562	4754	4409	3376	3169
K00656	-1	557	1640	1567	1273	1081
K00657	-1	50	178	162	126	130
K00658	1	2071	6515	6239	4842	4539
K00659	-1	1	16	11	8	14
K00660	1	464	3316	3021	2591	2440
K00661	-1	156	547	534	384	401
K00662	-1	59	204	167	145	121
K00663	-1	1	10	13	8	10
K00664	-1	1	7	1	2	2
K00665	-1	280	815	794	637	551
K00666	-1	2730	9601	9077	7428	6638
K00667	-1	180	413	427	344	292
K00668	-1	269	809	705	540	526
K00669	-1	8	14	14	9	14
K00670	1	2124	7964	7448	6121	5659
K00671	1	2082	7270	6701	5253	4771
K00672	-1	42	284	279	234	218
K00673	-1	191	442	468	422	366
K00674	-1	213	638	602	528	454
K00675	-1	136	400	436	335	276
K00676	-1	58	187	191	145	145
K00677	1	432	1500	1431	1138	1039
K00678	-1	52	96	97	80	80
K00679	1	923	3144	3070	2366	2191
K00680	-1	110	289	264	196	182
K00681	1	1940	6719	6285	5105	4629
K00682	-1	2	9	9	12	4
K00683	-1	155	384	354	267	233
K00684	-1	159	654	603	482	403
K00685	1	374	1164	1020	847	784
K00686	-1	20	87	62	47	43
K00687	-1	35	101	87	70	82
K00688	1	3017	9631	9320	7474	6582
K00689	-1	21	68	64	51	58
K00690	-1	349	1008	940	796	670
K00691	-1	88	291	282	182	201
K00692	-1	61	205	159	138	128
K00693	-1	88	246	301	222	218
K00694	-1	396	1388	1327	1026	940
K00695	1	989	3207	2988	2330	2095
K00696	1	1369	5158	4829	3780	3461
K00697	-1	220	795	737	556	540
K00698	-1	1093	3136	2840	2298	2128
K00699	-1	579	1746	1668	1294	1301
K00700	1	2498	7539	6900	5676	5138
K00701	-1	3	10	4	10	2
K00702	-1	nan	nan	nan	nan	nan
K00703	1	1858	6242	6014	4796	4343
K00704	-1	2	10	5	6	2
K00705	1	2325	7208	6677	5106	4708
K00706	-1	223	713	684	515	479
K00709	-1	9	26	24	10	10
K00710	-1	651	1831	1670	1412	1291
K00712	-1	84	223	196	168	143
K00713	-1	1	5	1	nan	1
K00714	-1	54	154	150	117	99
K00715	-1	17	56	55	35	29
K00716	-1	2	5	3	3	3
K00717	-1	29	70	72	72	57
K00718	-1	15	56	38	34	23
K00719	-1	2	14	10	7	11
K00720	-1	144	407	396	324	263
K00721	1	1664	4873	4503	3520	3258
K00722	-1	5	10	9	5	7
K00725	-1	9	22	20	31	17
K00726	1	267	820	820	664	573
K00727	-1	14	58	56	42	29
K00728	-1	576	1812	1706	1325	1271
K00729	1	890	2238	2056	1563	1440
K00730	-1	nan	nan	nan	nan	1
K00731	-1	48	100	122	78	73
K00733	-1	8	49	44	32	30
K00734	-1	85	254	261	189	181
K00735	-1	5	18	7	18	10
K00736	1	319	915	836	671	549
K00737	1	2116	5769	5328	4151	3844
K00738	-1	44	126	122	114	111
K00739	-1	5	13	15	12	9
K00741	-1	28	90	93	74	64
K00742	-1	15	38	32	33	34
K00743	-1	7	4	4	4	1
K00744	-1	11	36	39	30	26
K00745	-1	nan	nan	nan	nan	nan
K00746	-1	26	43	53	50	49
K00747	-1	31	61	78	65	47
K00748	1	598	1967	1830	1462	1264
K00749	-1	121	350	326	252	242
K00750	-1	121	267	304	228	216
K00752	-1	68	199	174	130	111
K00753	1	191	504	466	369	318
K00754	-1	32	81	60	57	62
K00756	-1	99	313	316	228	218
K00757	-1	237	604	574	449	442
K00758	-1	144	564	496	422	401
K00759	1	2171	7685	7236	5697	5197
K00760	1	1007	3639	3753	3254	2980
K00761	1	560	1866	1704	1304	1205
K00762	-1	466	1494	1365	1093	1040
K00763	1	1930	5416	5118	4069	3788
K00764	1	1478	4584	4351	3516	3103
K00765	1	2215	7309	7043	5491	5023
K00766	1	1443	4368	4197	3233	2980
K00767	1	2624	7321	6977	5502	5075
K00768	-1	249	908	764	619	612
K00769	-1	34	78	78	68	62
K00770	1	738	2384	2193	1765	1619
K00771	-1	1593	4749	4587	3507	3224
K00772	-1	223	758	678	521	479
K00773	-1	816	2886	2616	2041	1921
K00774	-1	30	83	78	73	56
K00775	-1	16	35	44	31	21
K00776	-1	2	3	1	5	nan
K00777	-1	nan	3	2	nan	1
K00778	-1	27	61	61	47	47
K00779	-1	62	172	141	114	106
K00780	-1	23	85	65	54	49
K00781	-1	5	17	11	14	10
K00782	-1	182	632	622	505	518
K00783	1	344	1157	1041	835	752
K00784	1	1507	4587	4360	3512	3045
K00785	-1	6	16	16	10	13
K00786	-1	8	34	24	26	17
K00787	1	2211	6653	6041	4684	4434
K00788	-1	599	1937	1860	1553	1398
K00789	1	2814	12525	11464	9308	8579
K00790	-1	866	2706	2556	2098	1899
K00791	1	1509	4777	4391	3605	3235
K00793	1	1257	4455	4231	3310	3009
K00794	1	1735	6928	6480	5065	4609
K00795	-1	125	421	381	321	306
K00796	-1	560	1881	1802	1497	1324
K00797	1	4650	15004	13913	10887	10151
K00798	-1	237	701	707	593	494
K00799	1	20848	66259	61990	48660	44341
K00800	1	1575	6117	5741	4679	4185
K00801	1	655	1772	1677	1305	1213
K00802	-1	60	161	171	130	115
K00803	-1	111	518	491	413	361
K00804	-1	101	204	221	147	154
K00805	-1	197	608	565	445	427
K00806	-1	536	1550	1544	1217	1128
K00807	-1	8	14	11	11	9
K00808	-1	48	143	144	136	125
K00809	-1	495	1465	1385	1036	948
K00810	-1	15	18	20	15	21
K00811	1	857	2571	2453	1857	1701
K00812	-1	1005	3299	3031	2426	2188
K00813	-1	62	195	181	154	172
K00814	1	3552	9323	9692	10061	8835
K00815	1	2531	8323	7719	6002	5490
K00816	-1	109	433	383	321	303
K00817	1	2414	7868	7133	5756	5223
K00818	1	734	2675	2546	2023	1811
K00819	1	1105	3078	2783	2222	1979
K00820	1	1429	4604	4131	3323	3121
K00821	-1	202	690	671	534	477
K00822	-1	88	312	333	278	241
K00823	-1	305	1066	967	782	730
K00824	-1	236	648	611	477	460
K00825	-1	23	59	64	53	49
K00826	1	5265	16659	15242	11974	10920
K00827	1	1709	5883	5386	4215	3854
K00829	-1	nan	nan	nan	nan	nan
K00830	1	1380	4001	3704	3017	2689
K00831	1	1832	5473	5096	4002	3689
K00832	-1	235	720	657	521	477
K00833	1	554	1609	1533	1262	1122
K00835	-1	61	166	177	125	151
K00836	-1	172	513	464	376	387
K00837	-1	49	131	121	91	62
K00838	-1	43	113	87	67	59
K00839	-1	37	128	117	95	87
K00840	-1	8	35	31	24	21
K00841	-1	135	370	360	285	246
K00842	-1	nan	nan	nan	1	nan
K00843	-1	2	1	1	nan	1
K00844	1	1380	4261	3994	3216	2890
K00845	-1	760	2355	2273	1778	1672
K00846	-1	60	172	194	157	138
K00847	1	2605	8553	7986	6280	5852
K00848	-1	116	576	511	396	382
K00849	1	912	2830	2575	2019	1867
K00850	1	2557	8153	7424	5756	5403
K00851	1	559	1669	1573	1204	1175
K00852	1	835	3260	2982	2510	2280
K00853	-1	189	649	569	492	392
K00854	1	1577	4977	4690	3729	3309
K00855	1	572	2317	2124	1630	1530
K00856	1	1023	3899	3614	2911	2580
K00857	1	1417	4650	4227	3416	3028
K00858	1	1228	4020	3631	2875	2561
K00859	1	858	2655	2485	1980	1783
K00860	1	2137	6617	6346	4832	4393
K00861	1	848	2334	2098	1734	1490
K00862	-1	9	48	42	39	20
K00863	-1	348	1422	1328	1050	951
K00864	1	1211	4301	3935	3081	2811
K00865	-1	292	1059	945	794	700
K00866	-1	46	166	176	119	108
K00867	-1	300	862	796	655	606
K00868	1	1167	3402	3279	2488	2281
K00869	1	526	1886	1782	1531	1292
K00870	-1	81	188	148	117	105
K00871	-1	79	305	262	202	205
K00872	1	536	1887	1808	1434	1317
K00873	1	8263	29891	28031	22369	20129
K00874	-1	418	1502	1400	1153	1077
K00875	-1	127	397	405	365	362
K00876	1	3230	8859	8318	6416	5875
K00877	-1	9	33	33	22	20
K00878	1	618	2358	2273	1832	1650
K00879	-1	23	50	40	30	43
K00880	-1	21	88	77	69	75
K00881	-1	9	20	31	21	25
K00882	-1	212	580	584	502	431
K00883	-1	79	219	246	165	163
K00884	-1	22	112	95	72	85
K00885	-1	9	41	31	27	23
K00886	-1	59	235	211	195	159
K00887	-1	nan	nan	nan	nan	nan
K00888	1	954	2885	2781	2231	2000
K00889	1	1548	4546	4213	3335	3068
K00891	1	1945	5982	5629	4356	3947
K00892	-1	25	65	62	56	54
K00893	-1	36	121	116	78	68
K00894	1	427	1214	1133	950	811
K00895	1	1180	3643	3463	2575	2448
K00897	-1	1	20	19	16	10
K00898	1	761	2163	2035	1599	1400
K00899	1	587	1671	1582	1144	1056
K00900	-1	44	111	137	95	90
K00901	1	2076	6326	5890	4651	4320
K00902	1	295	836	719	584	532
K00903	-1	1	7	6	4	3
K00904	-1	10	34	47	26	20
K00905	-1	5	10	18	12	8
K00906	-1	120	376	385	318	291
K00907	-1	156	556	519	389	371
K00909	-1	135	473	436	304	288
K00910	-1	99	348	359	242	235
K00911	-1	66	265	253	214	196
K00912	-1	424	1456	1323	1095	1026
K00913	1	1117	3568	3267	2605	2358
K00914	1	464	1222	1132	942	877
K00915	1	927	3343	2974	2300	2020
K00916	-1	126	385	402	287	279
K00917	-1	101	276	249	183	185
K00918	-1	12	47	52	34	31
K00919	1	1155	3322	3217	2394	2294
K00920	-1	72	201	216	170	161
K00921	1	1466	4490	4198	3470	3118
K00922	-1	199	584	605	455	434
K00923	-1	180	574	554	407	337
K00924	1	1378	3969	3765	2969	2566
K00925	-1	841	2717	2592	2069	1882
K00926	-1	110	377	352	297	262
K00927	1	1860	6809	6463	5034	4784
K00928	1	2988	8898	8340	6499	6029
K00929	-1	106	310	304	241	227
K00930	1	665	2477	2392	1804	1722
K00931	-1	581	2261	2186	1713	1598
K00932	-1	2	21	16	10	17
K00933	-1	30	121	116	71	64
K00934	-1	nan	4	2	3	nan
K00936	-1	837	2640	2523	2076	1785
K00937	-1	1326	3892	3581	2973	2664
K00938	1	388	1262	1156	922	887
K00939	1	5914	18158	16964	13106	12210
K00940	1	3262	11664	10734	8715	7819
K00941	-1	491	1699	1604	1231	1172
K00942	1	1790	5411	5059	4139	3748
K00943	1	1736	5250	4932	3946	3529
K00944	-1	10	34	28	14	18
K00945	-1	322	1193	1121	876	823
K00946	-1	667	2054	1895	1572	1441
K00947	-1	6	7	10	5	2
K00948	1	3681	12428	11536	9242	8608
K00949	1	885	2473	2241	1866	1643
K00950	-1	492	1464	1285	1091	962
K00951	-1	1785	5425	5208	4184	3741
K00952	-1	89	226	235	195	185
K00953	-1	363	1024	975	761	727
K00954	-1	563	1610	1424	1093	1049
K00955	-1	146	480	467	372	381
K00956	-1	126	420	415	334	288
K00957	-1	151	515	488	410	383
K00958	-1	175	590	508	371	410
K00960	-1	nan	nan	1	2	1
K00961	-1	nan	nan	nan	nan	nan
K00962	1	1947	6356	6137	4739	4415
K00963	1	2216	7981	7269	5634	5162
K00965	1	593	1869	1779	1422	1328
K00966	1	1526	5580	5249	4062	3639
K00967	1	1372	4707	4314	3450	3134
K00968	1	1306	3890	3687	2832	2722
K00969	-1	1024	3130	3014	2467	2195
K00970	-1	512	1583	1432	1141	1038
K00971	-1	254	774	795	597	538
K00972	1	1444	3984	3805	2978	2603
K00973	-1	604	1895	1777	1473	1310
K00974	-1	1168	3157	2997	2572	2288
K00975	1	4006	11935	10671	8470	7752
K00976	-1	20	69	83	55	61
K00977	-1	60	206	172	134	131
K00978	-1	172	556	491	395	386
K00979	1	1160	3673	3333	2696	2451
K00980	-1	32	105	117	104	71
K00981	1	2871	8180	7600	5915	5414
K00982	-1	750	2766	2728	2198	1991
K00983	-1	216	744	729	548	498
K00984	-1	16	58	68	56	50
K00985	-1	nan	nan	nan	nan	nan
K00986	-1	35	119	99	95	78
K00987	-1	44	126	143	96	92
K00988	-1	43	118	149	102	96
K00989	-1	231	857	809	706	598
K00990	-1	1127	3781	3526	2795	2533
K00991	1	1041	3036	2757	2134	1951
K00992	-1	7	13	15	20	20
K00993	1	1388	4035	3565	2801	2554
K00994	-1	36	126	101	95	66
K00995	1	2047	6531	6097	4864	4579
K00996	-1	26	94	79	62	78
K00997	-1	584	1767	1640	1320	1174
K00998	-1	95	311	290	210	199
K00999	1	2374	6152	5828	4397	4062
K01000	-1	1115	3249	2946	2435	2228
K01001	1	1091	3127	2914	2115	2083
K01002	-1	41	145	113	94	108
K01003	-1	131	590	579	437	459
K01004	-1	18	64	78	64	72
K01005	-1	36	55	82	45	46
K01006	1	1129	3808	3584	2941	2608
K01007	-1	1252	4008	3763	2953	2720
K01008	-1	286	830	796	656	583
K01011	1	5343	15611	14670	11644	10694
K01012	1	3879	13218	12516	10558	9601
K01013	-1	nan	nan	nan	nan	nan
K01014	-1	14	40	22	20	28
K01015	-1	19	60	64	63	32
K01016	-1	2	11	8	10	7
K01017	-1	16	35	31	23	23
K01018	-1	nan	nan	nan	nan	nan
K01019	-1	3	19	11	13	11
K01020	-1	18	42	22	28	25
K01021	-1	19	101	95	61	75
K01022	-1	87	213	170	141	123
K01023	-1	8	29	33	15	25
K01024	-1	12	33	30	28	17
K01025	-1	2372	6305	5932	4555	4214
K01026	-1	86	250	252	180	168
K01027	-1	128	429	455	389	308
K01028	-1	64	233	197	163	146
K01029	-1	62	200	174	131	121
K01031	-1	14	38	38	27	23
K01032	-1	22	49	34	34	28
K01034	-1	24	65	72	55	47
K01035	-1	4	19	15	19	18
K01036	-1	nan	nan	nan	nan	nan
K01039	-1	61	258	215	179	179
K01040	-1	72	222	249	170	168
K01041	-1	16	60	51	35	25
K01042	-1	183	460	486	397	348
K01043	-1	18	59	74	45	49
K01044	-1	98	258	234	195	172
K01045	-1	49	172	180	144	112
K01046	-1	395	1280	1210	988	907
K01047	1	684	1862	1684	1350	1305
K01048	-1	151	492	454	333	306
K01049	-1	30	85	114	78	60
K01050	-1	17	26	49	16	15
K01051	1	7378	29566	28337	22582	20665
K01052	-1	120	311	268	212	199
K01053	-1	183	553	549	455	377
K01054	-1	275	818	764	655	594
K01055	-1	97	455	390	273	288
K01056	1	1993	5858	5566	4315	3914
K01057	1	1842	7170	6937	5500	4962
K01058	-1	137	414	459	329	315
K01059	-1	12	36	24	18	20
K01060	-1	42	118	85	85	76
K01061	1	1865	6830	6438	4993	4570
K01062	-1	144	575	544	459	412
K01063	-1	2	6	13	7	12
K01064	-1	17	70	49	35	31
K01065	-1	23	71	58	58	61
K01066	-1	166	925	972	814	776
K01067	-1	174	520	481	454	361
K01068	1	116	288	259	232	222
K01069	1	2142	6948	6483	5112	4615
K01070	1	1125	3723	3633	2756	2338
K01071	-1	102	266	229	173	171
K01072	-1	5	15	17	4	8
K01073	-1	nan	1	nan	1	1
K01074	1	2599	7657	7013	5393	4850
K01075	-1	9	27	31	24	16
K01076	1	74	179	152	137	119
K01077	-1	728	2312	2084	1739	1584
K01078	1	116	345	278	242	221
K01079	1	1206	4370	4093	3185	2965
K01080	-1	486	1744	1647	1289	1155
K01081	1	800	2654	2329	1866	1620
K01082	1	1743	5088	4773	3714	3463
K01083	-1	83	237	209	173	146
K01084	-1	146	417	427	346	316
K01085	-1	10	19	25	21	25
K01087	1	2344	6470	6079	4705	4177
K01089	-1	113	377	329	283	242
K01090	1	1295	4205	3937	3014	2725
K01091	1	2857	8377	7936	6170	5511
K01092	1	1581	5594	5436	4307	4005
K01093	-1	42	172	199	150	128
K01095	-1	82	266	267	206	178
K01096	-1	76	242	216	161	180
K01097	-1	30	92	111	89	78
K01098	-1	10	29	25	26	30
K01099	-1	1178	3926	3691	2899	2532
K01100	1	1088	3640	3474	2516	2336
K01101	-1	305	1006	953	681	679
K01102	1	5005	15518	14735	11530	10419
K01103	1	694	2069	1979	1572	1456
K01104	1	3865	12177	11404	8850	8039
K01106	-1	93	251	261	179	147
K01107	-1	16	43	31	36	25
K01108	-1	7	21	33	23	15
K01109	-1	87	196	200	143	130
K01110	1	675	2040	1904	1451	1333
K01111	-1	nan	4	3	3	1
K01112	-1	90	373	353	265	241
K01113	1	603	2006	1988	1513	1365
K01114	1	1510	5152	4961	3989	3588
K01115	1	4090	12759	11874	9522	8620
K01116	-1	108	318	295	227	192
K01117	-1	4	6	10	5	6
K01118	-1	227	804	752	578	544
K01119	-1	250	858	752	623	552
K01120	-1	329	1080	1028	804	714
K01121	-1	13	53	47	40	44
K01122	-1	39	87	84	74	53
K01124	-1	35	182	155	131	145
K01125	-1	60	190	160	141	131
K01126	1	2466	7163	6739	5139	4681
K01127	-1	18	66	77	44	38
K01128	-1	18	76	80	45	58
K01129	-1	576	1982	1849	1468	1382
K01130	-1	257	895	854	743	611
K01131	-1	34	108	94	96	76
K01132	-1	21	56	48	44	36
K01133	-1	77	280	238	177	191
K01134	-1	23	72	65	56	37
K01135	-1	9	29	34	26	24
K01136	-1	33	83	71	57	49
K01137	-1	16	95	94	80	54
K01138	-1	22	48	42	29	32
K01139	-1	150	407	397	297	287
K01141	-1	170	515	536	434	397
K01142	1	1110	3501	3369	2659	2473
K01143	-1	2	4	8	6	5
K01144	-1	36	118	86	76	72
K01145	-1	nan	nan	nan	nan	nan
K01146	-1	10	51	50	22	26
K01147	-1	329	1068	1010	761	740
K01148	1	363	1195	1110	910	797
K01149	-1	nan	1	nan	1	2
K01150	-1	35	135	140	94	73
K01151	-1	371	1249	1161	924	897
K01152	-1	nan	nan	nan	nan	nan
K01153	-1	3014	8753	8375	6682	6206
K01154	-1	1593	4935	4448	3611	3315
K01155	-1	20	55	27	30	22
K01156	-1	388	1060	961	805	731
K01157	-1	nan	4	6	2	1
K01158	-1	69	201	193	178	177
K01159	-1	234	810	759	615	582
K01160	-1	3	11	21	13	13
K01161	-1	nan	nan	nan	nan	nan
K01163	-1	40	117	112	85	95
K01164	1	223	709	629	502	469
K01165	-1	187	628	599	492	478
K01166	1	2480	7997	7495	5788	5227
K01167	-1	7	33	27	13	12
K01168	-1	1	10	2	6	3
K01169	-1	2	18	15	9	4
K01170	-1	64	168	156	127	117
K01172	-1	6	8	6	8	6
K01173	-1	168	515	505	390	365
K01174	-1	18	103	99	88	60
K01175	-1	427	1539	1403	1109	1049
K01176	1	957	2993	2925	2342	2062
K01177	1	1709	6696	6377	5152	4601
K01178	-1	122	364	373	247	245
K01179	1	3636	14322	13575	10913	9697
K01180	-1	nan	1	nan	nan	1
K01181	-1	266	912	868	736	626
K01182	-1	217	684	743	543	480
K01183	1	4048	16204	15511	12135	11428
K01184	1	1091	4108	3875	3059	2664
K01185	-1	79	272	251	224	203
K01186	-1	270	884	835	688	604
K01187	1	687	2338	2196	1846	1612
K01188	1	9078	26682	24441	19255	17440
K01189	-1	34	104	121	67	59
K01190	1	998	2991	2844	2262	2170
K01191	1	1551	4594	4336	3428	3120
K01192	-1	729	2036	1911	1534	1366
K01193	1	2191	7192	6870	5326	4907
K01194	1	440	1518	1476	1154	1107
K01195	-1	131	583	545	411	403
K01196	-1	163	560	500	414	327
K01197	-1	189	700	597	495	455
K01198	-1	102	368	325	256	250
K01199	-1	nan	4	2	5	4
K01200	-1	236	556	575	423	393
K01201	-1	183	644	577	512	436
K01202	-1	60	129	116	105	99
K01203	-1	15	53	59	47	42
K01204	-1	13	72	73	78	55
K01205	1	176	469	390	353	330
K01206	1	728	2137	1987	1555	1370
K01207	-1	773	2255	2118	1645	1536
K01208	-1	nan	nan	nan	nan	nan
K01209	1	1511	4459	4106	3114	2867
K01210	-1	170	839	813	660	588
K01212	-1	100	275	301	248	196
K01213	1	1299	4522	4267	3370	3154
K01214	-1	nan	nan	nan	nan	nan
K01215	-1	2	13	20	20	13
K01216	-1	nan	nan	nan	nan	nan
K01217	-1	30	104	114	83	89
K01218	-1	97	287	268	207	174
K01219	-1	1	5	3	3	nan
K01220	-1	110	297	278	205	169
K01222	-1	103	339	302	302	248
K01223	-1	1165	3391	3017	2476	2310
K01224	-1	92	273	228	172	182
K01225	-1	2	9	13	9	4
K01226	-1	154	418	397	329	277
K01227	1	373	1044	915	802	661
K01228	1	369	1008	938	769	662
K01229	-1	496	1331	1281	1024	916
K01230	1	1436	4085	3901	3051	2682
K01231	1	430	1406	1300	1063	1014
K01232	-1	83	286	289	228	215
K01233	-1	12	21	24	27	22
K01234	-1	6	18	12	10	10
K01235	-1	133	281	280	219	255
K01236	-1	163	473	469	382	360
K01238	-1	20	81	77	79	70
K01239	-1	215	732	658	487	450
K01240	1	1408	4353	3961	3073	2811
K01241	-1	107	326	322	284	255
K01242	-1	14	59	60	58	35
K01243	-1	368	1083	1037	805	736
K01244	1	411	1312	1177	935	850
K01245	-1	19	60	58	37	45
K01246	1	2043	6661	6332	4895	4490
K01247	1	563	2039	2005	1580	1391
K01249	-1	1	1	1	nan	3
K01250	-1	22	84	80	61	54
K01251	1	1712	7310	6854	5329	5109
K01252	-1	27	99	83	58	49
K01253	-1	99	455	424	316	306
K01254	1	382	1201	1079	927	804
K01255	1	1731	6404	6020	4750	4470
K01256	1	2460	7953	7409	5785	5449
K01257	-1	52	128	144	83	89
K01258	-1	288	860	814	648	627
K01259	1	1101	3236	2979	2248	2190
K01260	-1	10	35	32	34	26
K01261	-1	58	147	147	119	117
K01262	1	6485	24310	22426	17846	16374
K01263	-1	9	49	49	33	35
K01264	-1	14	29	39	19	22
K01265	1	5865	17638	16405	12923	11630
K01266	-1	157	514	485	395	370
K01267	1	723	2392	2272	1788	1553
K01268	-1	18	39	50	42	36
K01269	-1	193	657	608	512	461
K01270	-1	298	878	784	654	541
K01271	-1	203	559	539	430	390
K01273	-1	423	1229	1137	948	900
K01274	-1	4	9	12	18	13
K01275	-1	133	395	384	288	241
K01276	-1	20	66	69	48	40
K01277	-1	152	457	407	335	305
K01278	1	893	2772	2687	2074	1904
K01279	-1	85	261	258	210	211
K01280	1	425	1267	1191	895	845
K01281	-1	110	288	333	251	212
K01282	-1	25	90	76	67	69
K01283	-1	117	374	350	255	256
K01284	-1	341	1114	1096	829	757
K01285	1	1540	4995	4670	3452	3220
K01286	-1	134	508	438	376	343
K01288	-1	67	179	195	152	153
K01289	-1	10	28	40	32	21
K01290	-1	11	44	38	19	26
K01291	-1	4	24	14	13	10
K01292	-1	7	30	31	19	27
K01293	-1	61	181	188	131	145
K01294	-1	2	18	13	12	7
K01295	-1	114	338	347	296	256
K01296	-1	17	42	45	43	32
K01297	-1	345	1115	1101	896	804
K01298	-1	14	47	40	39	26
K01299	-1	338	1023	909	694	674
K01300	-1	15	16	25	19	16
K01301	1	287	1060	996	821	749
K01303	1	302	974	882	716	636
K01304	1	3436	9967	9192	6998	6417
K01305	-1	67	169	161	124	113
K01306	-1	25	87	94	55	52
K01307	1	1637	5178	4801	3753	3457
K01308	-1	26	101	83	60	58
K01310	-1	21	73	60	42	40
K01311	-1	23	44	43	46	30
K01312	-1	55	201	199	154	147
K01313	-1	16	35	30	27	23
K01314	-1	6	52	39	32	24
K01315	-1	38	93	70	97	57
K01316	-1	25	70	56	59	58
K01317	-1	5	24	19	16	11
K01318	-1	7	17	15	17	15
K01319	-1	5	20	11	14	9
K01320	-1	17	59	56	48	42
K01321	-1	15	45	51	51	40
K01322	1	1168	4103	3698	3017	2653
K01323	-1	76	225	246	197	169
K01324	-1	39	108	98	57	58
K01325	-1	5	10	23	20	12
K01326	-1	4	21	21	17	16
K01327	-1	11	35	33	36	20
K01328	-1	7	14	13	13	8
K01329	-1	nan	6	8	2	3
K01330	-1	33	116	120	85	66
K01331	-1	32	98	103	90	82
K01332	-1	21	49	49	52	42
K01333	-1	19	53	38	39	39
K01334	-1	4	8	11	8	7
K01335	-1	19	59	51	48	51
K01336	-1	47	141	138	111	92
K01337	-1	nan	nan	nan	nan	nan
K01338	1	2785	9087	8448	6712	6080
K01339	-1	nan	nan	nan	nan	nan
K01340	-1	10	20	18	10	10
K01341	-1	54	303	295	252	231
K01342	-1	31	155	146	129	103
K01343	-1	15	51	52	39	43
K01344	-1	26	54	63	39	54
K01345	-1	2	4	6	4	2
K01346	-1	8	41	33	24	30
K01347	-1	33	113	96	81	56
K01348	-1	21	40	51	46	48
K01349	-1	118	399	387	308	318
K01350	-1	2	3	4	1	4
K01351	-1	nan	4	4	3	nan
K01352	-1	11	39	31	28	19
K01353	-1	3	9	9	8	7
K01354	1	1178	3513	3215	2449	2330
K01355	-1	1	5	3	2	3
K01356	-1	292	984	941	785	673
K01357	-1	25	71	56	52	37
K01358	1	11408	36676	33919	26682	24407
K01359	-1	25	79	76	61	49
K01360	-1	25	88	77	63	38
K01361	-1	120	387	367	282	272
K01362	1	1348	4447	4104	3359	3155
K01363	1	1959	5764	5299	4173	3662
K01364	-1	1	4	1	1	nan
K01365	-1	439	1901	1679	1296	1206
K01366	1	1259	4046	3804	2997	2741
K01367	-1	29	100	115	84	84
K01368	-1	56	230	180	162	134
K01369	1	1485	4813	4605	3584	3282
K01370	-1	16	44	42	24	40
K01371	-1	48	137	154	104	117
K01372	-1	235	607	633	497	439
K01373	1	1949	8816	8368	6909	6183
K01374	-1	27	112	105	81	75
K01375	-1	4	9	4	2	3
K01376	1	58	238	271	196	173
K01377	-1	9	50	26	29	30
K01378	-1	5	20	12	18	14
K01379	1	206	532	479	363	313
K01380	-1	9	27	28	29	28
K01381	-1	91	357	352	271	224
K01382	-1	23	86	84	65	59
K01383	-1	nan	nan	nan	2	nan
K01384	-1	8	26	22	17	9
K01385	-1	5	16	14	12	9
K01386	-1	10	35	34	21	22
K01387	-1	444	1623	1568	1309	1079
K01388	-1	20	50	66	48	46
K01389	-1	5	19	20	20	24
K01390	-1	nan	7	6	7	4
K01392	-1	89	244	229	193	183
K01393	-1	10	31	28	21	24
K01394	-1	56	245	230	182	144
K01395	-1	24	73	61	46	56
K01396	-1	23	68	60	47	42
K01397	-1	15	43	47	39	32
K01398	-1	10	50	35	34	29
K01399	-1	1	2	2	2	3
K01400	-1	32	161	144	117	101
K01401	-1	1	15	15	12	4
K01402	-1	28	43	42	40	31
K01403	-1	30	57	73	42	33
K01404	1	506	1305	1323	1023	987
K01405	-1	4	19	20	21	16
K01406	-1	nan	6	8	6	1
K01407	-1	65	255	214	160	153
K01408	1	963	2691	2509	2028	1914
K01409	1	945	3197	2988	2381	2239
K01410	1	269	891	889	636	630
K01411	1	402	1076	1078	827	752
K01412	1	1711	5187	4931	3693	3476
K01413	-1	22	76	74	52	57
K01414	1	973	3142	2928	2377	2209
K01415	-1	58	174	173	126	110
K01416	-1	1	4	2	nan	nan
K01417	-1	611	1985	1875	1486	1387
K01419	-1	129	437	395	275	255
K01420	-1	468	1658	1449	1224	1020
K01421	-1	561	1668	1517	1304	1126
K01422	-1	6	27	16	17	21
K01423	-1	212	600	589	461	412
K01424	-1	595	2043	1900	1500	1389
K01425	-1	264	921	888	686	687
K01426	-1	711	2720	2530	2196	2074
K01427	1	41	168	162	127	111
K01428	-1	261	863	853	674	590
K01429	-1	59	149	134	112	106
K01430	-1	29	120	110	112	84
K01431	1	101	350	322	213	202
K01432	-1	76	269	217	182	194
K01433	1	979	2667	2549	2041	1886
K01434	-1	362	1115	1042	860	817
K01435	-1	34	111	76	81	77
K01436	1	612	1785	1672	1241	1183
K01437	-1	44	107	80	77	74
K01438	1	1515	5149	4916	3979	3521
K01439	-1	851	3033	2799	2280	2081
K01440	-1	1	13	11	6	3
K01441	-1	57	120	101	89	75
K01442	-1	97	320	289	225	196
K01443	-1	443	1494	1398	1053	1025
K01444	1	171	681	675	559	496
K01446	-1	126	341	301	231	276
K01447	-1	73	263	281	212	166
K01448	-1	1454	4717	4459	3527	3337
K01449	-1	82	182	157	138	126
K01450	-1	nan	nan	nan	nan	nan
K01451	-1	411	1566	1491	1080	1029
K01452	-1	3	23	13	17	8
K01453	-1	71	224	207	148	170
K01454	-1	7	26	27	21	23
K01455	1	1106	3455	3172	2327	2168
K01456	1	158	512	460	398	338
K01457	-1	35	162	129	152	141
K01458	-1	31	82	68	55	54
K01459	-1	4	5	7	11	3
K01460	-1	11	46	53	30	28
K01461	-1	4	4	3	4	3
K01462	1	1423	4415	4102	3141	2954
K01463	-1	64	231	182	145	135
K01464	1	734	2274	2144	1637	1514
K01465	1	2286	7602	7296	5798	5241
K01466	1	365	1189	1088	860	752
K01467	-1	524	1613	1480	1234	1089
K01468	-1	214	666	623	521	462
K01469	1	711	2262	2102	1644	1521
K01470	-1	177	733	747	610	542
K01471	-1	nan	3	6	3	4
K01473	-1	337	1097	1020	839	823
K01474	-1	276	911	937	726	648
K01476	1	1574	5503	5116	4079	3788
K01477	-1	138	437	420	336	318
K01478	-1	254	932	876	742	680
K01479	-1	72	251	265	222	204
K01480	-1	290	921	789	708	634
K01481	-1	132	365	325	278	236
K01482	-1	75	238	210	186	180
K01483	-1	46	131	141	99	80
K01484	-1	73	224	214	168	162
K01485	-1	136	412	383	305	307
K01486	-1	367	1167	1052	852	811
K01487	-1	509	1902	1659	1397	1215
K01488	1	1272	3699	3363	2598	2466
K01489	1	248	750	873	703	600
K01490	1	431	1391	1279	1072	905
K01491	-1	1815	6873	6401	5155	4555
K01492	-1	nan	nan	1	1	1
K01493	1	364	1219	1158	904	841
K01494	-1	170	526	454	367	333
K01495	1	948	3585	3535	2702	2444
K01496	-1	207	640	586	481	454
K01497	-1	212	571	525	377	348
K01498	-1	nan	nan	nan	nan	nan
K01499	-1	69	253	222	198	196
K01500	-1	15	38	27	17	22
K01501	1	582	2474	2409	1846	1646
K01502	-1	126	427	372	276	275
K01503	-1	nan	nan	nan	nan	nan
K01504	-1	nan	nan	nan	nan	1
K01505	-1	93	278	271	227	185
K01506	-1	38	121	93	60	55
K01507	1	7764	24465	22833	17703	16119
K01509	-1	100	313	284	226	228
K01510	1	391	1203	1163	862	818
K01511	-1	59	235	220	168	169
K01512	1	159	884	825	635	566
K01513	-1	714	2410	2273	1702	1529
K01514	-1	131	407	350	292	274
K01515	-1	460	1552	1425	1114	1085
K01517	-1	403	996	911	780	684
K01518	-1	91	235	243	170	158
K01519	1	824	2595	2545	2046	1842
K01520	1	770	2743	2610	2070	1923
K01521	-1	54	175	167	131	100
K01522	1	393	1737	1569	1252	1183
K01523	-1	126	380	366	290	278
K01524	-1	1251	4120	3923	3192	2818
K01525	-1	103	410	376	325	256
K01526	-1	46	189	165	138	156
K01527	1	2374	7147	6503	5152	4717
K01528	1	706	2390	2221	1758	1619
K01529	1	646	2031	1929	1592	1391
K01530	1	2834	8430	7974	6223	5536
K01531	-1	424	1349	1307	985	932
K01533	1	1825	5890	5791	4404	3964
K01534	1	1255	4312	3984	3164	2791
K01535	1	4041	13553	12566	9858	9094
K01536	-1	3	23	10	13	7
K01537	1	6794	22299	20959	16562	15151
K01538	-1	3	9	8	6	5
K01539	-1	325	800	852	619	599
K01540	-1	272	672	585	463	434
K01541	-1	nan	2	1	nan	4
K01542	-1	6	19	15	12	13
K01543	-1	6	8	6	14	2
K01544	-1	16	53	41	27	37
K01545	-1	nan	3	3	nan	4
K01546	-1	449	1305	1306	1101	1006
K01547	-1	417	1380	1276	1094	977
K01548	-1	285	801	769	596	542
K01550	-1	nan	nan	nan	nan	nan
K01551	1	2378	7720	7192	5542	5056
K01552	-1	257	799	750	521	525
K01553	-1	1	3	2	7	4
K01554	-1	2	8	2	3	10
K01555	1	742	2718	2479	2042	1848
K01556	-1	273	1007	940	793	682
K01557	1	916	2999	2859	2189	1939
K01558	-1	20	49	40	29	24
K01560	-1	184	523	483	385	333
K01561	-1	194	1267	1346	1040	1033
K01562	-1	7	31	23	18	17
K01563	-1	230	727	679	511	508
K01564	-1	3	18	23	8	5
K01565	-1	65	221	181	150	131
K01567	-1	23	95	86	56	58
K01568	1	472	1810	1665	1304	1247
K01569	-1	30	114	96	81	81
K01571	-1	148	401	400	293	251
K01572	-1	270	753	665	540	486
K01573	-1	35	89	83	65	50
K01574	-1	60	127	128	89	87
K01575	-1	62	190	172	150	135
K01576	-1	36	144	141	101	89
K01577	-1	85	291	279	207	206
K01578	1	641	1830	1641	1244	1195
K01579	-1	53	198	167	124	122
K01580	1	2679	9582	8998	7248	6375
K01581	-1	269	860	823	662	676
K01582	-1	82	273	255	199	174
K01583	1	211	1082	943	827	760
K01584	-1	130	498	425	346	350
K01585	-1	411	1005	970	774	802
K01586	1	3387	10564	9615	7496	6775
K01587	-1	18	71	59	58	55
K01588	-1	223	719	703	541	475
K01589	-1	597	2047	1978	1603	1495
K01590	1	3628	11144	10504	8844	8112
K01591	-1	455	1556	1407	1125	1026
K01592	1	795	2581	2326	1881	1705
K01593	-1	157	501	423	334	287
K01594	-1	19	93	88	68	73
K01595	1	3931	14201	13240	10519	9602
K01596	-1	353	1316	1204	937	848
K01597	1	1513	4449	4122	3207	2920
K01598	1	260	757	700	550	501
K01599	1	2117	6432	5890	4709	4358
K01601	1	12256	36740	33959	26564	23851
K01602	1	14077	72793	69228	54646	49849
K01607	-1	178	544	560	422	358
K01608	-1	93	212	192	143	141
K01609	1	2143	6448	5921	4727	4228
K01610	1	1205	3980	3681	2877	2576
K01611	1	1688	6011	5810	4483	3982
K01612	-1	1	nan	1	nan	nan
K01613	1	1709	5181	4760	3741	3451
K01615	-1	nan	1	nan	1	nan
K01616	-1	21	123	123	104	76
K01617	-1	55	142	141	108	102
K01618	1	7	17	25	26	27
K01619	-1	443	1346	1257	1069	873
K01620	1	1049	4204	4107	3164	2963
K01621	-1	133	367	336	277	261
K01622	-1	74	187	173	145	150
K01623	1	2727	15965	15162	12336	11320
K01624	-1	534	1543	1510	1162	1101
K01625	-1	261	1030	1048	801	690
K01626	1	2248	8780	7992	6410	5750
K01627	1	1165	4200	3911	3110	2842
K01628	-1	367	989	923	710	660
K01629	-1	24	79	72	55	43
K01630	-1	19	83	80	86	62
K01631	-1	20	67	51	37	39
K01632	-1	44	230	250	265	243
K01633	1	177	517	485	411	371
K01634	1	562	1789	1655	1269	1184
K01635	-1	38	97	103	77	63
K01636	-1	17	58	40	24	36
K01637	1	353	1178	1121	881	753
K01638	1	579	1772	1703	1378	1213
K01639	-1	39	113	100	66	70
K01640	1	536	2041	1835	1468	1401
K01641	1	1620	5219	4809	3690	3370
K01643	-1	95	332	308	238	214
K01644	-1	386	1408	1270	949	917
K01645	-1	10	27	19	24	23
K01646	-1	5	27	17	17	23
K01647	1	2374	8997	8202	6687	6120
K01648	1	3337	11088	10274	8152	7366
K01649	1	3344	12252	11446	9126	8276
K01652	1	2463	8645	7992	6264	5958
K01653	1	1704	5147	4679	3620	3370
K01654	-1	349	1069	979	780	739
K01655	-1	16	46	56	37	30
K01656	-1	4	22	23	11	18
K01657	1	2556	7588	7142	5595	5188
K01658	1	1141	2930	2684	2086	1982
K01659	-1	55	155	149	150	122
K01661	1	751	2819	2641	2121	1949
K01662	1	1560	5085	4777	3804	3442
K01663	1	166	563	489	371	371
K01664	-1	62	180	113	88	101
K01665	-1	434	1449	1299	1036	970
K01666	-1	106	393	337	307	238
K01667	-1	42	161	141	134	104
K01668	-1	2	10	13	10	5
K01669	1	1048	3703	3428	2788	2544
K01671	-1	2	12	17	15	6
K01672	-1	459	1276	1128	949	826
K01673	1	6021	19330	18198	14257	13047
K01674	1	1184	3493	3379	2639	2371
K01676	-1	266	887	921	690	582
K01677	-1	133	408	373	292	262
K01678	-1	24	78	63	68	62
K01679	1	2492	8242	7729	5932	5508
K01681	1	3151	11304	10644	8369	7793
K01682	-1	279	842	815	680	625
K01684	-1	74	253	240	192	175
K01685	-1	160	485	465	407	363
K01686	-1	180	622	522	457	383
K01687	1	1714	5792	5489	4539	4124
K01689	1	3541	13020	12306	9622	8875
K01690	-1	131	464	462	359	322
K01691	-1	11	39	40	24	32
K01692	-1	587	1820	1769	1439	1305
K01693	1	1178	3755	3501	2719	2552
K01694	-1	74	157	170	132	146
K01695	1	2322	7702	7378	5601	5205
K01696	1	936	4000	3714	2924	2729
K01697	-1	175	646	631	501	451
K01698	1	907	3149	3123	2523	2290
K01699	-1	31	84	102	79	75
K01702	-1	26	85	88	62	58
K01703	1	1283	4202	3961	3180	2909
K01704	1	1349	5466	5201	4163	3633
K01705	-1	53	174	162	145	114
K01706	-1	50	137	147	111	93
K01707	-1	121	316	280	209	211
K01708	-1	51	205	232	177	129
K01709	-1	80	208	224	169	164
K01710	-1	3631	13237	12319	9860	8901
K01711	1	843	3197	3063	2317	2150
K01712	-1	281	1046	1050	922	956
K01713	-1	46	146	120	92	114
K01714	1	3941	12415	11366	8977	8160
K01715	-1	106	455	407	361	298
K01716	-1	34	118	100	92	70
K01718	-1	1	15	6	4	3
K01719	1	781	2832	2693	2201	2005
K01720	-1	110	362	355	251	231
K01721	-1	56	189	173	138	142
K01722	-1	nan	nan	nan	nan	nan
K01723	1	78	272	291	232	233
K01724	-1	349	949	934	706	661
K01725	1	597	1944	1900	1473	1381
K01726	-1	7	21	28	24	19
K01727	-1	67	217	201	151	135
K01728	1	7902	26951	24946	19316	18153
K01729	-1	15	40	40	40	39
K01730	-1	27	85	77	72	48
K01731	-1	3	9	12	10	11
K01732	-1	nan	2	nan	1	1
K01733	1	2074	7302	6819	5283	4891
K01734	-1	86	225	203	152	145
K01735	1	1256	4611	4420	3610	3198
K01736	1	1189	3798	3738	2751	2618
K01737	-1	343	1054	1018	839	706
K01738	1	7166	23116	21588	17105	15418
K01739	1	742	2664	2525	1919	1711
K01740	-1	696	2181	2056	1743	1472
K01741	-1	11	36	22	14	13
K01743	-1	nan	nan	nan	nan	nan
K01744	-1	232	692	694	553	504
K01745	-1	617	2123	2015	1642	1420
K01746	-1	nan	nan	nan	nan	nan
K01749	1	2146	7191	6611	5409	4741
K01750	-1	267	1009	915	658	631
K01751	-1	49	139	123	93	85
K01752	-1	618	2020	1908	1577	1448
K01753	-1	54	166	179	141	107
K01754	1	1273	4155	4038	3107	2928
K01755	1	1413	4381	4055	3192	2910
K01756	1	1400	4390	4040	3191	2934
K01757	1	nan	1	nan	2	nan
K01758	-1	80	227	170	175	165
K01759	1	2874	8655	8061	6255	5746
K01760	1	808	2566	2184	1828	1672
K01761	1	193	772	679	596	500
K01762	1	494	1561	1311	1089	991
K01763	-1	6	34	32	27	37
K01764	-1	45	194	187	149	127
K01766	-1	40	176	130	111	102
K01767	-1	nan	nan	nan	nan	nan
K01768	-1	976	3015	2680	2158	2007
K01769	-1	91	259	229	181	159
K01770	1	707	2211	2090	1582	1517
K01771	-1	109	519	475	379	349
K01772	1	1939	6037	5545	4477	4008
K01774	-1	nan	nan	nan	nan	nan
K01775	-1	776	2664	2594	2085	1882
K01776	-1	459	1427	1262	1003	881
K01777	-1	55	169	161	103	98
K01778	1	1620	5830	5418	4413	4035
K01779	-1	105	348	308	231	218
K01780	-1	nan	nan	nan	1	nan
K01781	-1	nan	2	2	nan	nan
K01782	-1	429	1414	1268	990	940
K01783	1	1944	8662	8279	6591	6114
K01784	1	5781	17402	16163	12665	11789
K01785	1	2961	10971	10491	8239	7617
K01786	-1	37	137	129	104	101
K01787	-1	55	177	183	143	159
K01788	-1	74	281	293	227	187
K01790	-1	362	1206	1086	939	847
K01791	-1	284	964	951	749	643
K01792	1	5981	17851	16906	13104	12039
K01793	-1	121	290	295	222	218
K01794	-1	18	45	26	32	36
K01795	-1	3	12	14	11	10
K01796	-1	152	439	445	349	312
K01797	-1	33	81	75	48	58
K01798	-1	nan	nan	nan	nan	nan
K01799	-1	120	661	621	508	467
K01800	1	804	2476	2290	1628	1563
K01801	-1	87	270	227	166	171
K01802	1	9474	31628	29951	23352	21359
K01803	1	2244	9313	8870	7110	6477
K01804	-1	168	452	452	318	365
K01805	1	4409	13571	12697	9768	8774
K01807	1	2118	7830	7630	5905	5428
K01808	-1	225	906	840	686	599
K01809	1	1295	4259	3914	3222	2804
K01810	1	2640	8241	7574	6076	5411
K01811	-1	352	991	903	728	708
K01812	-1	207	665	649	569	444
K01813	-1	80	218	192	147	142
K01814	1	1805	5562	5139	4074	3546
K01815	-1	56	180	159	150	130
K01816	-1	138	465	420	369	309
K01817	1	1503	4982	4772	3831	3358
K01818	-1	89	255	203	178	166
K01819	-1	31	192	182	156	181
K01820	-1	4	21	19	13	8
K01821	-1	79	144	160	115	116
K01822	-1	2	8	5	3	4
K01823	1	2274	7809	7144	5644	5079
K01824	1	910	2818	2413	1870	1730
K01825	-1	111	333	302	239	242
K01826	-1	13	54	51	39	32
K01827	-1	19	38	30	25	21
K01828	-1	21	59	74	47	44
K01829	-1	17	61	62	53	52
K01830	-1	15	39	29	22	18
K01831	-1	9	38	21	22	20
K01832	-1	41	90	78	72	58
K01833	-1	1	6	2	1	2
K01834	1	1105	3118	2741	2234	2020
K01835	1	1999	7020	6674	5157	4792
K01836	1	270	767	655	530	495
K01837	-1	4	2	8	7	3
K01838	-1	360	1476	1315	1036	948
K01839	-1	222	643	599	496	446
K01840	-1	510	1656	1521	1163	1051
K01841	-1	45	144	118	104	84
K01843	-1	155	438	415	352	290
K01844	-1	7	31	17	27	20
K01845	1	1664	5623	5062	4049	3681
K01846	-1	13	23	16	25	13
K01847	-1	218	699	641	569	518
K01848	-1	157	629	697	525	497
K01849	-1	17	55	64	49	36
K01850	1	1656	4807	4431	3303	3202
K01851	-1	10	38	24	18	27
K01852	1	185	552	549	451	405
K01853	1	649	2127	1990	1507	1455
K01854	-1	131	362	291	249	240
K01855	1	151	441	395	307	284
K01856	-1	24	87	81	61	50
K01857	-1	126	754	682	574	559
K01858	1	1044	3596	3282	2660	2329
K01859	1	1028	3252	3051	2422	2325
K01860	-1	nan	1	nan	3	nan
K01865	-1	nan	nan	nan	1	nan
K01866	1	3302	9431	8857	7012	6360
K01867	1	2131	6750	6196	4935	4459
K01868	1	3533	11003	10288	8435	7736
K01869	1	3358	10473	9814	7754	7094
K01870	1	4391	13391	12401	9806	8989
K01872	1	3946	11648	10883	8637	7909
K01873	1	3133	9206	8782	6913	6389
K01874	1	2639	7966	7388	5759	5348
K01875	1	2999	10818	9878	7811	7173
K01876	1	3164	10783	9745	7890	7257
K01878	-1	180	666	616	534	461
K01879	-1	698	2448	2347	1786	1765
K01880	1	2025	5755	5689	4330	3916
K01881	1	2468	7384	6764	5371	4754
K01883	1	2145	6527	6158	4754	4419
K01884	-1	10	30	40	16	18
K01885	1	3038	9266	8652	6853	6252
K01886	1	978	3112	2972	2357	2072
K01887	1	2098	6414	6189	4865	4403
K01889	1	2523	7310	6934	5248	4850
K01890	1	3342	10501	9994	8069	7399
K01892	1	2295	6926	6262	5039	4587
K01893	1	1819	5441	4982	3938	3621
K01894	-1	82	384	318	283	236
K01895	1	2551	8384	7775	6237	5674
K01896	-1	99	459	466	338	312
K01897	1	10116	31146	28940	22719	20869
K01899	1	1780	6274	5683	4573	4287
K01900	1	1684	5587	5076	4016	3714
K01902	-1	590	2113	1875	1572	1458
K01903	-1	599	1830	1715	1356	1179
K01904	1	3936	14992	14106	11062	10415
K01905	-1	39	101	95	79	55
K01906	-1	28	137	111	76	69
K01907	-1	278	942	842	700	638
K01908	-1	231	842	755	625	604
K01909	-1	19	58	72	55	41
K01910	-1	68	218	213	167	177
K01911	-1	318	1001	967	821	721
K01912	-1	867	2803	2591	2153	1952
K01913	-1	43	173	154	136	125
K01914	-1	97	295	275	249	218
K01915	1	4859	18708	17349	13870	12757
K01916	-1	403	1168	1089	822	789
K01917	-1	20	64	60	44	55
K01918	1	844	2468	2320	1900	1702
K01919	1	1327	4532	4289	3273	3009
K01920	1	1758	4956	4622	3456	3227
K01921	-1	838	2794	2717	2127	1925
K01922	1	364	1099	987	800	688
K01923	1	783	2435	2240	1822	1611
K01924	-1	738	2591	2378	1891	1691
K01925	-1	1011	3332	3121	2495	2305
K01926	-1	78	268	246	192	179
K01928	-1	1270	6684	5551	3184	2864
K01929	-1	857	2908	2665	2204	1948
K01930	1	1104	3444	3022	2383	2180
K01931	-1	242	702	677	605	530
K01932	-1	2	10	14	21	8
K01933	1	1118	3374	3086	2459	2254
K01934	1	1239	4139	4021	3126	2896
K01935	-1	369	1146	1005	789	796
K01937	1	3778	11809	10807	8510	7896
K01938	1	1275	4053	3816	2968	2718
K01939	1	1371	4463	4062	3351	2919
K01940	1	1367	4611	4481	3562	3326
K01941	-1	203	655	643	466	459
K01942	-1	569	1517	1377	1130	1010
K01945	1	849	2912	2753	2211	2042
K01947	-1	nan	2	7	2	5
K01948	-1	50	239	228	174	180
K01949	-1	nan	nan	nan	nan	nan
K01950	1	902	2916	2785	2114	2048
K01951	1	2004	5856	5505	4292	3969
K01952	1	2660	9166	8363	6550	5968
K01953	1	4243	14983	14062	11244	10195
K01954	-1	11	34	37	27	27
K01955	1	2241	7184	6765	5472	4798
K01956	1	1273	3990	3684	2949	2829
K01957	-1	1	nan	2	nan	nan
K01958	-1	403	1121	1045	822	814
K01959	-1	42	108	111	78	78
K01960	-1	150	472	433	335	293
K01961	1	988	3164	2850	2359	2108
K01962	1	662	2367	2404	1796	1692
K01963	1	2441	6901	6291	4787	4416
K01964	-1	5	17	12	6	5
K01965	-1	136	464	447	375	331
K01966	-1	119	366	355	305	283
K01968	1	374	1700	1544	1225	1201
K01969	1	1057	3473	3243	2546	2373
K01970	-1	nan	nan	nan	nan	nan
K01971	-1	1069	3654	3376	2784	2509
K01972	-1	2056	6522	6170	4889	4509
K01973	-1	2	9	9	9	8
K01974	-1	104	380	356	282	255
K01975	-1	254	827	763	634	577
K01976	-1	172	665	648	508	441
K01988	1	426	1079	1027	813	776
K01989	-1	133	432	415	326	287
K01990	-1	7202	23301	21825	17409	15844
K01991	-1	686	2308	2224	1770	1629
K01992	-1	10686	31100	29144	23703	21323
K01993	-1	234	721	694	519	549
K01994	-1	1	6	6	3	3
K01995	-1	716	2379	2349	1770	1694
K01996	-1	912	3223	2973	2426	2252
K01997	-1	1344	3856	3586	2844	2670
K01998	-1	1457	5001	4666	3657	3341
K01999	-1	1683	5915	5454	4268	4046
K02000	-1	191	761	671	595	553
K02001	-1	216	655	638	494	510
K02002	-1	221	760	723	585	560
K02003	-1	2079	7142	6978	5982	5151
K02004	-1	6553	20593	19458	15391	14101
K02005	-1	597	1752	1690	1348	1198
K02006	-1	145	414	380	323	312
K02007	-1	302	916	870	755	672
K02008	-1	292	895	858	680	569
K02009	-1	51	206	172	124	129
K02010	-1	435	1312	1209	1004	915
K02011	-1	1184	3820	3559	2845	2597
K02012	-1	545	1946	1798	1432	1292
K02013	-1	1900	5888	5726	4297	4070
K02014	-1	9967	32823	30989	25062	22951
K02015	-1	4284	13589	12539	9904	9163
K02016	-1	2284	7806	7258	5779	5336
K02017	-1	344	993	974	776	724
K02018	-1	449	1370	1291	1049	989
K02019	-1	107	335	310	267	235
K02020	-1	411	1368	1303	1034	1029
K02021	1	348	953	905	728	646
K02022	-1	110	310	331	213	210
K02024	-1	173	564	514	405	382
K02025	-1	1916	6286	5953	4517	4270
K02026	-1	2526	7311	6889	5438	4973
K02027	-1	1079	3886	3619	3004	2681
K02028	-1	669	1935	1757	1425	1367
K02029	-1	2282	6595	6228	5177	4800
K02030	-1	1524	4703	4379	3503	3125
K02031	-1	577	1861	1757	1399	1283
K02032	-1	1095	3704	3365	2734	2524
K02033	-1	3819	11787	11083	9043	8171
K02034	-1	3574	11394	10687	8371	7870
K02035	-1	5347	16326	15579	12437	11384
K02036	-1	1237	3289	3201	2627	2473
K02037	-1	957	3070	2889	2363	2262
K02038	-1	1173	3826	3649	2928	2679
K02039	-1	243	826	767	589	523
K02040	-1	1287	4397	4098	3352	3045
K02041	-1	262	688	682	545	510
K02042	-1	619	2448	3012	3419	2664
K02043	-1	68	260	221	188	165
K02044	-1	207	638	577	461	393
K02045	-1	209	774	707	506	515
K02046	-1	224	719	611	502	431
K02047	-1	4254	4343	4907	5918	5915
K02048	-1	165	837	859	677	565
K02049	-1	742	2590	2437	1918	1767
K02050	-1	1523	4700	4480	3571	3260
K02051	-1	812	2601	2514	1995	1792
K02052	-1	302	1130	990	803	763
K02053	-1	294	780	738	575	526
K02054	-1	405	1360	1220	958	869
K02055	-1	343	1282	1225	1003	890
K02056	-1	909	2830	2694	2146	2060
K02057	-1	1844	5612	5407	4212	3908
K02058	-1	168	611	546	416	385
K02062	-1	40	118	97	86	80
K02063	-1	226	775	729	582	506
K02064	-1	138	448	442	368	290
K02065	-1	600	1765	1579	1216	1092
K02066	-1	1259	3870	3432	2780	2619
K02067	-1	1047	3477	3264	2641	2342
K02068	-1	109	426	375	298	301
K02069	1	399	1173	1092	855	771
K02071	-1	633	1567	1460	1181	1060
K02072	-1	260	774	737	568	549
K02073	-1	441	1279	1173	1025	892
K02074	-1	121	342	317	255	252
K02075	-1	159	537	466	350	335
K02076	-1	93	251	238	201	183
K02077	-1	176	556	531	444	385
K02078	-1	647	2629	2569	1997	1860
K02079	-1	4	5	8	10	5
K02080	-1	4	9	9	3	1
K02081	-1	11	74	53	52	40
K02082	-1	77	254	208	203	182
K02083	1	258	810	732	625	584
K02084	-1	39	129	128	124	79
K02085	-1	597	2073	1964	1713	1624
K02086	-1	35	95	77	80	59
K02087	-1	38	132	123	87	93
K02088	-1	45	150	146	109	132
K02089	-1	37	103	100	92	77
K02090	-1	24	64	73	55	45
K02091	-1	6	20	21	24	16
K02092	-1	92	269	242	204	161
K02093	-1	3	4	2	2	nan
K02094	-1	9	41	32	20	20
K02095	-1	7	17	21	14	13
K02096	-1	32	111	113	86	82
K02097	-1	7	5	11	6	5
K02098	-1	78	314	328	246	218
K02099	-1	19	53	35	32	37
K02100	-1	38	214	204	163	162
K02101	-1	3	4	7	4	2
K02103	-1	25	76	70	51	59
K02104	-1	7	18	13	12	14
K02105	-1	18	53	25	41	28
K02106	-1	108	382	310	271	238
K02108	1	2511	6189	5912	4581	4106
K02109	1	1535	4731	4373	3550	3349
K02110	1	696	2641	2543	2081	1952
K02111	1	4702	13536	12813	10361	9489
K02112	1	15546	40801	38823	31705	28830
K02113	1	1466	4981	4641	3704	3398
K02114	1	1107	2936	2819	2288	2098
K02115	1	2191	6411	6002	4723	4435
K02116	1	903	2881	2689	2096	1887
K02117	-1	234	753	683	543	481
K02118	-1	265	916	860	777	741
K02119	-1	168	422	412	320	292
K02120	-1	159	408	393	314	297
K02121	-1	74	254	212	185	168
K02122	-1	12	28	39	32	27
K02123	-1	440	1210	1128	891	871
K02124	-1	42	96	90	65	69
K02125	-1	8	18	13	13	8
K02126	1	371	893	841	648	580
K02127	-1	11	48	35	31	31
K02128	1	6710	17515	16683	12838	11801
K02129	-1	4	3	4	2	1
K02130	-1	5	27	27	23	18
K02131	-1	15	41	42	34	20
K02132	1	2044	7327	7297	5596	5168
K02133	1	345	1476	1373	1171	1068
K02134	1	519	3478	3151	2642	2390
K02135	1	370	1341	1345	1027	965
K02136	1	873	3053	2945	2219	2100
K02137	1	552	1507	1456	1074	983
K02138	1	984	3231	2856	2236	2054
K02139	-1	nan	5	4	3	1
K02140	1	1008	3735	3700	2973	2590
K02141	-1	1	12	4	5	5
K02142	-1	nan	nan	1	nan	1
K02143	-1	nan	nan	1	1	nan
K02144	1	928	3352	3110	2397	2144
K02145	1	784	2444	2257	1769	1614
K02146	1	1913	5323	4900	4073	3502
K02147	1	2750	8128	7893	5824	5335
K02148	1	1594	4445	4011	3144	2917
K02149	1	1045	3204	2924	2322	2122
K02150	1	1866	6181	5720	4547	4018
K02151	1	665	2103	1909	1459	1362
K02152	1	800	3373	2976	2493	2203
K02153	1	255	824	763	605	546
K02154	1	1447	4632	4457	3434	3234
K02155	1	2215	8959	8503	6796	6390
K02156	-1	393	1044	980	832	744
K02157	-1	31	100	111	91	101
K02158	-1	4	15	9	7	6
K02159	-1	nan	3	5	7	1
K02160	1	1654	5250	4992	3759	3535
K02161	-1	nan	1	2	2	1
K02162	-1	2	11	8	5	4
K02163	-1	1	6	5	3	4
K02164	-1	29	97	73	78	59
K02165	-1	24	76	67	52	53
K02166	-1	1	6	8	6	7
K02167	-1	20	74	69	56	51
K02168	-1	440	1297	1220	970	894
K02169	-1	365	1408	1387	1051	969
K02170	-1	147	470	448	349	324
[truncated: 14,424 more rows]
