# Supplementary material for: Predicting the functional repertoire of an organism from unassembled RNA–seq data
Source: BMC Genomics. 2014 Nov 20;15(1):1003. doi: 10.1186/1471-2164-15-1003 (PMC4258056; doi:10.1186/1471-2164-15-1003)
Supplement: Supplementary file 3 — Additional file 3:Evidence values. These tables contain the calculated count and sum–of–scores evidence measures per function. The mean based evidence measures can be calculated from these two measures. The "Label" indicates wether the function is annotated in the reference database for A. thaliana by containing a value above zero. (ZIP 1 MB) [file 12864_2014_6719_MOESM3_ESM.zip › uproc.scoresum.csv]

# Feature	Label	SRR360147.uproc.scoresum.csv	SRR360152.uproc.scoresum.csv	SRR360153.uproc.scoresum.csv	SRR360154.uproc.scoresum.csv	SRR360205.uproc.scoresum.csv
K00001	1	2928.63	10741.3	9757.19	8097.84	7327.85
K00002	-1	853.365	2685.79	2459.38	1960.86	1801.12
K00003	-1	136.686	487.205	476.833	402.923	356.716
K00004	-1	0.915	6.341	3.336	8.071	8.529
K00005	-1	16.437	63.696	61.591	46.715	38.632
K00006	1	1974.23	6002.72	5306.59	4011.88	3950.2
K00007	-1	2.503	11.336	8.147	9.412	7.086
K00008	1	2918.44	9590.81	9438.25	7255.68	6375.48
K00009	-1	4.731	15.317	12.187	11.633	8.315
K00010	-1	17.924	50.938	58.216	49.153	42.943
K00011	-1	766.64	2456.64	2243.9	1793.33	1663.26
K00012	1	8019.68	31921.2	29325.3	23230	21076.2
K00013	1	1476.63	4950.81	4549.86	3687.38	3302.04
K00014	-1	143.302	501.831	485.65	405.086	354.536
K00015	-1	40.247	152.619	141.331	132.794	127.918
K00016	1	1414.14	5416.58	5069.71	4311.06	3858.62
K00018	-1	9.194	28.865	26.474	19.597	19.704
K00019	-1	60.493	269.477	301.964	218.021	207.365
K00020	1	1901.31	5815.07	5389.85	4340.83	3786.88
K00021	1	1092.26	4001.31	3802.65	2888.5	2753.89
K00022	-1	1.421	3.34	2.83	2.854	1.552
K00023	-1	5.176	40.7	41.585	21.427	23.111
K00024	-1	70.619	293.869	288.386	212.667	215.12
K00025	1	2642.21	12474.4	11627	9300.56	8441.51
K00026	1	14196.1	50907	47910.5	37065.2	33696.4
K00027	-1	129.101	425.825	373.903	306.696	281.163
K00028	1	4199.28	12974.4	12179.4	9503.27	8638.05
K00029	1	3903.26	16921.1	15993.2	12531.6	11585.3
K00030	1	8954.64	37245.2	34929.8	27027.9	24456.3
K00031	1	6035.98	20836.1	19742.1	15645.3	14191.2
K00032	-1	2.331	9.932	10.71	6.909	5.651
K00033	1	8558.58	38101.7	36198.8	28762.9	26457.3
K00034	-1	26.88	132.653	124.969	99.623	88.148
K00035	-1	1.546	4.428	7.434	3.928	5.319
K00036	1	13737.8	39389.8	35955	27785.3	24323.2
K00038	-1	29.091	135.273	110.505	98.489	82.035
K00039	-1	0.741	10.973	1.828	2.677	1.633
K00040	-1	34.581	78.684	90.642	86.693	76.249
K00041	-1	7.587	32.537	30.445	24.273	24.998
K00042	-1	989.177	3324	3076.57	2336.68	2252.03
K00043	-1	0.474	nan	0.245	0.57	0.261
K00044	-1	0.103	1.351	1.094	0.731	0.785
K00045	-1	6.495	29.06	20.578	15.233	11.047
K00046	-1	8.621	51.819	44.844	31.339	30.244
K00048	-1	7.438	31.716	24.703	21.127	19.427
K00049	-1	2.463	10.2	7.286	6.303	5.565
K00050	-1	14.842	56.779	54.264	45.777	41.121
K00051	1	1269.7	4629.03	4409.92	3574.59	3055.61
K00052	1	4764.49	16947.7	15892.4	12046	10806.6
K00053	1	3351.95	16435	15324.8	12200.8	11301.8
K00054	-1	11.948	36.161	36.096	29.317	32.452
K00055	-1	14.51	49.753	38.136	34.581	35.196
K00057	-1	248.587	684.541	624.572	523.93	504.32
K00058	1	2134.05	8400.93	7983.14	6508.09	5915.78
K00059	1	3773.98	14485.9	14235.4	11486.5	10493.6
K00060	-1	13.218	82.846	87.441	52.048	56.221
K00061	-1	0.028	1.401	1.112	1.142	0.625
K00062	-1	0.319	2.024	1.356	1.397	1.074
K00063	-1	14.304	63.393	50.962	41.429	29.606
K00064	-1	7.748	31.027	27.929	18.085	22.242
K00065	-1	79.235	162.236	152.699	249.564	238.847
K00066	-1	2.741	14.9	13.543	12.542	11.498
K00067	-1	141.706	503.585	492.272	390.6	336.695
K00068	-1	6.808	21.888	22.903	14.712	9.907
K00069	-1	2.594	6.782	6.972	5.119	4.215
K00070	-1	2.254	5.911	5.188	4.131	2.795
K00071	-1	2.793	11.173	9.6	5.51	6.387
K00072	-1	4.897	19.638	17.138	16.496	11.709
K00073	-1	0.26	1.74	2.272	2.022	2.268
K00074	1	1127.39	4212.68	3838.85	3093.82	2884.38
K00075	-1	84.852	288.576	256.062	199.653	186.167
K00076	-1	0.68	2.03	1.754	1.777	2.292
K00077	-1	69.221	202.806	196.488	153.123	147.968
K00078	-1	6.701	39.801	42.665	35.23	37.43
K00079	-1	638.926	1987.04	1891.46	1546.2	1324.86
K00081	-1	nan	0.445	0.923	0.197	0.125
K00082	-1	2.401	7.209	8.514	5.031	3.837
K00083	1	7047.4	22542.5	21580.5	17028.7	15655
K00084	-1	0.11	0.471	1.09	0.268	0.11
K00086	-1	0.362	0.785	0.228	0.658	0.901
K00087	-1	1.303	4.257	4.868	3.622	3.536
K00088	1	2195.3	8738.18	8398.49	6695.41	6233.5
K00090	-1	5.748	25.877	19.268	20.219	19.517
K00091	-1	247.775	812.081	717.277	587.817	552.602
K00094	-1	1.046	7.06	5.254	4.813	5.004
K00096	-1	11.024	29.991	30.217	25.604	20.089
K00097	-1	48.526	185.219	169.399	129.478	123.897
K00098	-1	11.209	33.755	30.853	23.426	17.834
K00099	1	1009.64	3258.48	2954.13	2288.04	2217.63
K00100	-1	328.774	1383.21	1372.35	1079.51	908.101
K00101	-1	575.943	1870.51	1817.94	1398.93	1314
K00102	1	1241.49	2952.62	2997.73	2261.47	2024.14
K00103	-1	1.477	11.069	7.239	6.044	4.205
K00104	-1	71.331	213.811	189.828	144.434	131.307
K00105	-1	nan	0.761	1.041	0.811	2.063
K00106	1	633.809	1906.88	1743.45	1341.6	1197.73
K00107	-1	3.775	12.398	12.703	8.454	10.19
K00108	-1	250.388	1166.03	1061.48	933.552	848.761
K00109	-1	7.679	41.32	26.976	21.97	26.88
K00111	1	330.144	1257.96	1151.52	965.445	822.164
K00112	-1	8.659	26.376	29.238	24.864	14.107
K00113	-1	3.182	14.181	12.952	12.616	10.683
K00114	-1	6.001	25.124	24.859	17.455	12.839
K00115	-1	3.226	16.284	7.094	13.035	22.339
K00116	-1	22.769	80.605	73.282	59.72	62.211
K00117	-1	27.177	103.401	89.633	77.44	69.291
K00118	-1	0.813	7.646	8.878	5.206	5.777
K00119	-1	5.002	19.047	16.873	16.076	9.487
K00121	1	5932.62	21698.3	20493.4	15972	14712.6
K00122	1	2047.83	11292.9	10805.8	8686.24	7991.03
K00123	-1	144.916	540.25	524.336	417.756	373.994
K00124	-1	46.609	156.389	137.419	115.958	105.46
K00125	-1	6.598	13.274	16.521	13.474	11.522
K00126	-1	0.164	0.87	1.497	0.294	0.317
K00127	-1	22.647	85.688	81.137	69.814	70.326
K00128	1	6065.73	19621.7	18306.3	14208.1	13119.1
K00129	-1	6.095	29.597	29.693	16.55	20.035
K00130	1	4694.42	18441.5	16902.4	13301.8	12068.5
K00131	1	1409.07	5322.51	4738.5	3789.59	3536.06
K00132	-1	0.655	0.694	1.644	1.164	1.171
K00133	1	3817.08	13527.9	12956.3	10175.3	9008.84
K00134	1	7309.56	32953.6	30592.1	24005.1	22180.9
K00135	-1	662.402	2064.48	1989.59	1470.51	1276.24
K00137	-1	2.507	7.368	7.411	5.853	5.142
K00138	-1	3.697	12.585	14.982	11.362	9.706
K00139	-1	0.358	4.066	10.027	3.223	3.914
K00140	1	3716.62	11399.5	10660.8	8250.55	7655.14
K00141	-1	3.055	9.125	7.287	9.024	9.949
K00142	1	89.358	278.903	301.749	273.8	205.061
K00143	-1	13.08	35.568	31.796	27.206	22.859
K00145	1	3445.42	9323.64	8583.54	6570.15	5933.58
K00146	-1	3.793	10.891	12.303	9.537	8.055
K00147	-1	150.644	561.829	577.787	459.034	388.198
K00148	-1	7.574	28.203	36.074	22.478	31.967
K00149	-1	1.658	6.133	5.874	4.196	4.986
K00150	-1	1233.05	5159.52	4889.32	3823.58	3471.49
K00151	-1	2.554	7.566	6.321	6.186	5.525
K00152	-1	nan	0.185	0.292	0.136	0.136
K00153	-1	1.961	24.405	21.167	12.409	17.919
K00154	-1	57.012	142.467	132.16	126.134	92.871
K00155	-1	3.826	9.452	8.773	6.525	6.296
K00156	-1	239.526	860.063	827.635	657.497	636.766
K00157	-1	30.045	87.322	74.005	71.239	58.754
K00158	-1	2.723	9.964	9.547	6.485	6.927
K00161	1	9840	37453.8	35310.6	26792.3	24488.3
K00162	1	6560.72	26737	25374.9	20105.4	18032.7
K00163	-1	66.594	194.511	199.598	162.015	145.691
K00164	1	3586.72	11957.5	11600.3	9142.07	7892.56
K00166	1	2702.66	8780.03	8237.6	6543.45	5510.69
K00167	1	5543.14	15916.4	15099.1	11267	10961.6
K00169	-1	23.372	76.386	74.108	59.382	57.054
K00170	-1	18.909	42.397	49.6	41.538	31.679
K00171	-1	3.117	6.993	8.536	6.894	5.677
K00172	-1	9.136	27.8	21.918	17.819	15.888
K00174	-1	56.771	188.634	174.188	134.697	137.437
K00175	-1	36.246	103.418	95.437	77.897	68.186
K00176	-1	2.584	7.292	6.996	5.707	8.375
K00177	-1	2.95	11.182	10.911	10.275	10.426
K00179	-1	43.637	122.391	115.106	94.447	86.144
K00180	-1	8.493	35.597	26.68	24.921	22.579
K00181	-1	4.369	7.745	9.008	6.465	5.397
K00182	-1	0.165	1.365	1.449	1.302	0.888
K00183	-1	0.416	2.985	2.511	1.359	1.413
K00184	-1	16.644	68.613	69.788	52.946	47.908
K00185	-1	12.89	40.612	41.802	31.464	23.565
K00186	-1	0.4	0.577	0.603	0.652	0.392
K00187	-1	2.95	11.558	8.582	6.032	5.752
K00188	-1	nan	0.507	nan	0.08	0.008
K00189	-1	nan	nan	nan	nan	nan
K00192	-1	2.649	8.818	6.114	5.472	5.556
K00193	-1	1.761	3.494	3.45	2.642	3.879
K00194	-1	1.665	8.259	5.555	5.887	5.398
K00195	-1	0.226	1.617	0.484	0.776	1.328
K00196	-1	2.047	6.882	7.949	4.399	5.559
K00197	-1	5.032	16.778	15.378	10.913	14.527
K00198	-1	24.129	65.047	52.097	44.659	38.017
K00200	-1	9.047	23.853	25.54	17.515	16.407
K00201	-1	6.328	15.315	16.119	11.345	9.01
K00202	-1	5.236	21.808	21.687	14.305	10.631
K00203	-1	0.046	0.991	1.336	0.939	0.627
K00204	-1	0.328	1.177	0.256	0.429	0.278
K00205	-1	1.892	6.471	6.38	4.352	4.803
K00206	-1	nan	nan	nan	nan	nan
K00207	1	2447.13	8751.38	8101.79	6479.02	5760.18
K00208	1	2776.07	9251.2	9020.5	6952.62	6311.43
K00209	-1	2.35	10.226	13.997	7.627	8.298
K00210	-1	0.328	0.757	0.783	0.689	0.167
K00211	-1	2.05	5.279	3.791	3.771	1.963
K00212	-1	4.45	20.052	20.474	14.618	13.857
K00213	1	3043.92	9214.41	8507.45	6582.68	5759.45
K00214	-1	1.854	5.286	4.07	4.405	3.112
K00215	1	2188.04	6476.42	5979.26	4935.06	4472.71
K00216	-1	3.356	9.829	13.851	10.195	11.519
K00217	-1	0.158	1.325	1.319	1.742	0.537
K00218	1	5312.86	19632.5	17884.3	14511.3	13572.6
K00219	-1	24.156	69.272	71.333	54.916	50.938
K00220	-1	3.012	7.411	4.431	9.85	6.653
K00221	-1	0.008	0.591	0.034	0.031	0.228
K00222	1	2987.83	8182.94	7129.73	5532.72	5117.59
K00223	-1	5.237	16.137	19.805	14.796	16.146
K00224	1	0.336	1.851	0.688	0.81	0.857
K00225	1	948.305	2678.41	2562.35	2172.16	1877.85
K00226	-1	128.688	377.56	364.778	274.467	267.91
K00227	1	1947.02	5472.65	5306.01	4057.35	3642.64
K00228	1	2494.19	8522.07	7892.22	6122.49	6023.64
K00230	-1	4.268	9.178	8.456	5.479	7.923
K00231	1	1704.14	5222.05	4863.99	3859.48	3449.1
K00232	1	6676.32	24431.8	22699.7	17661.8	16190.3
K00234	1	2142.06	7661.13	7158.05	5639.69	5208.69
K00235	1	7906.67	23066.4	21223	16483.4	14744.6
K00236	-1	4.916	9.424	12.711	10.12	5.686
K00237	-1	1.46	6.96	5.685	5.066	3.992
K00239	-1	369.895	1395.83	1187.09	998.045	867.979
K00240	-1	108.164	429.805	363.134	299.065	270.535
K00241	-1	99.659	311.065	277.811	219.446	198.875
K00242	-1	7.441	25.129	23.276	15.416	19.124
K00243	-1	18.452	45.869	47.819	35.17	30.883
K00244	-1	23.177	84.095	85.336	65.142	58.756
K00245	-1	3.792	14.32	13.626	10.197	10.412
K00246	-1	6.461	22.635	20.383	16.284	15.178
K00247	-1	2.143	10.799	9.831	7.958	6.063
K00248	-1	13.287	31.178	32.764	30.457	26.677
K00249	1	892.902	3934.72	3697	2941.01	2762.23
K00251	-1	9.666	24.266	28.493	19.665	19.626
K00252	-1	21.232	100.814	102.9	75.908	67.45
K00253	1	4557.55	12641.4	12520.3	9701.44	8838.38
K00254	1	1261.94	4556.21	4315.61	3270.84	2957.28
K00255	-1	1.129	9.709	12.78	6.727	6.215
K00256	-1	0.077	1.46	0.221	0.364	1.2
K00257	-1	73.51	231.815	232.902	209.987	183.363
K00258	-1	0.045	0.127	0.492	0.085	0.121
K00259	-1	128.983	514.273	477.953	391.925	369.212
K00260	-1	3.03	9.774	9.845	7.259	5.901
K00261	1	5146.31	16572.9	15691	12054.3	10863.3
K00262	1	599.619	1834.66	1656.26	1371.3	1217.83
K00263	-1	19.859	68.718	71.919	57.062	47.302
K00264	1	1457.41	5930.5	5440.72	4453.47	4118.42
K00265	-1	306.724	954.66	871.374	668.342	704.164
K00266	-1	324.627	1195.76	1191.03	933.502	884.251
K00270	-1	nan	0.226	nan	0.033	0.031
K00271	-1	0.048	1.242	1.231	0.842	1.075
K00272	-1	0.889	5.442	4.918	4.444	4.455
K00273	-1	3.936	17.716	18.052	11.076	14.691
K00274	-1	86.176	310.119	303.568	223.246	199.565
K00275	1	380.264	1031.09	1008.84	747.592	639.268
K00276	1	890.207	2920.73	2716.56	2175.46	1849.26
K00277	-1	0.167	3.393	1.361	1.176	0.621
K00278	1	213.711	731.82	678.102	577.213	529.142
K00279	1	810.88	2844.55	2599.01	2148.23	1982.44
K00280	-1	13.279	46.843	44.91	35.92	29.323
K00281	1	2990.51	13234.9	12551.3	9902.09	9418.2
K00282	-1	32.323	117.856	108.557	85.488	80.579
K00283	-1	20.996	59.012	52.985	40.797	40.422
K00284	1	3794.07	11843	10858.5	8433.36	7685.11
K00285	-1	61.885	226.156	211.578	164.599	152.517
K00286	1	411.289	1689.92	1568.52	1370.64	1239.95
K00287	-1	123.496	310.582	256.83	218.395	173.512
K00288	-1	618.625	2598.86	2615.99	1946.25	1829.06
K00289	-1	26.913	66.931	69.083	76.002	71.097
K00290	-1	2.447	14.688	14.64	9.831	10.357
K00291	-1	nan	nan	nan	nan	nan
K00292	-1	nan	nan	nan	nan	nan
K00293	-1	3.101	7.173	7.572	5.984	5.016
K00294	1	179.681	687.141	638.031	506.448	439.287
K00295	-1	0.773	5.14	4.054	4.505	3.856
K00296	-1	nan	nan	nan	nan	nan
K00297	1	4553.53	14229.9	12684.3	10377.6	9232.32
K00298	-1	0.019	nan	0.008	0.024	0.054
K00299	-1	13.155	34.307	42.25	29.385	26.488
K00300	-1	nan	nan	nan	nan	nan
K00301	-1	3.432	8.245	5.839	7.004	4.36
K00302	-1	17.177	92.258	82.755	69.687	68.825
K00303	-1	19.851	69.845	68.685	57.357	55.762
K00304	-1	1.925	4.316	5.476	3.593	3.814
K00305	-1	2.242	15.031	12.986	11.815	10.09
K00306	-1	1.973	18.823	16.13	9.079	16.718
K00308	-1	6.824	26.723	33.673	31.766	32.762
K00309	-1	4.385	30.48	32.428	23.327	19.866
K00311	1	759.935	2402.57	2200.39	1854.6	1522.11
K00312	-1	1.121	2.71	1.443	1.898	1.797
K00313	-1	15.519	55.504	53.268	48.409	39.823
K00314	-1	3.357	7.487	9.092	4.81	4.539
K00315	-1	9.798	36.549	29.945	22.551	27.145
K00316	-1	0.5	5.362	11.093	5.113	2.231
K00317	-1	0.73	1.316	0.993	0.999	1.828
K00318	1	686.264	3104.15	3154.82	2401.6	2158
K00319	-1	0.15	1.883	1.165	0.809	0.405
K00320	-1	2.621	16.053	12.674	11.13	8.615
K00321	-1	nan	nan	nan	nan	nan
K00322	-1	10.502	30.795	26.708	21.742	18.772
K00323	-1	5.224	27.191	25.746	16.779	17.296
K00324	-1	57.711	181.959	170.517	136.054	122.312
K00325	-1	35.806	123.904	120.489	100.303	90.677
K00326	1	9078.7	28006.5	25854.3	20480.9	18307.8
K00327	1	7283.89	21270.1	19347.7	14822.9	13421.7
K00328	-1	21.97	62.467	55.99	36.711	42.154
K00329	-1	nan	0.018	nan	0.002	nan
K00330	-1	55.604	123.915	109.443	122.137	76.118
K00331	-1	120.803	891.815	838.644	682.56	604.322
K00332	-1	27.473	84.506	89.587	57.464	56.201
K00333	-1	104.047	357.708	320.565	236.271	213.151
K00334	-1	114.845	414.167	371.162	299.961	275.138
K00335	-1	205.348	1073.63	919.394	739.971	668.947
K00336	-1	201.763	669.629	578.635	469.697	459.324
K00337	-1	4190.89	10817.4	9702.31	7468.71	6786.71
K00338	-1	968.286	4449.09	4028.86	3235.96	2876.41
K00339	-1	14.048	48.532	42.004	34.11	30.873
K00340	-1	45.2	100.521	89.164	69.445	80.709
K00341	-1	1732.42	5239.73	4858.92	3792.63	3567.67
K00342	-1	426.043	1095.16	1006.25	808.713	756.958
K00343	-1	1539.83	4040.99	3564.27	2946.38	2449.77
K00344	1	2683.79	10077.5	9605.08	7583.06	6708.4
K00346	-1	8.491	30.021	33.988	23.721	22.882
K00347	-1	8.259	20.49	23.704	14.187	13.768
K00348	-1	5.128	23.803	23.118	17.718	19.398
K00349	-1	13.078	30.885	25.168	24.745	21.813
K00350	-1	5.174	14.82	14.209	11.748	9.839
K00351	-1	6.699	21.853	22.082	19.367	17.38
K00353	-1	nan	nan	nan	nan	nan
K00354	-1	0.515	0.579	1.406	0.728	0.898
K00355	-1	13.401	55.506	61.157	44.647	44.04
K00356	-1	62.199	307.505	283.356	218.793	202.169
K00357	-1	1.559	3.007	2.83	3.136	2.439
K00358	-1	1.438	4.256	5	3.004	2.427
K00359	-1	2.413	14.064	15.808	11.558	9.589
K00360	-1	0.535	2.831	2.906	1.896	1.516
K00362	-1	83.576	252.932	211.233	187.792	183.801
K00363	-1	7.642	23.425	19.125	17.146	13.813
K00364	-1	7.386	14.096	16.908	11.93	11.166
K00365	1	1709.53	5028.66	4387.2	3252.73	3076.56
K00366	1	2273.76	7938.07	7562.21	6212.78	5184.19
K00367	-1	22.732	65.301	65.666	49.23	44.695
K00368	-1	11.72	45.849	32.19	28.61	33.252
K00369	-1	nan	nan	nan	nan	nan
K00370	-1	30.047	116.557	120.278	92.999	86.285
K00371	-1	10.612	37.585	27.933	24.885	24.873
K00372	-1	48.024	148.281	143.976	108.627	101.919
K00373	-1	11.275	44.733	32.142	22.164	20.266
K00374	-1	12.276	45.99	43.794	39.779	33.812
K00375	-1	91.959	332.964	320.413	257.213	251.825
K00376	-1	7.137	21.523	18.509	14.631	14.503
K00380	-1	72.041	256.11	239.857	202.479	187.767
K00381	-1	316.976	1046.66	894.115	723.993	748.716
K00382	1	4121.49	13805.5	12686.2	10542.9	9412.29
K00383	1	1325.45	4112.27	3960.18	3269.63	2781.31
K00384	1	5511.57	18925.4	18229.7	14159.3	12583.4
K00385	-1	6.029	12.814	13.395	10.014	10.684
K00386	-1	nan	nan	nan	nan	nan
K00387	1	4922.37	23083.2	21730.1	17959.6	16124.9
K00389	-1	1.181	3.92	3.536	4.928	2.816
K00390	-1	88.847	388.443	394.961	296.694	280.044
K00391	-1	201.92	736.027	645.088	539.478	449.246
K00392	1	2207.42	7960.33	7451.57	5904.86	5331.56
K00394	-1	10.648	33.845	27.821	21.87	21.481
K00395	-1	1.168	2.359	2.417	0.911	1.092
K00397	-1	0.387	0.08	0.313	0.49	0.28
K00399	-1	13.894	46.341	50.785	40.826	34.916
K00400	-1	10.045	35.238	19.832	13.027	17.9
K00401	-1	1.554	4.711	3.155	2.335	3.843
K00402	-1	5.468	15.047	18.349	11.172	10.371
K00404	-1	17.949	52.692	46.369	43.563	43.757
K00405	-1	4.046	12.216	11.111	10.555	8.445
K00406	-1	16.447	35.505	32.191	26.292	23.052
K00407	-1	7.332	22.451	22.216	14.464	16.077
K00408	-1	0.948	4.519	3.954	4.179	2.726
K00410	-1	1.246	2.602	3.749	1.662	0.959
K00411	1	4113.95	18923.3	18214.9	14104	13341.9
K00412	1	1383.92	3541.1	3148.64	2430.87	2336.77
K00413	1	3948.62	16544.6	15745.2	11883.8	11237.2
K00414	-1	2.247	13.362	9.861	9.565	7.264
K00415	-1	13.05	54.088	55.638	43.474	40.534
K00416	1	456.081	1197.26	1143.12	857.457	865.969
K00417	1	894.076	5749.13	5663.99	4576.19	4030.3
K00418	-1	2.918	8.982	8.08	6.464	9.134
K00419	1	396.763	2055.52	2029.29	1567.93	1497.1
K00420	-1	nan	0.247	0.351	0.4	0.314
K00421	-1	nan	nan	nan	nan	nan
K00422	-1	nan	nan	nan	nan	0.038
K00423	1	835.977	2715.14	2765.83	2106.23	2131.23
K00425	-1	116.804	393.673	355.339	305.002	275.255
K00426	-1	131.023	306.982	292.344	248.141	220.687
K00427	-1	3.488	12.784	12.796	11.632	7.436
K00428	-1	93.408	263.905	268.457	209.912	179.992
K00430	1	44208.3	178670	170657	135367	123246
K00431	-1	2.163	7.075	7.537	6.839	5.01
K00432	1	17432.2	48031.3	43904.1	33986.8	31098.9
K00433	-1	85.081	236.391	220.657	165.92	166.023
K00434	1	8882.77	39994.5	37305.7	29543.8	26620
K00435	-1	3.448	25.402	24.048	13.831	12.077
K00436	-1	4.657	14.424	14.101	9.177	9.646
K00437	-1	nan	0.189	nan	nan	0.029
K00438	-1	0.228	0.261	0.038	nan	0.59
K00440	-1	0.791	5.135	5.867	3.768	2.551
K00441	1	403.073	1177.47	1001.3	870.2	778.286
K00442	-1	0.699	2.071	1.184	1.921	1.54
K00443	-1	2.378	6.467	7.083	5.211	5.055
K00444	-1	1.425	5.415	5.049	3.33	2.605
K00445	-1	1.034	1.752	1.941	1.335	0.983
K00446	-1	3.043	10.279	11.378	10.385	7.662
K00448	-1	3.926	10.939	10.593	7.703	8.407
K00449	-1	6.609	22.095	25.274	23.313	14.273
K00450	-1	5.515	12.253	12.526	9.152	9.974
K00451	1	952.26	3255.65	2893.58	2560.91	2095.61
K00452	-1	7.526	26.341	24.378	17.85	17.073
K00453	-1	7.074	21.299	27.331	23.736	13.712
K00454	1	2242.2	8292.12	7793.34	6157.82	5520.29
K00455	-1	2.65	12.551	11.163	9.676	11.348
K00456	-1	2.222	6.607	7.317	6.193	4.664
K00457	1	1771.22	7581.98	7117.75	5732.58	5345.67
K00458	-1	6.02	16.725	12.984	14.703	12.138
K00459	-1	302.823	1336.75	1346.44	1035.97	963.919
K00460	-1	0.545	1.645	1.635	2.838	1.072
K00461	-1	2.208	5.774	3.45	2.643	2.41
K00462	-1	0.366	1.113	1.33	0.805	0.547
K00463	-1	5.855	20.283	17.639	12.366	13.195
K00464	-1	3.739	11.264	11.839	11	9.378
K00466	-1	19.51	81.731	81.989	57.493	61.121
K00467	-1	0.194	0.261	0.199	nan	0.503
K00468	-1	nan	0.035	0.035	nan	nan
K00469	1	7800.36	24529.4	22756.8	17379.1	15806.1
K00470	-1	nan	nan	0.076	nan	nan
K00471	-1	2.541	6.878	6.01	6.478	4.049
K00472	1	13208.2	40277.2	37252	28984.9	26487.9
K00473	-1	1.191	3.921	4.163	3.03	2.813
K00474	-1	1.644	4.955	6.266	5.425	5.193
K00475	1	782.477	3823.96	3760.2	3078.28	2846.54
K00476	-1	7.231	15.956	17.951	13.096	14.215
K00477	-1	57.439	181.009	165.294	119.508	111.306
K00478	-1	0.037	0.223	nan	0.325	0.156
K00479	-1	14.412	45.46	36.184	28.132	29.006
K00480	-1	259.913	1067.89	1042.2	818.52	785.027
K00481	-1	5.92	31.201	26.304	19.876	21.172
K00483	-1	4.862	18.921	16.934	14.201	12.881
K00484	-1	0.498	1.965	1.382	1.55	2.089
K00485	1	64.448	222.154	188.618	176.959	162.473
K00486	-1	12.447	39.065	37.353	25.686	25.833
K00487	1	3290.85	12267.3	11767.2	9149.17	8140.06
K00488	-1	47.287	106.818	72.988	70.484	69.788
K00489	-1	2.175	6.638	8.407	4.8	4.25
K00490	-1	3.253	15.715	11.852	13.805	7.669
K00491	-1	2.538	6.927	6.596	7.232	7.395
K00492	-1	5.176	15.188	15.484	12.508	13.95
K00493	-1	4.417	23.507	18.607	14.382	12.698
K00494	-1	0.845	1.663	1.272	0.964	1.602
K00495	-1	13.277	59.822	49.423	45.167	29.073
K00496	-1	11.863	45.645	37.573	33.265	25.033
K00497	-1	4.039	8.845	7.446	7.177	5.883
K00498	-1	9.222	31.699	23.094	30.725	27.424
K00499	-1	0.112	0.84	0.742	0.674	0.597
K00500	-1	8.695	29.634	30.445	21.239	17.727
K00501	-1	1.293	5.5	5.402	3.863	4.49
K00502	-1	1.423	4.719	3.263	3.637	3.261
K00503	-1	1.714	7.345	8.801	4.455	5.647
K00504	-1	9.175	19.661	19.394	14.841	10.851
K00505	-1	6.076	16.836	14.952	11.754	12.984
K00506	-1	0.892	3.351	3.748	2.646	0.957
K00507	1	8216.51	25151.9	23574.3	18286.8	16610.6
K00508	-1	7.757	35.727	31.289	27.2	25.086
K00509	-1	0.644	3.231	4.586	2.027	2.335
K00510	1	4382.96	11593.8	10727.5	8584.44	7367.12
K00511	1	4180.8	15293.1	14241.7	11330.9	10612.3
K00512	-1	10.735	44.33	41.532	34.962	31.258
K00513	-1	1.214	6.303	4.555	5.258	2.681
K00514	1	3063.08	10194.9	9034.36	6841.45	6272.91
K00515	-1	1.366	5.477	7.015	4.976	5.752
K00517	1	1151.09	4898.53	4629.46	3895.72	3458.61
K00518	-1	2.934	15.895	9.352	10.313	8.614
K00519	-1	nan	nan	nan	nan	nan
K00520	-1	15.902	57.563	55.877	46.781	45.258
K00521	-1	1.586	3.305	3.59	3.088	2.755
K00522	1	6763.74	22775.8	21335	16947.3	15877.1
K00523	-1	22.766	64.339	57.367	46.385	41.414
K00524	-1	0.508	3.287	2.141	1.96	1.4
K00525	-1	236.758	681.485	667.23	518.193	491.374
K00526	-1	79.523	230.469	198.586	178.744	141.899
K00527	-1	58.541	186.335	165.526	131.34	123.627
K00528	1	519.16	1349.8	1163.68	1021.86	886.278
K00529	-1	15.655	72.653	53.208	41.741	41.359
K00530	-1	nan	nan	nan	nan	nan
K00531	-1	6.061	20.478	15.544	19.085	14.499
K00532	-1	18.307	72.069	67.073	52.951	61.834
K00533	-1	0.115	0.032	0.012	0.082	0.061
K00534	-1	0.187	1.998	1.523	1.065	0.921
K00535	-1	1214.52	2971.8	2921.78	2230.8	1955.27
K00537	-1	16.376	51.084	48.328	42.244	34.472
K00538	-1	nan	nan	nan	nan	nan
K00539	-1	nan	nan	nan	nan	nan
K00540	1	2013.37	6182.5	5778.26	4393.83	4061.46
K00541	-1	0.654	0.809	1.01	0.345	1.315
K00542	-1	4.793	13.804	13.596	10.187	8.514
K00543	-1	54.574	137.973	136.795	84.553	86.864
K00544	-1	0.651	2.964	1.945	1.901	2.175
K00545	-1	1.823	6.369	8.154	5.131	4.452
K00546	-1	0.41	1.981	3.136	1.859	1.638
K00547	1	3386.85	11161	10483.3	8007.28	7523.92
K00548	-1	203.881	748.906	700.873	563.813	474.044
K00549	1	2384.99	13212	12242.8	9830.69	8997.89
K00550	1	426.201	1434.23	1338.13	1166.18	1024.92
K00551	-1	3.554	8.98	9.95	9.567	8.46
K00552	-1	0.693	3.378	4.052	3.272	1.622
K00553	-1	0.782	1.335	0.994	1.166	1.294
K00554	-1	65.359	216.003	205.916	158.733	140.624
K00555	1	1391.3	5027.46	4697.08	3563.83	3427.56
K00556	-1	5.648	20.905	19.866	19.908	18.525
K00557	-1	4.967	15.73	14.292	10.316	11.457
K00558	1	880.584	3118.96	3044.27	2449.42	2167.34
K00559	1	1846.54	6381.29	6417.11	5191.89	4700.97
K00560	-1	241.025	550.537	570.28	416.425	419.497
K00561	-1	0.693	1.284	1.293	1.046	0.937
K00562	-1	0.341	1.333	1.246	0.718	1.42
K00563	-1	12.463	54.366	51.473	44.07	38.373
K00564	-1	18.316	77.753	67.978	56.725	49.723
K00565	1	2319.95	6601.41	5774.1	4973.64	4406.62
K00566	1	190.345	623.395	578.098	491.937	448.987
K00567	-1	65.625	256.477	260.502	243.156	227.799
K00568	-1	92.41	324.012	377.172	276.904	209.675
K00569	-1	4.34	11.46	13.602	11.785	9.83
K00570	-1	0.478	3.447	3.982	2.677	3.719
K00571	-1	10.804	21.938	22.581	21.153	16.768
K00572	-1	0.6	3.332	2.599	2.688	1.839
K00573	1	813.8	3100.81	3041.28	2359.58	2298.41
K00574	1	2365.93	6258.37	5862.75	4524.4	4028.28
K00575	-1	84.377	302.718	272.18	212.487	204.296
K00577	-1	1.459	7.014	7.839	6.243	4.405
K00578	-1	0.141	0.631	0.391	0.287	0.016
K00579	-1	0.214	2.025	1.195	0.614	1.041
K00580	-1	1.019	3.145	2.164	1.773	3.137
K00581	-1	0.648	2.489	4.432	2.34	2.495
K00582	-1	0.014	0.045	0.074	nan	0.037
K00583	-1	0.175	0.216	0.172	0.319	0.387
K00584	-1	0.919	5.1	3.698	2.552	3.959
K00586	1	1113.86	3079.53	2858.81	2372.06	2172.39
K00587	1	379	887.774	811.264	687.321	606.961
K00588	1	11370.7	40290	36791.9	28782.2	25724.3
K00589	-1	5.672	22.605	26.314	20.209	11.789
K00590	-1	0.056	0.168	0.73	0.762	0.383
K00591	1	298.573	985.97	860.799	680.789	616.308
K00592	1	817.145	2468.97	2111.47	1753.06	1621.25
K00594	-1	0.009	1.078	0.085	0.157	0.634
K00595	-1	33.596	135.665	124.645	99.717	98.254
K00596	-1	0.529	7.041	6.813	5.704	4.078
K00597	-1	4.722	15.556	17.804	10.826	11.518
K00598	-1	9.616	68.722	56.918	43.841	32.28
K00599	1	557.416	1722.08	1492.66	1207.87	1135.96
K00600	1	12326.3	39636.5	36950.9	28497.3	26345.8
K00601	1	378.901	1135.02	1029.83	815.6	767.813
K00602	1	1102.68	3962.78	3589.04	2820.66	2607.68
K00603	-1	0.939	3.59	3.738	2.452	3.643
K00604	1	848.196	2478.2	2270.55	1795.26	1517.53
K00605	1	3072.71	11310.8	10652.6	8280.93	7562.18
K00606	1	342.454	1846.22	1881.66	1412.56	1340.29
K00607	-1	nan	nan	nan	nan	nan
K00608	-1	0.856	1.799	0.684	1.146	0.999
K00609	1	1043.13	2959.05	2539.33	2103.26	1814.25
K00610	-1	5.339	18.512	17.1	12.273	12.863
K00611	1	1865.41	6103.57	5602.59	4463.58	4166.29
K00612	-1	16.805	61.332	60.277	47.605	52.281
K00613	-1	2.422	8.997	7.084	5.553	8.335
K00614	-1	6.22	23.97	19.77	18.848	20.858
K00615	1	2738.98	12093.3	10895.8	8516.12	7731.1
K00616	1	3290.47	10735.7	9597.21	7498.03	6983.86
K00617	-1	nan	nan	nan	nan	nan
K00618	-1	11.578	34.313	34.005	23.479	27.367
K00619	-1	31.518	83.237	82.803	67.049	67.15
K00620	1	630.103	2106.83	1993.92	1631.28	1404.61
K00621	1	130.791	371.735	323.008	249.259	264.647
K00622	-1	1.556	5.176	5.156	2.967	2.66
K00623	-1	3.026	11.474	11.334	7.971	7.937
K00624	-1	21.445	72.448	71.607	48.203	45.992
K00625	-1	19.661	66.348	65.746	54.395	49.201
K00626	1	4749.39	16879.9	15634.2	12407.7	11075.7
K00627	1	6843	20821.4	19617	15564.6	13938.8
K00628	-1	0.201	0.566	0.346	0.677	0.439
K00629	-1	6.096	30.14	24.416	19.034	21.605
K00630	1	1525.06	4443.03	4111.5	3358.98	3040.08
K00631	-1	24.913	99.233	84.616	67.854	67.537
K00632	-1	163.125	641.9	616.22	447.499	469.43
K00633	-1	0.247	5.311	1.277	1.627	1.348
K00634	-1	2.095	12.121	9.729	6.289	6.496
K00635	-1	10.413	32.771	31.705	21.199	22.788
K00637	-1	10.718	50.758	52.105	34.196	36.071
K00638	-1	6.636	31.309	29.415	29.924	22.742
K00639	-1	23.066	83.371	72.042	58.191	48.07
K00640	1	5850.27	22775.9	21592.6	17315.5	15959.1
K00641	-1	33.51	120.85	114.068	91.514	81.824
K00643	-1	36.494	103.849	95.317	107.785	89.458
K00645	1	1396	5802.34	5217.22	4323.72	4130.17
K00646	-1	1.714	2.981	4.063	3.607	2.721
K00647	-1	47.1	220.545	188.94	171.339	154.026
K00648	1	366.281	1332.41	1255.15	955.122	928.043
K00649	-1	5.164	21.51	22.276	18.68	16.357
K00650	-1	0.584	2.577	1.985	1.519	1.211
K00651	-1	20.903	65.648	61.939	50.462	40.114
K00652	1	316.46	822.453	880.67	694.468	661.049
K00653	-1	0.434	1.097	0.811	0.356	0.401
K00654	1	3468.45	10131.3	9444.1	7707.22	6748.07
K00655	1	1062.07	3317.95	3075.62	2269.74	2089.35
K00656	-1	61.773	192.253	189.467	158.911	130.055
K00657	-1	5.586	19.689	16.403	12.969	15.42
K00658	1	4160.62	12816.4	12339.2	9496.51	8773.36
K00659	-1	0.074	1.411	0.915	0.846	1.769
K00660	1	1001.24	7396.5	6808.66	5815.09	5487.04
K00661	-1	18.589	63.195	65.778	54.39	49.398
K00662	-1	6.983	23.339	19.082	16.811	14.508
K00663	-1	0.112	1.048	1.525	0.829	1.055
K00664	-1	0.248	0.786	0.248	0.567	0.102
K00665	-1	26.926	85.142	79.202	68.134	56.156
K00666	-1	1422.62	4860.16	4607.71	3694.11	3375.85
K00667	-1	18.211	37.415	38.617	36.367	27.202
K00668	-1	27.81	96.342	70.558	54.552	57.419
K00669	-1	1.258	1.095	1.247	0.684	1.053
K00670	1	4538.67	17714.4	16908.8	13921.5	12679.4
K00671	1	5133.31	18207.3	16701.4	13242.3	11993
K00672	-1	4.561	23.893	22.522	19.67	18.086
K00673	-1	15.432	37.835	37.647	39.309	31.287
K00674	-1	17.39	61.253	54.826	49.471	42.879
K00675	-1	10.139	31.939	34.16	26.615	22.572
K00676	-1	31.006	72.706	87.424	64.354	62.974
K00677	1	135.181	471.739	406.752	313.045	320.955
K00678	-1	1.233	3.167	2.395	2.839	2.564
K00679	1	1218.62	4373.38	4311.75	3426.52	3207.87
K00680	-1	16.228	41.309	35.389	22.773	24.343
K00681	1	1012.79	3530.69	3362.33	2683.72	2324.99
K00682	-1	0.075	0.723	0.754	0.988	0.049
K00683	-1	55.041	127.473	118.108	83.857	69.939
K00684	-1	19.391	71.901	70.881	53.105	46.761
K00685	1	145.123	369.474	338.068	311.352	256.147
K00686	-1	1.121	4.298	3.159	2.25	2.06
K00687	-1	1.254	4.831	5.81	3.319	3.449
K00688	1	3217.72	9852.94	9483.82	7446.78	6378.5
K00689	-1	1.495	6.745	5.943	3.911	4.346
K00690	-1	34.281	91.082	80.514	71.608	57.59
K00691	-1	12.825	38.533	40.155	21.526	32.797
K00692	-1	6.151	21.616	15.217	15.659	11.679
K00693	-1	9.817	25.59	30.034	19.832	23.742
K00694	-1	55.196	227.561	216.303	167.375	156.59
K00695	1	2123.05	6981.42	6450.96	5022.73	4567.23
K00696	1	2513.54	9457.08	8923.1	7082.29	6275.56
K00697	-1	23.871	87.672	80.423	68.778	63.831
K00698	-1	197.125	592.532	552.622	448.306	408.64
K00699	-1	86.314	249.033	255.915	194.437	194.355
K00700	1	2804.41	8190.87	7495.38	6033.74	5577.74
K00701	-1	0.278	1.111	0.435	1.254	0.201
K00702	-1	nan	nan	nan	nan	nan
K00703	1	2012.78	7008.62	6655.85	5282.76	4907.35
K00704	-1	0.207	0.86	0.371	0.33	0.066
K00705	1	3135.3	10257.7	9352.25	7318.31	6684.04
K00706	-1	26.399	78.243	71.778	56.062	56.241
K00709	-1	0.769	2.434	1.904	1.114	0.593
K00710	-1	68.603	190.104	176.945	141.653	129.761
K00712	-1	10.416	25.474	24.153	20.482	16.987
K00713	-1	0.053	0.274	0.074	nan	0.056
K00714	-1	6.384	18.643	16.478	13.879	10.858
K00715	-1	2.567	9.71	9.727	4.732	5.132
K00716	-1	0.135	0.718	0.145	0.299	0.102
K00717	-1	3.002	7.01	5.668	5.695	4.896
K00718	-1	1.653	7.078	5.315	4.043	3.4
K00719	-1	0.485	1.613	0.497	1.037	1.254
K00720	-1	27.291	71.404	75.969	62.232	49.359
K00721	1	3096.77	8324.07	7784.9	5923.14	5430.97
K00722	-1	0.393	0.802	1.286	0.373	0.531
K00725	-1	0.669	3.454	2.115	2.692	2.027
K00726	1	429.686	1161.58	1244.75	1000.58	843.843
K00727	-1	1.427	7.858	7.194	4.446	3.204
K00728	-1	117.506	342.332	330.829	260.035	245.381
K00729	1	1912	4770.22	4390.95	3212.91	3058.7
K00730	-1	nan	nan	nan	nan	0.005
K00731	-1	6.772	13.656	16.531	7.824	12.794
K00733	-1	0.611	3.84	4.315	2.375	2.61
K00734	-1	9.057	28.559	34.475	22.787	22.789
K00735	-1	0.483	10.037	1.383	4.065	3.296
K00736	1	605.319	1762.43	1665.73	1311.57	1064.66
K00737	1	5013.51	13268.7	12340.3	9628.23	8825.68
K00738	-1	5.881	13.631	14.317	13.217	11.719
K00739	-1	0.396	0.715	1.397	0.849	0.868
K00741	-1	3.123	8.621	8.934	8.924	6.564
K00742	-1	1.419	3.38	3.697	3.6	2.96
K00743	-1	0.683	0.707	0.398	0.467	0.025
K00744	-1	0.946	3.385	2.325	2.133	2.683
K00745	-1	nan	nan	nan	nan	nan
K00746	-1	2.907	3.608	4.673	4.251	3.53
K00747	-1	1.956	4.551	6.226	3.805	2.652
K00748	1	208.927	701.862	660.237	434.267	460.127
K00749	-1	9.618	33.975	31.518	24.349	21.391
K00750	-1	56.888	135.345	165.365	110.83	104.959
K00752	-1	5.09	13.18	13.347	8.525	9.835
K00753	1	311.28	833.823	786.274	630.096	534.358
K00754	-1	3.519	8.612	5.158	4.65	4.604
K00756	-1	11.859	33.105	34.406	26.331	24.284
K00757	-1	30.047	69.339	72.398	58.592	54.683
K00758	-1	12.315	47.796	50.502	42.206	53.097
K00759	1	4500.5	16576.4	15747.6	12440.2	11502.8
K00760	1	450.087	1618.22	1689.51	1288.58	1101.95
K00761	1	603.98	1855.67	1567.35	1262.43	1171.4
K00762	-1	47.41	150.302	141.531	105.175	112.289
K00763	1	2278.64	6091.22	5596.84	4283.18	4047.29
K00764	1	1157.96	3873.83	3486.85	2829.23	2508.41
K00765	1	3400.89	11175.5	10903.9	8529.05	7815.96
K00766	1	1532.75	4682.19	4373.24	3434.79	3126.4
K00767	1	4626.15	11642.1	10911.4	8587.54	7935.69
K00768	-1	25.481	106.009	90.297	71.701	77.707
K00769	-1	4.207	10.615	10.952	7.663	7.207
K00770	1	1450.11	4577.3	4208.7	3347.95	3126.38
K00771	-1	2308.08	6667.04	6492.78	4893.66	4568.3
K00772	-1	17.077	57.198	53.426	43.084	37.107
K00773	-1	95.567	336.282	297.594	238.986	224.022
K00774	-1	2.048	6.119	6.254	6.325	5.309
K00775	-1	1.151	3.324	3.812	2.648	1.616
K00776	-1	0.335	0.015	0.303	0.52	nan
K00777	-1	nan	0.073	0.065	nan	0.019
K00778	-1	5.519	11.351	12.579	11.119	9.541
K00779	-1	34.946	96.276	80.105	65.389	59.715
K00780	-1	2.992	9.591	6.145	6.611	6.148
K00781	-1	0.359	1.836	0.817	1.429	0.365
K00782	-1	14.602	61.286	67.228	55.574	52.078
K00783	1	238.092	794.583	736.367	595.625	484.814
K00784	1	1076.57	2930.47	2761.8	2282.72	1987.59
K00785	-1	0.449	2.008	2.338	0.888	1.057
K00786	-1	0.482	2.891	1.58	2.212	1.08
K00787	1	4827.78	13924.3	12763.7	9942.57	9329.01
K00788	-1	108.309	415.713	369.425	314.122	301.944
K00789	1	5927.85	29472.9	27115.8	21796.6	20274.6
K00790	-1	101.305	332.759	315.129	251.61	226.725
K00791	1	970.711	3019.86	2847.09	2263.15	2146.7
K00793	1	1322.33	5419.24	5309.01	4066.82	3753.75
K00794	1	3184.27	12893.5	12063.3	9451.92	8506.89
K00795	-1	33.211	124.75	107.689	98.182	100.89
K00796	-1	83.753	268.424	268.271	207.774	196.022
K00797	1	9762.26	31531.6	29351.8	22645.4	21577.2
K00798	-1	27.39	81.804	75.4	74.895	56.562
K00799	1	33194.3	104969	98706.8	77205.5	70395.2
K00800	1	1390.54	5364.46	5120.34	4200.6	3708.24
K00801	1	1383.25	3559.12	3397.55	2629.7	2450.19
K00802	-1	5.533	19.358	20.071	13.965	11.909
K00803	-1	17.853	102.483	74.94	65.141	66.815
K00804	-1	7.112	16.381	17.033	12.271	12.519
K00805	-1	17.361	47.776	46.146	31.557	32.127
K00806	-1	242.766	704.7	686.493	509.661	459.712
K00807	-1	0.776	0.908	0.698	0.729	0.678
K00808	-1	9.132	29.903	28.784	26.623	31.86
K00809	-1	760.538	2328.39	2284.45	1559.57	1549.19
K00810	-1	1.158	1.378	1.589	0.918	2.017
K00811	1	2288.69	6840.26	6547.85	4993.33	4548.47
K00812	-1	355.205	1111.06	1076.56	904.483	792.447
K00813	-1	27.418	59.15	37.759	45.246	50.15
K00814	1	3186.36	9203.3	8605.45	6780.33	5977.46
K00815	1	3830.74	12419.7	11508.1	8949.79	8059.64
K00816	-1	78.345	307.36	269.76	214.329	197.654
K00817	1	1636.67	4873.4	4512.66	3468.26	3142.68
K00818	1	904.265	3838.08	3716.61	2843.56	2711.32
K00819	1	2260.12	6026.77	5323.15	4209.55	3718.72
K00820	1	399.201	1104.67	1026.8	849.578	712.067
K00821	-1	41.071	139.144	147.52	119.363	93.898
K00822	-1	10.318	37.255	39.808	36.585	24.167
K00823	-1	32.816	102.041	99.969	80.861	84.04
K00824	-1	34.519	98.874	91.974	75.516	65.778
K00825	-1	2.388	7.047	6.879	4.763	5.392
K00826	1	8271.52	26122.3	23740.7	18946.6	17203.9
K00827	1	4183.94	14348.5	13101.5	10279.7	9367.07
K00829	-1	nan	nan	nan	nan	nan
K00830	1	2366.74	7280.12	6882.75	5468.78	4827.15
K00831	1	3193.09	8884.25	8113.96	6361.47	5878.15
K00832	-1	46.526	147.399	121.266	111.647	87.104
K00833	1	139.024	401.885	422.617	366.412	349.09
K00835	-1	7.03	19.513	20.673	15.232	17.847
K00836	-1	17.149	49.009	58.577	39.535	46.811
K00837	-1	4.776	13.459	15.617	10.507	6.747
K00838	-1	3.323	9.436	6.512	5	4.67
K00839	-1	3.377	10.762	13.22	8.694	10.855
K00840	-1	2.317	5.602	4.243	3.059	2.351
K00841	-1	30.269	73.14	76.934	57.26	49.656
K00842	-1	nan	nan	nan	0.121	nan
K00843	-1	0.108	0.054	0.015	nan	0.054
K00844	1	1922.8	5785.33	5389.98	4367.16	3937.4
K00845	-1	90.508	254.126	263.4	195.705	180.7
K00846	-1	5.157	17.609	17.87	15.563	11.959
K00847	1	4351.22	14057	13517.3	10575.4	9631.87
K00848	-1	15.57	86.953	78.868	65.543	62.519
K00849	1	955.363	2977.66	2810.33	2193.37	1980.97
K00850	1	4563.11	14680.8	13212.9	10317.7	9455.86
K00851	1	263.534	608.876	569.368	430.394	440.77
K00852	1	474.881	2048	1887.43	1580.89	1365.83
K00853	-1	63.596	219.926	187.826	171.782	127.104
K00854	1	1569.08	4703.74	4417.34	3518.44	3048.99
K00855	1	1313.71	5603.6	5235.66	3973.66	3765.38
K00856	1	2059.36	8352.97	7717.34	6311.84	5512.42
K00857	1	2044.08	6493.46	5843.49	4584.78	4166.28
K00858	1	936.294	3238.49	2763.01	2328.57	1959.74
K00859	1	534.797	1832.05	1695.02	1275.26	1124.17
K00860	1	4664.86	14794	14281.9	10768.9	9674.43
K00861	1	1592.08	4196.49	3718.53	3106.01	2651.52
K00862	-1	2.624	14.739	13.241	11.666	6.757
K00863	-1	406.861	1769.41	1549.83	1226.15	1152.58
K00864	1	521.584	3157.75	2852.66	2261.05	2215.26
K00865	-1	40.701	171.333	158.272	130.516	108.231
K00866	-1	7.093	28.567	29.515	17.25	17.531
K00867	-1	31.575	86.534	81.771	66.515	60.923
K00868	1	2292.93	6515.72	6245.27	4699.86	4333.97
K00869	1	617.744	2390.84	2185.29	1915.41	1619.74
K00870	-1	50.681	103.883	85.261	65.544	74.242
K00871	-1	29.244	111.456	88.672	70.968	75.529
K00872	1	476.76	2028.75	1986.88	1630.25	1489.9
K00873	1	17800.9	65588.7	61579.9	48833.6	43711.2
K00874	-1	87.116	280.301	287.731	224.686	210.263
K00875	-1	120.692	371.799	382.894	358.394	374.976
K00876	1	7804.96	20769.3	19409.9	15020.6	13641.1
K00877	-1	0.957	2.861	2.959	1.297	1.596
K00878	1	390.632	1647.93	1525.22	1285.79	1118.08
K00879	-1	1.409	3.602	2.712	1.994	2.333
K00880	-1	2.596	11.6	10.732	13.12	9.809
K00881	-1	0.655	2.008	2.393	2.767	2.928
K00882	-1	26.37	76.33	87.97	60.638	53.878
K00883	-1	8.738	22.688	29.644	20.302	17.69
K00884	-1	1.962	10.242	6.912	4.825	5.687
K00885	-1	1.061	4.287	3.373	2.517	1.885
K00886	-1	8.82	36.992	31.974	28.554	23.405
K00887	-1	nan	nan	nan	nan	nan
K00888	1	557.187	1737.71	1745.09	1349.16	1225.27
K00889	1	2120.42	6053.45	5733.62	4408.85	4040.91
K00891	1	2384.9	7263.08	6835.16	5347.67	4574.16
K00892	-1	2.007	5.986	5.723	5.512	5.009
K00893	-1	11.236	45.803	48.04	34.054	30.075
K00894	1	749.191	2017.63	1853.56	1551.99	1360.23
K00895	1	2803.91	8613.3	8229.67	6112.16	5814.22
K00897	-1	0.129	2.294	3.434	1.107	2.744
K00898	1	1862.75	5164.18	4867.97	3768.09	3343.33
K00899	1	1116.43	3152.47	3070.35	2163.94	2010.65
K00900	-1	3.865	10.883	14.446	8.466	7.554
K00901	1	2250.09	6655.73	6275.73	4960.68	4568.94
K00902	1	457.661	1351.98	1150.03	942.561	881.425
K00903	-1	0.199	0.724	0.545	0.637	0.391
K00904	-1	2.203	9.164	12.512	4.713	3.732
K00905	-1	0.257	0.856	2.109	1.433	0.625
K00906	-1	8.206	29.845	27.199	24.326	23.301
K00907	-1	17.52	50.752	47.907	40.76	34.04
K00909	-1	41.918	143.962	137.117	88.865	94.707
K00910	-1	12.452	49.901	54.596	40.953	42.767
K00911	-1	7.383	25.473	22.521	23.496	18.038
K00912	-1	76.855	244.378	244.355	182.977	179.104
K00913	1	1943.96	5835.69	5335.79	4308.84	3841.67
K00914	1	697.95	1751.05	1617.26	1390.35	1201.06
K00915	1	1132.79	3761.93	3389.15	2549.95	2245.66
K00916	-1	61.633	176.576	168.873	132.326	122.789
K00917	-1	11.991	32.192	28.334	18.267	26.435
K00918	-1	1.274	4.01	3.491	1.725	2.106
K00919	1	1585.33	4524.54	4363.22	3214.36	3151.06
K00920	-1	7.97	21.138	24.561	17.922	14.917
K00921	1	1960.61	5973.83	5598.67	4560.26	4074.2
K00922	-1	17.618	51.784	52.576	40.83	38.846
K00923	-1	20.453	62.747	58.758	45.93	38.101
K00924	1	1600.22	4515.82	4411.27	3409.72	2882.24
K00925	-1	111.314	356.984	340.143	262.71	240.403
K00926	-1	16.441	47.284	45.043	38.551	32.542
K00927	1	2521.87	10618.9	10081.3	7892.22	7560.7
K00928	1	4642.94	12618.9	11896.3	8974.41	8662.02
K00929	-1	8.547	32.559	30.633	24.406	22.666
K00930	1	637.428	2897.45	2669.64	2161.05	1944.54
K00931	-1	82.512	358.641	371.898	300.827	266.013
K00932	-1	0.26	1.069	1.24	0.857	1.663
K00933	-1	3.06	10.681	10.458	7.046	5.341
K00934	-1	nan	0.144	0.448	0.145	nan
K00936	-1	163.567	507.189	470.499	385.28	346.066
K00937	-1	148.903	465.562	438.885	360.759	313.168
K00938	1	549.804	1606.38	1537.97	1178.62	1182.03
K00939	1	11770.2	35560.3	33559.6	25826.7	24286.8
K00940	1	7749.14	28125.5	25988.3	20827.3	18770.1
K00941	-1	95.378	368.26	372.81	264.341	259.812
K00942	1	1565.68	4665.07	4340.17	3561.47	3059.35
K00943	1	2138.59	5878.28	5687.81	4653.77	4172.66
K00944	-1	2.317	5.925	4.968	5.277	6.015
K00945	-1	45.121	169.121	154.565	134.946	115.705
K00946	-1	88.601	269.008	243.069	200.556	194.806
K00947	-1	0.488	1.75	0.653	0.496	0.084
K00948	1	5656.02	18347.2	16403.4	12993.8	12270.5
K00949	1	1204.47	3458.17	3065.99	2540.45	2185.02
K00950	-1	82.043	250.083	210.748	181.362	161.644
K00951	-1	545.915	1573.42	1561.13	1177.13	1165.46
K00952	-1	7.083	21.442	21.827	20.295	17.57
K00953	-1	484.869	1336.06	1177.82	915.85	838.025
K00954	-1	89.543	254.257	213.423	164.591	159.782
K00955	-1	25.22	104.364	88.253	74.561	79.095
K00956	-1	13.93	43.621	44.19	36.859	30.046
K00957	-1	16.213	51.943	49.05	46.121	47.056
K00958	-1	23.272	74.455	57.213	32.445	40.984
K00960	-1	nan	nan	0.247	0.357	0.085
K00961	-1	nan	nan	nan	nan	nan
K00962	1	713.207	2259.58	2138.73	1626.11	1440.6
K00963	1	3709.76	13816.7	12553.6	9585.43	8860.47
K00965	1	321.897	1016.28	919.231	727.118	709.762
K00966	1	3341.26	12442.3	11767.4	9125.58	8233.17
K00967	1	3440.46	11815	10828.1	8595.62	7812.86
K00968	1	2913.32	8804.79	8306.27	6392.94	6110.9
K00969	-1	108.822	349.304	334.853	278.014	238.512
K00970	-1	162.461	407.978	411.399	287.347	246.197
K00971	-1	26.713	81.232	78.125	64.603	54.713
K00972	1	3296.41	9037.19	8629.05	6681.22	5791.09
K00973	-1	104.937	289.442	283.925	258.381	209.779
K00974	-1	203.913	672.881	645.437	498.702	463.379
K00975	1	9418.27	27926.7	24968.9	19530	17940.4
K00976	-1	1.113	6.927	7.586	4.591	4.493
K00977	-1	5.47	18.001	13.832	11.543	9.821
K00978	-1	21.656	69.043	61.026	48.474	51.985
K00979	1	2570.74	8274.92	7431.21	6038.3	5479.8
K00980	-1	7.183	21.323	23.721	18.764	14.982
K00981	1	3132.87	8743.39	8048.38	6269.57	5550.5
K00982	-1	74.071	273.768	279.444	212.259	195.759
K00983	-1	24.084	88.775	83.464	64.471	53.551
K00984	-1	1.595	5.419	8.11	6.999	5.002
K00985	-1	nan	nan	nan	nan	nan
K00986	-1	4.724	11.348	9.805	11.605	9.614
K00987	-1	2.826	9.668	9.962	6.913	6.804
K00988	-1	4.76	9.639	13.034	9.717	10.958
K00989	-1	25.781	90.817	82.438	79.55	64.839
K00990	-1	215.979	777.887	727.581	553.723	535.191
K00991	1	1419.37	3809.77	3427.67	2611.7	2343.5
K00992	-1	0.446	0.961	0.9	1.723	1.628
K00993	1	3225.08	9410.45	8352.08	6637.78	6065.8
K00994	-1	6.56	18.573	14.386	11.742	8.819
K00995	1	2371.1	7899.53	7702.17	6225.59	5751.47
K00996	-1	3.033	10.873	7.609	6.681	6.465
K00997	-1	93.631	290.13	267.361	214.177	191.628
K00998	-1	21.689	62.935	55.579	42.733	39.09
K00999	1	4989.03	12893.3	12316.1	9315.06	8583.68
K01000	-1	244.858	738.268	620.423	508.245	509.504
K01001	1	1913.95	5410.51	4996.88	3725.91	3536.68
K01002	-1	2.728	10.537	11.584	6.189	6.148
K01003	-1	97.349	441.678	424.752	324.004	329.69
K01004	-1	1.746	9.016	13.261	10.916	11.292
K01005	-1	3.797	5.944	8.502	5.067	4.931
K01006	1	1007.32	4003.44	3920.9	3215.59	2853.91
K01007	-1	157.075	502.956	477.265	368.327	349.513
K01008	-1	33.742	96.522	94.646	74.297	66.727
K01011	1	10679.9	30795.4	28983.1	23124.1	21087.5
K01012	1	3745.85	11165.9	10530.7	8544.56	7747.17
K01013	-1	nan	nan	nan	nan	nan
K01014	-1	2.231	5.4	2.902	2.903	4.924
K01015	-1	4.344	13.345	12.377	13.326	5.553
K01016	-1	0.092	1.416	0.606	0.988	0.338
K01017	-1	1.003	3.108	2.172	2.335	1.503
K01018	-1	nan	nan	nan	nan	nan
K01019	-1	0.115	1.395	1.199	1.279	1.145
K01020	-1	1.606	4.655	2.083	2.802	1.984
K01021	-1	1.283	8.001	6.851	3.967	4.394
K01022	-1	11.541	27.775	23.067	18.999	17.177
K01023	-1	0.829	2.03	2.761	1.1	1.871
K01024	-1	1.017	2.891	3.623	3.1	2.088
K01025	-1	2022.6	5696.75	5371.15	4066.24	3802.79
K01026	-1	8.863	26.986	27.506	19.916	18.232
K01027	-1	9.368	43.958	39.76	33.803	26.877
K01028	-1	6.473	23.544	22.547	17.915	14.914
K01029	-1	5.642	20.819	16.121	11.053	18.592
K01031	-1	1.057	2.867	3.436	1.534	1.756
K01032	-1	1.305	3.311	2.535	2.122	2.857
K01034	-1	2.399	7.056	6.938	5.171	4.057
K01035	-1	0.606	1.639	1.061	1.32	5.293
K01036	-1	nan	nan	nan	nan	nan
K01039	-1	4.564	21.573	19.374	15.291	15.941
K01040	-1	6.051	17.858	17.918	13.327	13.024
K01041	-1	0.959	4.172	3.802	2.838	1.712
K01042	-1	17.28	52.249	52.884	54.073	38.763
K01043	-1	2.756	11.571	15.628	8.765	7.912
K01044	-1	18.631	52.96	50.119	43.697	38.432
K01045	-1	7.54	18.477	20.936	13.55	10.989
K01046	-1	76.044	242.345	212.948	186.047	164.953
K01047	1	1161.93	3115.7	2826.88	2251.62	2156.48
K01048	-1	16.996	57.886	55.419	41.628	37.267
K01049	-1	2.611	8.938	10.938	6.431	5.236
K01050	-1	0.923	1.583	3.873	0.976	0.851
K01051	1	12419.1	48613.2	47086.9	37236.8	33985.5
K01052	-1	49.073	121.159	106.527	87.722	74.868
K01053	-1	16.646	56.407	53.907	43.222	34.947
K01054	-1	138.289	375.871	349.254	296.106	273.401
K01055	-1	14.786	75.587	63.99	47.244	45.846
K01056	1	3136.79	8726.72	8409.38	6344.13	5831.54
K01057	1	2896.57	10919.5	10736.4	8538.29	7761.8
K01058	-1	19.369	49.512	59.53	47.861	40.289
K01059	-1	1.679	2.729	1.981	1.383	1.845
K01060	-1	3.257	9.371	7.644	7.011	6.398
K01061	1	2703.96	10152.6	9553.41	7322.13	6644.76
K01062	-1	17.574	61.294	62.621	56.602	47.727
K01063	-1	0.203	1.127	1.339	0.447	0.698
K01064	-1	1.352	4.632	3.457	3.317	2.032
K01065	-1	2.245	5.423	3.811	4.368	3.586
K01066	-1	74.755	454.714	497.633	427.597	401.76
K01067	-1	19.92	60.514	59.315	52.842	44.049
K01068	1	26.094	67.382	60.487	53.063	52.735
K01069	1	3382.75	10155	9522.9	7496.17	6735.57
K01070	1	2481.96	7857.75	7639.67	5777.24	4902.11
K01071	-1	12.377	33.257	25.981	19.849	19.602
K01072	-1	0.163	0.661	1.407	0.205	0.376
K01073	-1	nan	0.103	nan	0.202	0.103
K01074	1	4381.27	12578.7	11613	8837.37	7986.93
K01075	-1	0.594	2.136	3.397	2.209	1.75
K01076	1	3.875	8.996	9.278	8.412	7.273
K01077	-1	96.968	305.024	273.717	223.612	210.77
K01078	1	31.669	101.427	77.571	67.876	60.256
K01079	1	2024.64	8113.8	7602.99	5845.87	5458.11
K01080	-1	238.288	832.877	787.256	613.862	537.887
K01081	1	382.132	1155.76	935.405	721.643	699.494
K01082	1	2598.71	6993.35	6524.76	5090.8	4704.76
K01083	-1	7.661	20.195	17.519	17.428	13.273
K01084	-1	9.471	25.72	30.866	20.923	19.422
K01085	-1	0.661	1.264	1.808	2.174	1.986
K01087	1	4855.09	12721.6	12037.9	9301.99	8185.05
K01089	-1	9.738	27.478	26.912	20.899	18.125
K01090	1	1353.41	4315.72	4051.44	3151.58	2792.6
K01091	1	4691.79	13047.8	12647.1	9743.35	8619.02
K01092	1	1479.36	5638.63	5530.99	4305.3	4048.27
K01093	-1	6.023	21.014	24.903	17.389	16.565
K01095	-1	12.45	34.463	36.448	27.176	22.566
K01096	-1	8.217	19.269	15.004	12.886	14.896
K01097	-1	3.345	11.343	13.801	11.362	8.771
K01098	-1	0.591	2.144	1.718	1.644	1.97
K01099	-1	862.497	2620.56	2462.52	1938.81	1744.36
K01100	1	2917.23	9626.39	9254.46	6724.11	6181.14
K01101	-1	225.867	796.921	765.08	508.535	544.047
K01102	1	9780.52	29369.3	28133.2	21739.8	19952.5
K01103	1	1161.1	3009.2	2877.14	2334.45	2197.73
K01104	1	4356.79	13048.8	12077.7	9208.87	8193.61
K01106	-1	26.438	86.74	88.739	63.848	46.834
K01107	-1	0.961	3.568	2.796	2.761	2.751
K01108	-1	0.677	2.06	3.374	1.805	1.15
K01109	-1	9.737	20.755	20.209	13.951	12.623
K01110	1	1257.46	3674.99	3496.12	2621.03	2378.15
K01111	-1	nan	0.352	0.432	0.392	0.155
K01112	-1	24.38	160.943	153.193	116.338	106.848
K01113	1	188.953	525.89	520.051	415.919	352.773
K01114	1	2630.27	9218.8	8821.67	7283.31	6439.32
K01115	1	7573.44	24714.3	22774.5	18155.3	16375.5
K01116	-1	9.431	28.953	28.044	23.609	17.879
K01117	-1	0.373	0.612	0.675	0.178	0.166
K01118	-1	24.661	118.053	113.154	80.974	80.248
K01119	-1	18.93	68.168	56.218	52.431	44.068
K01120	-1	39.675	125.183	108.885	104.098	80.091
K01121	-1	0.765	3.323	3.105	2.489	2.348
K01122	-1	11.704	23.357	19.855	19.901	11.204
K01124	-1	4.417	28.015	23.973	20.435	22.402
K01125	-1	7.664	26.082	22.795	19.123	18.425
K01126	1	2855.92	7555.77	7141.43	5237.64	4714.47
K01127	-1	1.311	5.121	8.028	3.946	3.049
K01128	-1	2.117	9.295	7.944	6.225	5.937
K01129	-1	79.086	257.176	248.625	194.882	177.281
K01130	-1	23.423	97.802	81.858	76.618	70.429
K01131	-1	2.997	10.046	9.267	7.919	6.1
K01132	-1	1.51	3.81	4.701	2.978	3.375
K01133	-1	6.723	31.753	29.519	18.021	21.899
K01134	-1	1.268	4.147	4.46	4.093	1.996
K01135	-1	0.939	2.887	2.706	2.569	2.132
K01136	-1	4.104	6.93	6.475	6.011	4.915
K01137	-1	1.632	8.07	7.381	7.111	4.58
K01138	-1	2.369	5.9	3.341	2.428	2.963
K01139	-1	21.777	62.079	46.467	39.828	38.034
K01141	-1	18.199	56.428	56.292	47.417	44.619
K01142	1	625.916	1715.35	1630.89	1299.5	1176.55
K01143	-1	2.936	7.121	16.538	6.058	8.871
K01144	-1	3.503	22.038	18.219	14.047	22.338
K01145	-1	nan	nan	nan	nan	nan
K01146	-1	0.449	3.841	3.234	2.038	1.816
K01147	-1	86.823	232.411	181.232	152.617	149.455
K01148	1	319.123	1013.19	910.767	775.121	620.17
K01149	-1	nan	0.004	nan	0.004	0.02
K01150	-1	2.725	14.055	16.742	9.849	8.605
K01151	-1	37.011	117.94	108.142	91.52	84.162
K01152	-1	nan	nan	nan	nan	nan
K01153	-1	360.124	1077.36	1025.91	829.988	752.456
K01154	-1	192.874	641.693	580.855	453.602	448.123
K01155	-1	4.511	9.698	4.43	5.501	2.871
K01156	-1	44.624	125.534	111.318	93.189	84.672
K01157	-1	nan	0.192	0.392	0.177	0.873
K01158	-1	6.869	19.822	18.841	16.454	15.26
K01159	-1	23.234	84.565	79.976	62.199	59.048
K01160	-1	0.268	1.22	2.305	0.796	1.338
K01161	-1	nan	nan	nan	nan	nan
K01163	-1	5.768	12.412	13.474	9.384	10.896
K01164	1	65.954	147.723	124.025	102.988	121.746
K01165	-1	22.625	73.951	73.981	59.638	59.423
K01166	1	4196.48	13782.7	12891.8	9922.88	8905.76
K01167	-1	0.702	5.735	3.442	1.716	1.691
K01168	-1	0.043	0.836	0.162	0.62	0.527
K01169	-1	0.055	2.792	1.953	0.937	0.44
K01170	-1	7.916	17.422	18.181	15.24	14.384
K01172	-1	1.159	0.288	0.757	1.019	0.907
K01173	-1	21.556	71.16	66.035	52.871	48.171
K01174	-1	1.68	7.082	8.21	6.864	5.215
K01175	-1	223.887	821.434	702.296	581.861	567.149
K01176	1	749.692	2123.54	2168.99	1686.75	1539.2
K01177	1	2623	10914.1	10368.5	8226.16	7299.28
K01178	-1	13.795	38.146	41.018	29.102	28.618
K01179	1	4213.04	17386.7	16225.6	13143.8	11807.3
K01180	-1	nan	0.073	nan	nan	0.284
K01181	-1	44.081	174.374	161.275	141.659	134.927
K01182	-1	16.26	56.937	58.656	44.35	41.965
K01183	1	4817.61	20868.7	19953	15427.9	14682.1
K01184	1	951.726	3433.22	3247.35	2600.15	2222.72
K01185	-1	8.512	26.038	31.553	16.578	18.674
K01186	-1	22.16	76.133	69.77	62.808	54.29
K01187	1	350.595	1280.45	1226.13	1049.69	900.375
K01188	1	13248.5	38364.7	35022.7	27738.5	24929.8
K01189	-1	33.55	92.689	112.368	49.541	52.358
K01190	1	520.173	1494.33	1450.41	1065.23	1015.1
K01191	1	1814.05	5426.8	5057.17	3857.2	3491.28
K01192	-1	78.765	215.641	199.739	162.214	150.254
K01193	1	3262.22	10611	10189	7858.69	7188.94
K01194	1	325.938	1012.97	1017.02	795.38	710.801
K01195	-1	14.876	63.457	56.884	41.526	45.728
K01196	-1	17.172	49.694	45.523	37.927	27.726
K01197	-1	21.865	74.723	61.55	54.051	48.904
K01198	-1	8.318	31.309	27.233	19.602	23.103
K01199	-1	nan	0.598	0.104	0.855	0.349
K01200	-1	64.204	171.276	134.762	106.647	105.283
K01201	-1	19.755	71.288	62.962	53.999	42.716
K01202	-1	3.987	6.765	7.295	5.728	5.895
K01203	-1	1.206	4.36	5.721	4.372	5.135
K01204	-1	2.148	5.494	5.364	4.248	3.199
K01205	1	226.16	600.362	517.285	431.246	410.367
K01206	1	540.667	1677.26	1605.91	1212.56	1113.23
K01207	-1	90.512	256.196	240.704	183.21	176.878
K01208	-1	nan	nan	nan	nan	nan
K01209	1	2458.18	7163.3	6588.66	4841.12	4448.93
K01210	-1	57.913	299.313	291.14	241.403	211.834
K01212	-1	10.01	25.93	27.171	24.813	19.395
K01213	1	1098.58	4276.41	4058.39	3200.17	2985.74
K01214	-1	nan	nan	nan	nan	nan
K01215	-1	0.14	1.459	2.193	5.965	1.552
K01216	-1	nan	nan	nan	nan	nan
K01217	-1	2.299	7.325	7.039	5.609	5.835
K01218	-1	9.115	27.606	27.522	20.044	18.02
K01219	-1	0.033	0.364	0.51	0.153	nan
K01220	-1	40.793	127.317	113.768	81.813	71.41
K01222	-1	7.78	24.426	24.038	22.314	16.061
K01223	-1	831.473	2326.5	2114.41	1605.85	1572.09
K01224	-1	3.805	16.156	13.57	9.095	9.902
K01225	-1	0.277	0.69	0.833	0.899	0.283
K01226	-1	14.942	42.01	43.885	33.77	28.668
K01227	1	296.263	808.144	756.742	706.981	553.234
K01228	1	497.342	1288.63	1235.34	1007.32	883.869
K01229	-1	271.402	755.243	745.542	598.201	520.103
K01230	1	2850.63	7512.19	7204.85	5569.22	4824.25
K01231	1	437.599	1354.15	1394.75	1069.73	1031.93
K01232	-1	24.099	89.435	87.342	65.086	67.865
K01233	-1	1.751	2.088	1.067	2.461	1.206
K01234	-1	1.063	2.266	1.184	0.46	0.945
K01235	-1	15.565	28.724	29.142	23.789	28.852
K01236	-1	19.06	61.404	65.238	51.893	51.581
K01238	-1	1.761	7.953	8.975	8.633	7.107
K01239	-1	207.579	729.365	685.378	443.676	456.409
K01240	1	3056.7	9603.95	8756.81	6801.15	6278.31
K01241	-1	15.295	44.565	42.322	43.443	33.953
K01242	-1	0.756	4.341	4.777	4.527	2.193
K01243	-1	57.329	183.364	168.213	137.683	123.789
K01244	1	727.318	2284.79	2058.13	1671.14	1529.79
K01245	-1	1.503	5.436	5.599	3.538	3.698
K01246	1	3050.01	10965.1	10473.6	8159.33	7604.21
K01247	1	735.974	2572.65	2597.34	1980.14	1791.59
K01249	-1	0.036	0.263	0.005	nan	0.175
K01250	-1	5.788	32.155	24.741	18.291	18.544
K01251	1	3667.78	17466.6	16406.2	12823.9	12223.6
K01252	-1	4.843	13.958	12.857	9.795	8
K01253	-1	31.672	138.998	136.708	107.476	104.446
K01254	1	527.209	1515.47	1346.77	1212.13	1028.88
K01255	1	2560.21	9575.47	9122.39	7347	6876.87
K01256	1	3084.15	9853.11	9355.89	7157.68	6893.85
K01257	-1	5.687	11.897	12.332	6.856	8.573
K01258	-1	28.849	86.397	83.614	66.862	61.629
K01259	1	2174.62	6110.74	5815.74	4365.19	4354.06
K01260	-1	0.755	3.547	3.886	3.138	2.646
K01261	-1	2.445	6.577	5.365	5.276	6.44
K01262	1	10665.9	41964.5	39009.8	31015.9	28058.1
K01263	-1	0.989	9.558	8.323	7.762	5.775
K01264	-1	1.743	3.424	4.068	1.934	2.504
K01265	1	12966	38245.1	35623.2	27864.7	25215.2
K01266	-1	15.605	58.039	48.431	41.206	40.72
K01267	1	1557.48	4939.51	4632.29	3700.76	3190.14
K01268	-1	1.436	3.073	4.523	3.988	2.822
K01269	-1	15.878	58.858	49.707	46.564	39.824
K01270	-1	27.345	83.972	74.72	62.81	53.194
K01271	-1	25.955	98.987	90.425	79.734	64.045
K01273	-1	51.515	156.597	141.759	123.408	106.714
K01274	-1	0.191	0.492	0.879	1.709	1
K01275	-1	181.921	518.237	473.433	335.191	299.777
K01276	-1	2.05	8.276	6.03	4.642	4.081
K01277	-1	14.85	46.13	39.882	31.105	29.397
K01278	1	613.568	2081.34	2047.79	1544.23	1392.07
K01279	-1	9.135	28.7	27.663	19.807	21.948
K01280	1	564.647	1799.01	1670.11	1296.84	1194.41
K01281	-1	12.677	34.709	39.677	32.437	26.234
K01282	-1	3.092	9.434	7.82	6.259	7.016
K01283	-1	11.397	41.569	34.372	25.263	26.238
K01284	-1	38.457	112.43	103.211	78.763	76.263
K01285	1	2758.84	8833.06	8381.99	6055.16	5777.32
K01286	-1	16.404	58.695	44.66	41.084	38.127
K01288	-1	29.505	76.66	80.944	57.674	61.076
K01289	-1	0.938	5.12	6.004	3.602	2.389
K01290	-1	0.749	1.462	1.557	1.379	1.434
K01291	-1	0.182	2.292	1.158	1.146	0.986
K01292	-1	0.627	2.214	2.854	1.039	2.456
K01293	-1	5.552	19.302	19.844	13.292	15.85
K01294	-1	0.146	1.954	1.413	0.898	0.432
K01295	-1	14.42	38.934	46.251	43.357	29.023
K01296	-1	1.185	3.858	3.465	3.497	2.425
K01297	-1	39.982	149.319	148.474	115.71	109.317
K01298	-1	1.327	5.205	4.662	4.963	2.367
K01299	-1	33.918	104.897	95.959	66.64	72.945
K01300	-1	1.428	1.478	2.408	1.41	1.295
K01301	1	375.282	1138.57	1171.09	930.709	786.045
K01303	1	355.268	1103.71	1034.85	856.628	737.832
K01304	1	6743	19762.8	18165.7	13702.5	12706.7
K01305	-1	9.059	23.204	22.937	16.302	16.348
K01306	-1	4.487	16.115	15.738	9.484	8.387
K01307	1	2938.88	9574	8953.87	7080.22	6458.66
K01308	-1	4.88	21.279	18.007	12.382	13.439
K01310	-1	2.475	7.227	7.306	4.635	5.382
K01311	-1	0.837	2.302	1.846	1.838	1.486
K01312	-1	6.456	19.442	18.747	13.691	13.581
K01313	-1	1.161	4.192	2.977	3.626	2.391
K01314	-1	0.527	4.787	3.751	2.734	2.217
K01315	-1	3.1	9.267	8.959	12.417	7.907
K01316	-1	2.228	5.888	5.823	5.191	6.093
K01317	-1	0.373	3.21	2.081	4.183	2.469
K01318	-1	0.414	1.302	1.318	1.556	1.176
K01319	-1	0.391	1.315	0.818	1.245	1.043
K01320	-1	1.639	4.772	3.938	3.512	3.484
K01321	-1	1.902	4.913	6.105	6.189	4.187
K01322	1	1364.95	4770.48	4255.08	3522.29	3109.67
K01323	-1	5.008	12.771	14.907	11.826	10.232
K01324	-1	5.129	14.652	12.657	7.684	7.583
K01325	-1	0.7	0.46	1.578	1.452	1.043
K01326	-1	0.516	1.91	2.605	1.058	1.086
K01327	-1	1.082	4.648	4.262	4.603	2.091
K01328	-1	0.785	1.126	1.181	1.201	0.479
K01329	-1	nan	0.377	0.799	0.118	0.191
K01330	-1	4.443	16.376	18.501	13.189	8.27
K01331	-1	1.767	7.575	7.26	6.521	4.215
K01332	-1	1.833	5.778	4.019	5.007	3.66
K01333	-1	1.214	2.982	2.306	3.153	3.073
K01334	-1	0.277	0.474	0.759	0.257	0.607
K01335	-1	1.785	5.466	4.354	4.191	4.099
K01336	-1	5.34	26.168	24.237	20.899	18.097
K01337	-1	nan	nan	nan	nan	nan
K01338	1	772.069	2742.62	2709.13	2084.54	1886.92
K01339	-1	nan	nan	nan	nan	nan
K01340	-1	0.605	1.344	1.225	0.664	0.709
K01341	-1	6.236	39.915	39.113	31.784	28.823
K01342	-1	16.136	91.82	80.371	73.916	61.781
K01343	-1	0.814	5.034	4.064	2.792	2.675
K01344	-1	1.184	3.563	3.55	2.477	3.755
K01345	-1	0.421	0.607	0.68	0.239	0.178
K01346	-1	0.083	1.66	2.215	1.176	1.161
K01347	-1	2.777	7.231	7.234	5.703	4.267
K01348	-1	2.14	4.165	5.318	4.648	5.203
K01349	-1	13.002	50.801	50.608	42.294	42.688
K01350	-1	0.016	0.469	0.288	0.255	0.326
K01351	-1	nan	0.741	0.578	0.569	nan
K01352	-1	2.159	4.234	3.314	4.316	4.273
K01353	-1	0.05	0.69	0.499	0.382	0.403
K01354	1	1071.76	3243.08	2979.61	2281.58	2233.6
K01355	-1	0.012	0.234	0.231	0.323	0.228
K01356	-1	40.038	126.276	120.144	100.445	81.444
K01357	-1	1.598	5.759	3.848	4.267	2.337
K01358	1	25274.1	81428	75985	59249.9	54353.6
K01359	-1	1.643	7.957	6.486	3.547	3.755
K01360	-1	2.569	6.468	6.739	5.799	2.992
K01361	-1	28.955	121.838	124.433	101.864	87.185
K01362	1	1079.01	3296.02	3140.51	2429.8	2222.85
K01363	1	4287.34	12566.5	11589.2	9086.59	7995.02
K01364	-1	0.016	0.131	0.036	0.043	nan
K01365	-1	446.507	2117.97	1828.36	1428.7	1326.21
K01366	1	2771.08	8828.86	8341.07	6573.08	5970.81
K01367	-1	2.602	10.691	15.075	11.41	10.329
K01368	-1	36.448	157.205	132.098	102.573	96.088
K01369	1	2926.39	9535.39	9147.64	7091.61	6566.82
K01370	-1	0.886	2.846	3.297	1.941	4.112
K01371	-1	17.017	49.308	62.354	49.683	46.129
K01372	-1	19.514	56.332	59.984	50.277	39.337
K01373	1	4044.41	18995	18413.6	15117.3	13557.3
K01374	-1	6.633	21.5	19.09	16.219	18.371
K01375	-1	0.43	1.344	0.452	0.598	0.263
K01376	1	57.283	292.567	318.851	226.362	205.435
K01377	-1	0.669	4.39	2.386	1.837	2.578
K01378	-1	0.458	0.951	0.637	1.151	0.869
K01379	1	322.31	733.883	611.339	464.689	389.767
K01380	-1	2.659	8.461	8.359	8.724	9.572
K01381	-1	18.046	74.026	68.562	55.622	47.145
K01382	-1	3.776	12.247	13.826	10.509	10.269
K01383	-1	nan	nan	nan	0.143	nan
K01384	-1	0.546	2.473	1.288	1.185	0.741
K01385	-1	0.5	1.614	1.802	0.932	1.16
K01386	-1	3.892	8.246	13.416	8.08	9.114
K01387	-1	65.964	240.232	242.881	187.017	156.496
K01388	-1	2.516	7.533	9.258	5.254	6.462
K01389	-1	0.635	2.225	1.508	1.486	1.8
K01390	-1	nan	0.493	0.288	0.574	0.232
K01392	-1	20.151	56.892	49.04	36.428	42.798
K01393	-1	2.568	4.29	3.943	3.496	3.497
K01394	-1	26.4	128.287	130.935	113.641	83.755
K01395	-1	1.751	6.68	4.599	3.439	4.857
K01396	-1	6.078	20.422	18.304	14.142	13.361
K01397	-1	2.076	8.188	7.797	6.416	7.583
K01398	-1	1.479	6.141	4.068	4.698	4.274
K01399	-1	0.083	0.11	0.001	0.502	0.012
K01400	-1	1.855	9.779	10.066	7.423	5.341
K01401	-1	0.051	0.747	1.095	0.784	0.15
K01402	-1	3.483	4.257	4.91	4.289	3.179
K01403	-1	4.16	7.767	9.966	5.351	3.917
K01404	1	894.973	2353.47	2459.33	1901.37	1855.22
K01405	-1	0.236	1.326	1.967	1.774	0.716
K01406	-1	nan	0.938	2.512	1.378	0.022
K01407	-1	7.098	28.237	21.495	18.643	16.619
K01408	1	1038.14	3085.61	2914.13	2221.46	2027.17
K01409	1	412.286	1558.87	1289.81	1107.51	1067.61
K01410	1	154.454	405.281	396.816	300.839	277.505
K01411	1	572.778	1446.98	1524.15	1130.77	1009.07
K01412	1	3047.01	8495.41	7901.25	5984.71	5579.57
K01413	-1	7.6	26.022	25.868	19.652	21.541
K01414	1	1373.99	4888.26	4365.36	3650.65	3181.05
K01415	-1	5.687	16.08	17.051	14.369	11.886
K01416	-1	0.142	0.061	0.191	nan	nan
K01417	-1	325.818	1040.43	982.852	816.28	726.627
K01419	-1	13.143	52.601	42.685	33.477	30.144
K01420	-1	65.188	225.567	192.512	159.111	141.258
K01421	-1	61.848	194.517	175.922	158.699	127.28
K01422	-1	0.665	2.16	1.104	1.404	2.356
K01423	-1	120.647	350.543	318.303	277.575	244.084
K01424	-1	61.898	213.996	195.39	162.756	149.049
K01425	-1	52.048	169.658	153.581	130.722	126.046
K01426	-1	181.169	1082.82	1041.95	900.549	812.467
K01427	1	45.945	185.037	164.576	128.219	118.904
K01428	-1	31.01	131.734	140.147	94.665	95.924
K01429	-1	13.889	49.531	43.923	39.042	44.239
K01430	-1	2.125	8.929	8.499	9.933	7.804
K01431	1	193.433	601.457	585.641	391.825	322.37
K01432	-1	7.799	26.06	17.998	15.499	20.465
K01433	1	919.777	2417.4	2171.59	1636.75	1549.18
K01434	-1	58.835	162.633	160.892	118.888	118.912
K01435	-1	1.798	7.305	3.251	4.531	3.934
K01436	1	834.449	2320.79	2183.04	1612.73	1584.45
K01437	-1	2.925	8.706	5.444	4.878	5.384
K01438	1	2622.6	8964.48	8467.92	6654.27	6024.7
K01439	-1	99.371	371.643	329.121	280.116	249.983
K01440	-1	0.079	0.711	0.652	0.345	0.164
K01441	-1	7.781	14.586	13.943	13.387	10.179
K01442	-1	9.839	35.575	31.221	24.263	20.548
K01443	-1	59.488	205.303	190.419	133.362	153.349
K01444	1	176.034	658.448	734.267	583.03	534.726
K01446	-1	8.255	25.013	21.354	19.758	20.784
K01447	-1	6.049	23.125	27.115	18.781	14.82
K01448	-1	166.256	601.683	592.916	442.942	440.79
K01449	-1	4.81	14.686	13.278	10.446	9.704
K01450	-1	nan	nan	nan	nan	nan
K01451	-1	190.048	704.644	676.657	497.654	432.984
K01452	-1	0.234	2.557	0.892	1.22	0.579
K01453	-1	3.161	8.304	11.21	7.955	8.487
K01454	-1	4.468	20.377	20.02	16.161	16.997
K01455	1	2611.94	7947.43	7364.18	5417.16	5048.77
K01456	1	72.555	385.457	274.219	219.04	203.952
K01457	-1	3.999	18.592	12.854	12.622	12.392
K01458	-1	4.426	10.429	10.072	8.076	7.844
K01459	-1	0.999	0.526	0.97	1.629	0.933
K01460	-1	1.72	6.069	6.726	3.225	2.96
K01461	-1	0.631	0.075	0.218	0.241	0.141
K01462	1	1832.46	5550.92	5074.13	3880.66	3662.08
K01463	-1	17.523	57.705	49.719	37.311	34.46
K01464	1	1274.43	3694.42	3562.55	2551.93	2396.09
K01465	1	2494.43	8978.4	8470.92	6766.72	5948.09
K01466	1	366.375	1063.21	933.063	697.601	565.416
K01467	-1	86.71	306.445	305.807	264.712	203.896
K01468	-1	24.006	74.543	68.754	59.005	52.947
K01469	1	475.839	1698.98	1544.33	1269.6	1179.95
K01470	-1	19.196	67.675	67.341	58.754	52.081
K01471	-1	nan	0.244	0.974	0.465	0.624
K01473	-1	48.121	149.501	134.911	102.421	106.743
K01474	-1	26.399	94.291	97.483	74.131	67.049
K01476	1	3367.35	11551.9	10917.7	8681.89	8003.7
K01477	-1	16.437	55.325	52.684	40.287	37.366
K01478	-1	33.371	120.731	116.521	97.186	87.164
K01479	-1	10.235	27.934	30.41	24.286	23.876
K01480	-1	33.104	106.306	91.119	78.991	74.066
K01481	-1	15.986	38.932	35.36	29.598	26.282
K01482	-1	11.33	42.17	39.578	34.056	31.173
K01483	-1	5.737	12.497	13.412	12.33	9.816
K01484	-1	10.336	20.708	19.815	17.693	15.708
K01485	-1	20.75	53.823	52.046	40.753	41.71
K01486	-1	43.893	137.371	129.359	96.695	93.337
K01487	-1	340.06	1364.84	1236.38	1031.97	862.032
K01488	1	1346.9	3615.72	3349.83	2445.12	2217.41
K01489	1	98.862	315.324	415.572	309.699	290.083
K01490	1	411.064	1435.92	1358.81	1131	930.232
K01491	-1	2450.95	9700.7	9004.15	7382.2	6439.41
K01492	-1	nan	nan	0.165	0.165	0.165
K01493	1	310.448	979.444	855.234	684.996	649.621
K01494	-1	14.128	57.232	41.968	44.622	43.321
K01495	1	1214.54	4822.02	4853.45	3557.65	3298.52
K01496	-1	42.292	123.789	119.654	85.959	98.25
K01497	-1	33.982	87.874	80.733	49.958	53.386
K01498	-1	nan	nan	nan	nan	nan
K01499	-1	13.652	40.527	33.511	31.333	28.032
K01500	-1	0.286	1.828	1.428	1.074	0.641
K01501	1	802.316	3612.24	3514.04	2690.54	2436.66
K01502	-1	125.628	431.793	412.622	299.356	272.008
K01503	-1	nan	nan	nan	nan	nan
K01504	-1	nan	nan	nan	nan	0.176
K01505	-1	20.373	48.317	46.142	35.543	31.871
K01506	-1	49.027	138.539	124.364	70.182	68.759
K01507	1	19484	60541.6	56751.1	44090.9	39980.4
K01509	-1	25.693	73.946	69.11	56.775	51.46
K01510	1	425.508	1225.93	1298.77	939.215	862.789
K01511	-1	5.981	33.66	31.415	22.487	24.087
K01512	1	136.98	1209.28	1091.45	885.621	748.442
K01513	-1	668.287	2424.09	2343.79	1814.76	1608.22
K01514	-1	14.959	39.794	36.397	30.291	24.945
K01515	-1	84.742	310.1	273.575	211.32	204.174
K01517	-1	725.451	1753.89	1620.19	1384.21	1263.77
K01518	-1	9.227	27.357	27.871	20.762	18.291
K01519	1	2112.27	6497.53	6397.35	5144.62	4633.55
K01520	1	1021.64	4011.02	3711.8	2977.47	2744.5
K01521	-1	7.396	22.915	21.931	17.309	13.735
K01522	1	920.65	4205.3	3848.1	3015.47	2897.88
K01523	-1	10.07	35.708	34.375	25.557	26.852
K01524	-1	170.934	562.881	535.89	430.625	378.114
K01525	-1	9.132	44.025	41.135	33.798	25.367
K01526	-1	4.413	19.537	15.311	15.163	15.273
K01527	1	5597.35	15921	14349.3	11399.3	10299.3
K01528	1	860.965	3111.06	2892.32	2266.78	2074.35
K01529	1	610.611	1901.21	1886.56	1567.81	1243.32
K01530	1	3363.42	9544.22	9087.74	7127.99	6254.56
K01531	-1	53.765	155.665	150.646	111.191	110.087
K01533	1	1610.76	5255.59	5105.76	3864.97	3513.38
K01534	1	306.533	1069.76	980.729	773.08	669.183
K01535	1	9968.92	33638.8	31504	24510.1	22709.8
K01536	-1	0.026	0.686	0.431	0.41	0.41
K01537	1	10745.3	36357.9	34024.9	26995.1	24425.4
K01538	-1	0.412	0.533	0.555	0.335	0.267
K01539	-1	33.5	79.352	82.68	61.235	58.58
K01540	-1	20.969	56.49	47.363	38.386	37.053
K01541	-1	nan	0.107	0.299	nan	0.553
K01542	-1	0.351	1.215	1.401	0.814	1.186
K01543	-1	0.441	0.851	0.839	1.5	0.116
K01544	-1	0.934	2.588	3.584	1.61	2.898
K01545	-1	nan	0.326	0.396	nan	0.422
K01546	-1	45.95	136.241	130.303	117.771	112.44
K01547	-1	49.36	176.236	161.108	152.92	121.283
K01548	-1	48.166	126.92	118.715	88.234	82.675
K01550	-1	nan	nan	nan	nan	nan
K01551	1	4709.09	15042.6	13945.5	10587.2	9730.82
K01552	-1	19.678	67.207	63.117	41.703	45.404
K01553	-1	0.22	0.423	0.093	0.623	0.247
K01554	-1	0.044	0.144	0.238	0.1	0.592
K01555	1	1364.09	4821.25	4399.55	3595.41	3238.6
K01556	-1	24.804	96.171	91.417	84.182	64.234
K01557	1	2005.8	6672.18	6411.68	4848.83	4295.76
K01558	-1	1.714	4.695	4.308	2.831	1.93
K01560	-1	19.094	55.301	52.766	41.031	38.576
K01561	-1	151.48	1130.65	1260.65	1007.74	992.063
K01562	-1	1.481	3.124	3.298	1.751	2.585
K01563	-1	44.461	141.122	140.891	107.433	99.556
K01564	-1	0.499	1.907	2.264	0.636	0.34
K01565	-1	3.988	20.236	15.362	12.46	11.627
K01567	-1	2.674	6.861	4.924	3.558	3.737
K01568	1	1056.95	4045.01	3663.08	2854.62	2725.17
K01569	-1	2.06	16.599	13.243	8.546	11.093
K01571	-1	13.342	37.893	34.057	25.882	23.964
K01572	-1	32.355	78.451	72.834	62.03	60.581
K01573	-1	1.81	3.121	2.67	3.952	1.729
K01574	-1	5.413	11.792	12.426	8.811	8.952
K01575	-1	8.602	22.565	21.92	18.883	14.283
K01576	-1	3.242	12.774	11.793	8.727	6.28
K01577	-1	12.894	43.647	44.349	32.108	32.608
K01578	1	1114.97	2856.22	2578.27	1963	1919.18
K01579	-1	7.726	29.415	19.065	16.627	14.524
K01580	1	5905.84	22624.5	21223.7	17249.1	14936.4
K01581	-1	29.821	94.299	101.824	83.587	91.313
K01582	-1	6.567	20.941	20.659	16.043	15.536
K01583	1	407.771	1999.92	1789.6	1524.8	1441.4
K01584	-1	13.811	61.165	54.135	48.642	56.869
K01585	-1	37.519	113.729	101.908	82.629	85.871
K01586	1	6759.15	20496.7	18670.5	14391.1	13184.4
K01587	-1	2.144	6.071	5.702	5.366	4.713
K01588	-1	53.856	230.745	225.121	137.077	139.486
K01589	-1	72.736	266.812	276.5	226.4	210.652
K01590	1	2717.11	7950.95	7795.69	6233.22	5456.03
K01591	-1	62.242	230.369	214.591	159.789	161.366
K01592	1	1512.2	4806.73	4293.63	3550.39	3189.42
K01593	-1	130.081	396.48	344.517	268.408	182.446
K01594	-1	2.287	10.883	10.409	8.482	9.581
K01595	1	7688.59	28719.6	27285.8	21427.1	19339.8
K01596	-1	42.056	173.202	146.899	118.705	104.286
K01597	1	2984.97	9014.62	8381.31	6416.59	5930.45
K01598	1	520.188	1484.59	1344.47	1059.27	944.411
K01599	1	4193.86	12610.4	11485.2	9105.29	8576.04
K01601	1	35842.3	106971	99016.8	77352.2	69417.4
K01602	1	34164.5	174057	165524	131142	118885
K01607	-1	16.111	53.641	54.186	46.082	32.952
K01608	-1	11.586	26.591	22.661	17.282	17.99
K01609	1	3525.45	10026	9127.86	7279.62	6597.6
K01610	1	2221.76	7420.63	6659.59	5063.32	4677.76
K01611	1	2688.28	9999.65	9713.89	7489.59	6510.32
K01612	-1	0.07	nan	0.104	nan	nan
K01613	1	1855.74	5076.49	4574.6	3500.25	3365.46
K01615	-1	nan	0.03	nan	0.128	nan
K01616	-1	1.73	9.842	10.906	7.798	5.876
K01617	-1	11.513	27.944	30.535	22.202	20.536
K01618	1	0.527	1.172	2.765	3.404	2.312
K01619	-1	58.97	174.575	163.415	138.812	117.508
K01620	1	1240.36	5714.58	5697.51	4276.68	4152.58
K01621	-1	14.322	44.538	39.784	33.352	32.75
K01622	-1	10.154	22.667	24.153	17.77	21.044
K01623	1	6572.78	41463.7	39618.1	32305.9	29588.7
K01624	-1	145.222	383.021	398.882	299.051	260.333
K01625	-1	28.384	104.681	101.669	84.154	67.575
K01626	1	4257.59	18130.8	16271.4	13083.7	11718.1
K01627	1	2695.61	8896.64	8238.53	6500.84	5843.68
K01628	-1	44.902	116.046	115.8	83.437	80.236
K01629	-1	4.221	10.638	9.179	7.093	5.496
K01630	-1	5.36	36.554	45.325	57.579	37.126
K01631	-1	1.853	8.878	3.819	4.265	2.866
K01632	-1	2.464	16.701	16.604	16.15	15.41
K01633	1	74.169	213.995	200.262	178.19	148.446
K01634	1	980.265	3372.07	3060.99	2376.84	2249.9
K01635	-1	4.898	10.273	11.709	7	6.934
K01636	-1	1.533	4.755	3.569	2.094	3.741
K01637	1	37.393	171.823	147.373	128.917	85.034
K01638	1	114.416	343.552	362.092	315.063	234.538
K01639	-1	4.114	10.107	8.215	5.514	6.913
K01640	1	642.564	2314.95	2125	1756.19	1631.43
K01641	1	3364.6	10608.3	9984.44	7683.11	6988.83
K01643	-1	11.005	41.395	40.283	28.649	27.041
K01644	-1	54.032	221.595	197.423	152.551	146.456
K01645	-1	0.789	2.455	1.512	2.213	1.901
K01646	-1	0.422	2.714	1.516	1.726	3.182
K01647	1	4295.44	17146	15605.2	12692.7	11528.1
K01648	1	8688.68	28991.7	26784.6	21342.5	19249.5
K01649	1	4688.38	17295.5	16056.8	12720.1	11248.3
K01652	1	1715.35	6826.27	6130.67	4699.38	4448.38
K01653	1	3212.35	9685.5	8884.09	6746.53	6224.78
K01654	-1	50.666	155.963	142.977	115.088	109.564
K01655	-1	1.609	4.342	5.696	3.88	3.521
K01656	-1	0.309	3.221	1.87	1.263	1.421
K01657	1	3079.74	9955.69	9556.03	7134.29	6712.55
K01658	1	2352.08	5893.99	5455.93	4185.82	3987.61
K01659	-1	6.9	24.668	17.449	15.18	21.216
K01661	1	1871.6	7137.17	6722.66	5312.91	4858.4
K01662	1	1797.23	6484.42	6111.79	4788.68	4293.82
K01663	1	307.595	994.234	823.348	646.169	639.368
K01664	-1	10.52	22.89	11.272	11.603	11.826
K01665	-1	58.331	200.762	167.759	142.122	135.276
K01666	-1	10.464	38.495	33.854	30.498	28.941
K01667	-1	3.664	15.775	17.057	15.981	8.068
K01668	-1	0.083	1.022	1.595	0.89	0.422
K01669	1	694.539	2411.95	2265.57	1860.71	1694.78
K01671	-1	0.058	0.432	0.79	0.71	0.194
K01672	-1	138.205	412.247	345.762	268.664	250.047
K01673	1	10972.9	35736.5	33792.4	26515.4	24221
K01674	1	1287.21	3759.02	3576.99	2810.51	2535.04
K01676	-1	26.985	96.364	99.414	73.717	58.621
K01677	-1	33.62	84.16	77.204	54.956	53.32
K01678	-1	2.983	7.829	6.306	7.642	6.234
K01679	1	5965.34	19324.1	18178.7	13819.2	12811.8
K01681	1	5123.21	19653	18198	14009.3	13238.8
K01682	-1	25.907	92.455	84.074	74.773	70.985
K01684	-1	7.121	27.293	26.502	21.57	19.508
K01685	-1	25.646	85.558	89.093	75.773	75.594
K01686	-1	16.657	67.077	52.84	43.027	41.565
K01687	1	1574.81	4798.78	4385.66	3403.28	3292.33
K01689	1	7251.71	28310.1	26570.4	20364.6	19147.1
K01690	-1	9.558	43.273	50.115	39.787	33.48
K01691	-1	0.675	3.026	3.236	1.047	2.599
K01692	-1	279.5	844.241	795.853	658.151	550.059
K01693	1	2603.83	7984.09	7366.63	5641.18	5360.76
K01694	-1	4.77	9.678	10.154	8.851	11.99
K01695	1	4037.81	13606.7	12990.5	9661.58	9106.72
K01696	1	1534.39	7685.13	7222.81	5759.2	5383.49
K01697	-1	56.395	178.187	179.512	123.354	133.282
K01698	1	632.216	2613.43	2431.1	1955.34	1717.87
K01699	-1	1.913	3.083	3.216	1.642	2.927
K01702	-1	3.087	8.463	6.744	6.625	4.523
K01703	1	1879.03	6280.7	6140.92	4785.84	4411.98
K01704	1	2456.9	9972.74	9417.92	7575.16	6676.62
K01705	-1	4.666	13.26	13.393	14.428	15.07
K01706	-1	3.938	13.518	13.296	9.652	10.575
K01707	-1	8.931	21.69	20.986	16.042	15.188
K01708	-1	1.902	9.401	11.262	9.38	7.729
K01709	-1	9.765	24.171	27.815	20.659	18.657
K01710	-1	6969.56	25696.4	23699.2	18848.7	17118.2
K01711	1	1306.15	5969.39	5786.75	4355.18	4102.96
K01712	-1	35.881	153.413	163.291	134.936	136.928
K01713	-1	5.305	14.509	12.909	9.462	13.548
K01714	1	5964.86	17418.8	16105.7	12371.1	11213.7
K01715	-1	66.335	395.284	340.894	290.436	251.927
K01716	-1	2.701	15.245	9.561	9.06	9.825
K01718	-1	0.028	1.136	0.728	0.281	0.182
K01719	1	484.713	1821.36	1710	1407.39	1282.48
K01720	-1	10.805	32.31	30.695	23.489	20.989
K01721	-1	2.308	8.941	7.71	5.82	5.828
K01722	-1	nan	nan	nan	nan	nan
K01723	1	67.153	303.418	286.647	240.487	261.922
K01724	-1	307.707	888.685	828.781	654.966	546.731
K01725	1	1384.81	4336.97	4225.82	3297.15	3102.82
K01726	-1	0.404	1.585	1.819	1.604	1.33
K01727	-1	8.274	31.767	22.359	15.013	13.466
K01728	1	18319.3	61169.5	56564.7	43833	41184.8
K01729	-1	1.35	4.079	3.976	3.111	3.307
K01730	-1	1.871	5.753	4.701	3.909	2.863
K01731	-1	0.034	0.291	0.601	0.43	0.47
K01732	-1	nan	0.226	nan	0.061	0.354
K01733	1	2366.77	9511.97	8890.87	6769.9	6410.42
K01734	-1	7.171	18.604	14.497	11.502	11.196
K01735	1	1547.45	6209.82	5998.15	4863.82	4276.01
K01736	1	1130.95	3710.02	3559.84	2558.82	2452.33
K01737	-1	42.029	128.543	112.629	96.584	83.443
K01738	1	15496	49197.9	46214.1	36451.2	32813.2
K01739	1	1083.12	3935.03	3681.3	2780.3	2366.69
K01740	-1	85.353	254.669	241.453	204.005	182.246
K01741	-1	0.91	2.571	1.725	1.191	1.207
K01743	-1	nan	nan	nan	nan	nan
K01744	-1	25.296	84.489	82.336	64.523	56.149
K01745	-1	74.145	250.87	242.416	195.991	159.883
K01746	-1	nan	nan	nan	nan	nan
K01749	1	3731.03	11843.6	10906.4	8789.52	7726.79
K01750	-1	52.514	158.852	168.633	93.945	101.868
K01751	-1	4.001	11.476	10.772	7.468	6.123
K01752	-1	55.94	213.035	205.214	171.042	155.77
K01753	-1	6.716	15.418	17.078	14.94	10.638
K01754	1	549.844	1832.56	1724.69	1282.63	1305.22
K01755	1	1343.16	4115.34	3830.49	2836.06	2564.78
K01756	1	1459.22	4531.15	4181.45	3162.72	2905.56
K01757	1	nan	0.108	nan	0.112	nan
K01758	-1	5.832	17.65	13.344	13.356	15.054
K01759	1	6452.63	19497.8	18463.2	14104.9	12957.4
K01760	1	1116.03	3725.63	3246.4	2625.11	2344.13
K01761	1	132.156	665.401	614.588	580.614	435.679
K01762	1	869.756	2718.66	2320.97	1913.92	1771.7
K01763	-1	0.507	6.695	3.576	4.184	3.113
K01764	-1	5.871	17.935	19.039	13.056	12.282
K01766	-1	2.536	15.014	9.324	8.458	8.448
K01767	-1	nan	nan	nan	nan	nan
K01768	-1	112.169	356.452	313.07	252.412	235.483
K01769	-1	14.597	36.602	35.077	24.968	19.432
K01770	1	1577.58	4778.73	4584.34	3480.24	3352.72
K01771	-1	13.515	78.825	70.393	57.547	55.311
K01772	1	2434.02	6801.47	6079.51	4848.96	4531.94
K01774	-1	nan	nan	nan	nan	nan
K01775	-1	103.258	343.325	359.099	276.11	262.687
K01776	-1	50.688	155.926	141.347	111.36	99.141
K01777	-1	7.707	24.69	22.178	14.9	12.596
K01778	1	2939.64	11288.4	10550.3	8415.86	7708.73
K01779	-1	10.03	35.75	30.364	21.984	21.654
K01780	-1	nan	nan	nan	0.043	nan
K01781	-1	nan	0.161	0.12	nan	nan
K01782	-1	65.006	283.163	276.324	207.983	194.162
K01783	1	3712.59	18156.7	17853.2	13975.4	12905.3
K01784	1	10284.3	28725.6	26465.5	20661.9	19195.1
K01785	1	5190.11	19483.3	18694.6	14682.3	13348.4
K01786	-1	3.766	20.049	18.536	15.066	15.832
K01787	-1	5.248	17.113	18.793	12.234	15.307
K01788	-1	5.893	28.743	29.523	21.855	17.17
K01790	-1	46.908	164.106	157.591	127.644	120.811
K01791	-1	34.808	109.163	111.941	93.017	77.641
K01792	1	12942.9	37969.7	35806.4	27768.1	25370.9
K01793	-1	7.252	16.557	17.745	11.043	10.824
K01794	-1	1.418	4.216	2.519	2.663	2.486
K01795	-1	0.17	0.769	1.392	0.534	0.487
K01796	-1	11.117	36.619	37.691	28.903	26.575
K01797	-1	3.091	5.115	2.915	2.214	4.009
K01798	-1	nan	nan	nan	nan	nan
K01799	-1	15.907	103.659	95.219	81.167	73.402
K01800	1	1081.73	3327.75	3099.68	2170.71	2100.34
K01801	-1	162.465	470.14	434	289.584	310.626
K01802	1	20496.7	68516	65022.2	50333.2	46300.2
K01803	1	4378.97	20664.1	19451.3	15483.2	14176.2
K01804	-1	16.019	45.998	45.88	29.042	37.253
K01805	1	10766	33226.4	31302.3	23948.2	21566.3
K01807	1	3627.98	14491.9	14481	10943.5	10109.4
K01808	-1	31.54	116.101	107.355	91.24	78.979
K01809	1	1641.03	5703.03	5354.3	4240.26	3725.77
K01810	1	3826.48	11759.4	10978	8678	7821.89
K01811	-1	34.703	94.83	85.893	63.919	64.751
K01812	-1	19.631	70.336	66.683	58.426	52.235
K01813	-1	5.881	14.688	13.83	9.105	8.932
K01814	1	3583.92	10602.1	9607.59	7770.25	6716.7
K01815	-1	5.16	13.856	12.999	13.152	12.547
K01816	-1	17.817	55.248	43.815	41.766	36.92
K01817	1	1766.27	5601.52	5434.71	4294.71	3759.41
K01818	-1	9.518	30.269	20.537	17.942	14.804
K01819	-1	3.863	25.851	23.413	21.025	24.597
K01820	-1	0.053	0.384	0.259	0.366	0.514
K01821	-1	7.857	14.294	15.632	12.899	11.06
K01822	-1	0.128	0.557	0.239	0.371	0.184
K01823	1	5014.86	17684.8	16373.5	12848	11569.5
K01824	1	1277.98	3882.77	3254.72	2508.42	2308.61
K01825	-1	14.418	39.506	35.209	27.968	34.146
K01826	-1	1.768	4.386	4.178	3.881	3.098
K01827	-1	1.927	2.878	2.832	1.888	1.548
K01828	-1	1.143	3.012	3.659	2.329	2.484
K01829	-1	2.04	5.938	6.232	5.036	5.402
K01830	-1	0.755	2.11	2.313	0.773	1.895
K01831	-1	1.182	3.275	2.258	1.578	2.517
K01832	-1	10.139	15.088	14.014	12.696	11.344
K01833	-1	0.209	0.302	0.049	0.015	0.52
K01834	1	2133.77	5828.63	5014.8	4099.62	3622.68
K01835	1	3293.52	11728.5	11125.9	8642.68	7949.21
K01836	1	371.505	805.194	741.977	506.65	526.53
K01837	-1	0.521	0.505	0.676	0.561	0.359
K01838	-1	141.591	610.172	535.135	435.314	385.529
K01839	-1	21.737	67.44	69.605	52.628	44.174
K01840	-1	146.1	430.348	377.255	300.041	281.389
K01841	-1	4.568	12.531	10.08	10.031	9.003
K01843	-1	13.512	45.357	42.319	35.986	31.328
K01844	-1	0.763	2.465	1.331	2.396	1.429
K01845	1	2811.25	9896.28	8884.01	7127.4	6477.75
K01846	-1	0.91	1.967	1.32	2.11	1.636
K01847	-1	22.524	92.739	86.228	81.689	66.078
K01848	-1	14.47	51.569	62.29	49.94	44.79
K01849	-1	3.181	6.58	8.029	6.701	5.415
K01850	1	3358.39	9466.76	8851.25	6562.01	6348.57
K01851	-1	0.08	1.659	0.725	0.578	0.827
K01852	1	142.625	427.075	425.631	335.361	328.867
K01853	1	1437.29	4607.19	4373.92	3303.27	3214.17
K01854	-1	18.255	47.481	36.101	31.863	34.2
K01855	1	84.709	213.078	249.151	173.023	142.998
K01856	-1	1.689	6.482	4.697	4.425	2.901
K01857	-1	11.78	62.75	56.389	47.65	44.827
K01858	1	2166.68	7644.79	6935.84	5488.66	4753.88
K01859	1	1130.66	3572.03	3345.22	2647.88	2551.88
K01860	-1	nan	0.005	nan	0.443	nan
K01865	-1	nan	nan	nan	0.15	nan
K01866	1	4263.97	11450.3	10795.9	8711.71	7649.36
K01867	1	2417.71	7671.24	7347.45	5798.8	5365.68
K01868	1	3237.17	10119.8	9327.62	7589.67	6958.98
K01869	1	2590.86	7836.1	7186.29	5567.87	5283.46
K01870	1	2711.54	7651.26	7271.88	5424.94	5183.45
K01872	1	2255.71	4846.38	4398.05	3632.28	3366.86
K01873	1	1701.2	4811.83	4605.1	3483.35	3171.89
K01874	1	2181.26	6199.54	5501.09	4098.33	3917.78
K01875	1	3743.86	14442.1	13074.4	10320.6	9461.14
K01876	1	3486.15	12703.4	11585.3	9476.43	8597.4
K01878	-1	25.151	76.056	64.47	66.858	52.416
K01879	-1	82.625	275.671	279.037	215.125	203.686
K01880	1	3642.7	9979.23	9993.23	7458.85	6743.87
K01881	1	2251.57	6689.65	5932.31	4673.78	4111.67
K01883	1	2022.21	6206.26	6031.47	4617.02	4169.75
K01884	-1	0.569	2.239	2.7	1.032	1.478
K01885	1	3405.88	9603.57	9018.12	7074.71	6420.07
K01886	1	985.448	2776.52	2603.69	2095.93	1771.48
K01887	1	1480.65	4773.22	4707.63	3755.36	3188.51
K01889	1	4091.86	11668.8	11128.8	8487.62	7616.51
K01890	1	2600.75	7631.34	7187.95	5619.63	4998.49
K01892	1	2113.68	6265.67	5529.46	4472.4	3957.93
K01893	1	2584.85	7822.61	7417.5	5733.36	5228.06
K01894	-1	8.862	44.098	38.174	29.867	25.753
K01895	1	1661.17	5225.57	4885.6	4141.02	3585.39
K01896	-1	6.365	26.918	28.853	15.239	15.537
K01897	1	15071.6	45327.6	42729.6	33346.7	30531.4
K01899	1	4703.49	16708.7	14986.8	12119.8	11328.7
K01900	1	4156.71	13887.9	12669.5	10007	9276.46
K01902	-1	857.99	3684.51	3319.7	2774.82	2570.11
K01903	-1	230.669	726.965	717.425	535.922	481.862
K01904	1	8876.58	32974.3	30810.4	24134.3	22799.7
K01905	-1	3.144	8.156	7.574	5.82	4.076
K01906	-1	2.948	15.61	13.708	8.839	7.637
K01907	-1	26.532	92.778	91.602	70.297	64.178
K01908	-1	24.622	89.127	89.353	70.463	69.118
K01909	-1	1.542	4.947	7.242	7.395	3.765
K01910	-1	6.339	24.31	24.859	17.457	20.082
K01911	-1	77.416	203.57	200.94	174.107	130.243
K01912	-1	80.714	287.05	253.467	216.608	198.082
K01913	-1	31.48	168.869	155.54	134.154	113.339
K01914	-1	8.978	36.398	32.16	30.419	23.909
K01915	1	8220.24	36113.5	33689.3	27147.9	24648.5
K01916	-1	45.719	131.363	117.75	94.449	86.431
K01917	-1	1.814	7.573	8.427	7.612	10.491
K01918	1	907.506	2569.99	2397.14	1802.72	1605.14
K01919	1	2072.28	7264.21	7036.9	5276.82	4953
K01920	1	2964.91	8241.35	7902.4	5752.61	5424.69
K01921	-1	141.895	432.8	427.284	325.325	286.304
K01922	1	549.466	1394.5	1337.21	1085.27	936.699
K01923	1	939.835	2462.55	2355.53	1892.45	1661.92
K01924	-1	72.656	256.986	230.397	189.455	164.534
K01925	-1	118.041	421.725	399.178	318.79	294.891
K01926	-1	7.702	25.096	22.861	17.66	18.272
K01928	-1	275.273	1014.24	873.486	572.628	571.984
K01929	-1	93.365	319.222	281.144	237.434	223.426
K01930	1	1471.3	4392.65	3924.55	3018.62	2628.36
K01931	-1	53.935	164.782	140.672	138.268	110.658
K01932	-1	0.227	0.524	0.627	2.3	0.668
K01933	1	1836.9	5304.34	4839.98	3879.84	3424.85
K01934	1	1113.48	4025.88	3898.27	2980.05	2670.57
K01935	-1	29.872	92.637	81.003	65.951	63.719
K01937	1	6643.73	20618.7	19056.1	14954.8	13898.4
K01938	1	2421.7	7439.61	6874.32	5362.25	4882.53
K01939	1	1611.04	5621.71	4981.16	4277.94	3774.15
K01940	1	2003.06	6846.27	6965.05	5200.48	4867.79
K01941	-1	17.616	65.48	64.89	46.887	44.061
K01942	-1	740.966	1978.32	1834.41	1525.72	1292.31
K01945	1	535.498	2281.97	2145.32	1676.2	1624.94
K01947	-1	nan	0.145	0.75	0.145	0.435
K01948	-1	3.777	17.226	15.265	12.379	13.196
K01949	-1	nan	nan	nan	nan	nan
K01950	1	479.673	1505.14	1451.4	1073.8	986.67
K01951	1	993.504	2930.39	2775.59	2114.56	1996.01
K01952	1	1055	4706.21	4130.01	3288.72	3032.01
K01953	1	6269.7	23425.5	21843.3	17330	15694.2
K01954	-1	0.832	3.077	3.86	2.335	2.129
K01955	1	1224.6	4720.19	4533.96	3611.03	3096
K01956	1	1274.17	3900.01	3679.78	2788.04	2731.3
K01957	-1	0.047	nan	0.057	nan	nan
K01958	-1	46.403	138.808	130.389	109.638	108.298
K01959	-1	3.797	9.144	9.255	5.913	7.246
K01960	-1	9.978	25.992	26.203	21.537	16.239
K01961	1	1770.31	5614.62	5031.69	4066.73	3565.35
K01962	1	781.084	2753.85	2862.53	2137.39	1931.73
K01963	1	3530.88	9656.95	8801.24	6637.24	6078.12
K01964	-1	0.332	1.007	0.894	0.853	0.604
K01965	-1	11.263	44.128	36.004	34.443	26.219
K01966	-1	11.573	42.659	44.009	45.327	32.735
K01968	1	496.958	2476.31	2239.97	1773.76	1713.3
K01969	1	1938.87	6178.04	5740.65	4583.59	4219.26
K01970	-1	nan	nan	nan	nan	nan
K01971	-1	148.478	533.46	496.717	409.255	376.097
K01972	-1	254.573	784.696	726.851	592.635	536.939
K01973	-1	0.06	0.793	0.467	0.705	1.049
K01974	-1	10.349	36.522	37.423	27.088	24.888
K01975	-1	45.463	172.136	174.717	144.039	122.869
K01976	-1	243.346	834.41	830.02	660.689	562.982
K01988	1	476.89	1173.2	1071.32	869.491	854.042
K01989	-1	14.717	48.313	47.512	35.628	32.59
K01990	-1	1552.69	5033.72	4799.55	3758.94	3477.44
K01991	-1	145.776	539.121	538.966	412.399	359.984
K01992	-1	1575.12	4717.2	4385.85	3576.07	3214.78
K01993	-1	20.719	69.458	59.196	42.041	46.16
K01994	-1	0.5	0.495	0.682	0.246	0.126
K01995	-1	98.67	332.995	315.453	257.381	230.404
K01996	-1	131.682	418.605	363.177	327.483	272.45
K01997	-1	160.086	479.481	440.844	349.529	331.414
K01998	-1	188.842	640.403	602.818	457.869	429.119
K01999	-1	222.943	791.447	725.102	594.614	534.49
K02000	-1	27.309	114.699	120.713	113.255	102.3
K02001	-1	17.071	71.422	72.68	52.29	52.456
K02002	-1	26.062	93.726	97.948	68.327	92.823
K02003	-1	415.269	1595.3	1635.44	1343.09	1159.35
K02004	-1	935.549	2897.36	2702.37	2174.79	1969.13
K02005	-1	56.064	158.637	148.748	120.296	116.609
K02006	-1	22.23	57.544	50.84	41.226	45.904
K02007	-1	25.466	77.645	70.563	66.889	56.016
K02008	-1	22.426	76.956	71.619	61.067	46.576
K02009	-1	4.529	18.969	16.606	11.664	10.549
K02010	-1	52.581	148.716	131.52	110.933	102.756
K02011	-1	158.528	535.157	508.979	386.767	358.831
K02012	-1	49.775	205.242	199.698	150.977	135.971
K02013	-1	269.163	817.323	813.728	592.178	579.42
K02014	-1	1387.99	4524.86	4272.86	3447.46	3181.94
K02015	-1	614.685	1938.29	1798.56	1424.44	1294.04
K02016	-1	303.786	1088.08	973.233	805.181	742.428
K02017	-1	71.556	234.02	215.614	168.685	162.518
K02018	-1	49.078	176.747	183.296	143.024	130.029
K02019	-1	12.533	43.166	39.76	35.591	28.106
K02020	-1	45.055	154.491	142.359	117.282	124.607
K02021	1	408.942	1096.27	1000.29	778.236	689.505
K02022	-1	9.563	23.579	28.755	16.684	15.983
K02024	-1	18.339	63.19	55.017	44.224	41.137
K02025	-1	270.905	879.56	856.596	632.472	594.775
K02026	-1	350.084	1005.83	945.214	744.468	684.783
K02027	-1	137.173	518.846	499.068	418.004	373.02
K02028	-1	197.073	477.538	460.267	336.124	357.883
K02029	-1	300.343	852.97	776.446	675.621	643.759
K02030	-1	178.749	562.884	532.755	413.758	383.817
K02031	-1	59.144	193.563	189.946	154.952	132.337
K02032	-1	139.746	471.72	432.454	340.907	310.262
K02033	-1	547.498	1750.08	1659.08	1339.9	1198.37
K02034	-1	473.478	1504.52	1416.26	1110.48	1015.41
K02035	-1	774.804	2327.74	2197.66	1781.84	1633.17
K02036	-1	343.599	1046.25	1028.67	711.7	687.176
K02037	-1	108.058	346.706	322.318	277.952	263.204
K02038	-1	157.884	498.22	488.418	391.876	354.554
K02039	-1	30.799	102.267	84.608	76.889	67.071
K02040	-1	170.727	536.87	520.739	416.442	368.129
K02041	-1	24.107	76.334	75.986	69.566	55.632
K02042	-1	44.945	165.04	171.691	157.412	139.906
K02043	-1	6.813	25.433	21.793	19.13	16.052
K02044	-1	26.383	72.215	68.566	57.547	51.186
K02045	-1	20.553	67.902	66.996	47.351	54.63
K02046	-1	21.826	82.584	82.269	67.726	48.675
K02047	-1	344.544	358.399	403.494	489.966	486.187
K02048	-1	12.155	77.808	72.776	62.766	53.464
K02049	-1	87.939	307.918	289.133	226.629	221.762
K02050	-1	167.958	525.811	511.926	400.919	352.362
K02051	-1	89.374	278.002	274.675	225.907	206.827
K02052	-1	55.001	247.389	233.317	179.083	174.972
K02053	-1	30.684	79.073	82.473	67.888	62.491
K02054	-1	44.299	155.551	142.431	113.459	98.589
K02055	-1	46.465	186.32	181.733	159.364	151.456
K02056	-1	120.269	367.832	352.227	285.49	282.744
K02057	-1	229.891	735.631	702.131	542.504	531.648
K02058	-1	11.734	53.82	50.722	34.135	40.376
K02062	-1	5.12	14.319	11.046	9.779	10.146
K02063	-1	28.711	86.258	79.234	67.547	55.536
K02064	-1	12.519	38.205	37.65	32.389	25.648
K02065	-1	305.023	786.214	709.152	525.754	467.533
K02066	-1	554.231	1674.43	1522.92	1120.35	1092.04
K02067	-1	119.009	412.905	394.111	316.577	289.713
K02068	-1	89.517	501.267	474.145	401.404	388.84
K02069	1	169.077	777.319	772.239	569.437	547.01
K02071	-1	107.977	280.241	265.833	213.211	198.625
K02072	-1	41.921	138.348	135.566	97.643	99.101
K02073	-1	44.117	141.283	115.295	93.16	88.797
K02074	-1	9.547	35.682	35.101	32.279	31.389
K02075	-1	13.463	47.333	41.686	30.632	29.128
K02076	-1	9.608	32.118	27.333	23.294	23.314
K02077	-1	16.779	60.328	59.096	44.713	41.928
K02078	-1	658.923	2610.46	2516.96	1990.47	1834.21
K02079	-1	0.246	0.401	0.563	0.697	0.356
K02080	-1	0.264	0.61	0.787	0.301	0.108
K02081	-1	1.627	6.325	4.932	8.625	3.927
K02082	-1	9.809	33.138	32.97	27.974	19.746
K02083	1	384.82	1137.81	1094.98	882.966	807.011
K02084	-1	4.553	13.505	14.075	14.092	9.269
K02085	-1	65.77	234.765	217.395	206.218	192.418
K02086	-1	2.683	9.436	6.328	5.133	7.168
K02087	-1	27.661	98.201	79.608	64.551	71.353
K02088	-1	29.6	128.046	125.408	85.753	117.25
K02089	-1	16.066	39.236	34.97	34.102	30.38
K02090	-1	2.329	7.603	6.925	7.759	5.934
K02091	-1	1.459	2.407	2.604	2.377	1.549
K02092	-1	0.973	4.232	3.324	2.679	1.417
K02093	-1	0.211	0.403	0.202	0.69	nan
K02094	-1	1.921	6.75	4.488	2.916	3.527
K02095	-1	0.892	1.739	2.415	1.544	1.819
K02096	-1	5.482	13.042	14.691	10.458	9.64
K02097	-1	0.796	0.603	1.215	0.43	0.853
K02098	-1	8.991	31.525	29.584	22.602	24.488
K02099	-1	1.122	4.155	4.134	2.307	3.763
K02100	-1	10.345	51.416	51.4	38.846	44.683
K02101	-1	0.077	0.316	0.208	0.376	0.111
K02103	-1	1.242	3.83	3.845	2.876	3.601
K02104	-1	0.75	1.083	1.066	1.257	1.077
K02105	-1	1.514	4.109	2.271	4.137	2.955
K02106	-1	13.726	53.854	41.897	40.498	33.503
K02108	1	4499.87	10159.9	9879.4	7475.53	6774.66
K02109	1	2264.93	6746.47	6352.36	5082.1	4929.86
K02110	1	1565.69	5783.31	5509.68	4535.16	4309.7
K02111	1	11356.5	31385.9	29740.5	24186.2	21997.6
K02112	1	44501.5	114800	109408	89017	81120.7
K02113	1	1660.51	5636.35	5291.65	4249.11	3993.3
K02114	1	2429.55	6053.22	5946.49	4645.45	4364.9
K02115	1	3810.04	11018.5	10112.7	8037.17	7416.36
K02116	1	1576.08	5310.2	4989.06	3957.49	3487.18
K02117	-1	58.6	192.868	188.455	142.696	128.104
K02118	-1	295.259	991.961	973.773	670.385	577.022
K02119	-1	24.485	55.357	56.889	41.016	38.906
K02120	-1	16.832	39.511	37.73	29.514	26.007
K02121	-1	6.125	22.55	17.297	15.889	14.328
K02122	-1	1.426	3.234	4.619	3.284	3.223
K02123	-1	68.387	183.373	176.763	133.608	128.733
K02124	-1	7.426	13.816	13.983	9.246	11.011
K02125	-1	0.633	1.32	0.724	0.526	0.316
K02126	1	750.213	1826.49	1748.37	1329.89	1169.21
K02127	-1	0.896	4.943	2.382	2.837	2.337
K02128	1	14369.7	37414.1	35840.3	27579.4	25391.7
K02129	-1	0.534	0.417	0.406	0.305	0.019
K02130	-1	1.445	6.257	7.1	7.363	7.687
K02131	-1	1.393	5.205	4.94	4.642	2.719
K02132	1	4552.12	17005.4	16890	13014.3	12105.3
K02133	1	754.77	3408.07	3160.38	2657.15	2421.75
K02134	1	1037.71	7844.57	7091.09	5972.92	5365.57
K02135	1	778.385	2842.67	2877.3	2201.92	2062.56
K02136	1	1909.59	7089.38	6890.31	5192.8	4966.63
K02137	1	476.558	1308.37	1251.96	931.395	846.451
K02138	1	2424.15	7865.74	7003.62	5386.24	4943.64
K02139	-1	nan	0.217	0.456	0.12	0.007
K02140	1	2242.7	8190.58	8145.11	6569.49	5689.29
K02141	-1	0.105	1.035	0.264	0.35	0.15
K02142	-1	nan	nan	2.22045e-16	nan	0.024
K02143	-1	nan	nan	0.12	0.209	nan
K02144	1	1906.66	6924.27	6448.37	5017.63	4426.42
K02145	1	1785.65	5539.54	5181.02	4049.14	3646.77
K02146	1	5382.72	14787.4	13653.8	11448.4	9819.11
K02147	1	8085.36	23776.9	23112	16954.6	15593.1
K02148	1	3454.67	9699.79	8657.02	6751.93	6259.94
K02149	1	2214.89	7178.68	6487.06	5057.55	4688.13
K02150	1	3877.45	12923.1	12026.3	9599.18	8335.27
K02151	1	1689.21	5124.28	4674.49	3490.72	3265.67
K02152	1	1351.18	5943.11	5203.59	4357.91	3815.49
K02153	1	606.793	1904.31	1804.24	1365.7	1307.4
K02154	1	2591.49	8430.71	8145.14	6251.89	5689.86
K02155	1	5621.7	22534.8	21557.3	17256	16112.4
K02156	-1	45.149	129.346	128.233	99.789	86.162
K02157	-1	3.009	9.43	10.659	8.996	9.94
K02158	-1	0.364	1.169	1.006	0.142	0.866
K02159	-1	nan	0.138	0.496	0.59	0.052
K02160	1	2973.69	9258.41	8835.03	6734.95	6351.63
K02161	-1	nan	0.136	0.175	0.112	0.149
K02162	-1	0.171	0.998	0.75	0.195	0.344
K02163	-1	0.184	0.657	0.599	0.326	0.416
K02164	-1	1.74	8.36	6.529	7.028	4.498
K02165	-1	2.374	7.829	6.365	3.738	5.573
K02166	-1	0.221	0.547	1.043	0.802	0.797
K02167	-1	1.592	6.933	4.578	5.413	4.43
K02168	-1	57.397	192.564	176.025	145.861	128.562
K02169	-1	61.002	247.998	233.127	174.373	162.125
K02170	-1	14.302	43.343	40.634	30.091	30.496
[truncated: 14,424 more rows]
