# Supplementary material for: Predicting the functional repertoire of an organism from unassembled RNA–seq data
Source: BMC Genomics. 2014 Nov 20;15(1):1003. doi: 10.1186/1471-2164-15-1003 (PMC4258056; doi:10.1186/1471-2164-15-1003)
Supplement: Supplementary file 9 — Additional file 9:Prediction on V. dahliae JR2. The scores and predictions calculated for V. dahliae JR2 using the full KEGG database. (ZIP 399 KB) [file 12864_2014_6719_MOESM9_ESM.zip]

Archive with 4 entries (4 files):
- scores.csv
- scores.filtered.csv
- consensus.histogram.csv
- consensus.histogram.pdf
