# Supplementary material for: Predicting the functional repertoire of an organism from unassembled RNA–seq data
Source: BMC Genomics. 2014 Nov 20;15(1):1003. doi: 10.1186/1471-2164-15-1003 (PMC4258056; doi:10.1186/1471-2164-15-1003)
Supplement: Supplementary file 9 — Additional file 9:Prediction on V. dahliae JR2. The scores and predictions calculated for V. dahliae JR2 using the full KEGG database. (ZIP 399 KB) [file 12864_2014_6719_MOESM9_ESM.zip › scores.csv]

# Feature	Feature Group Size	Label	NG-6061-B_JR2deltaVTA2_s2_lib14219_1_sequence.scores.csv	NG-6061-B_JR2WT_s2_lib14217_1_sequence.scores.csv	NG-6061-B_JR2WT_s1_lib14216_1_sequence.scores.csv	NG-6061-B_JR2deltaVTA2_s1_lib14218_1_sequence.scores.csv	Abundance	Noise (Std.Dev./Abundance)	Consensus
K00001	0	1	0.00191467	0.000862826	0.00135391	0.0024375	0.00164223	0.415573	4
K00002	0	1	0.0133351	0.00860746	0.00866472	0.0111189	0.0104315	0.216857	4
K00003	0	1	0.0109055	0.00756716	0.00780391	0.00673679	0.00825334	0.221287	4
K00004	0	1	0.00299765	0.00321687	0.00356249	0.00284872	0.00315643	0.098235	4
K00005	0	1	0.000872391	0.000936535	0.000954777	0.000826822	0.000897631	0.0656881	4
K00006	0	1	0.0168481	0.0141633	0.0166856	0.0150905	0.0156969	0.0824297	4
K00007	0	1	0	7.12717e-05	0.000176308	6.53475e-05	7.82318e-05	0.932149	4
K00008	0	1	0.0145873	0.0130252	0.0126172	0.0129925	0.0133055	0.0657109	4
K00009	0	1	0.024879	0.0216665	0.0232609	0.0232627	0.0232673	0.0563673	4
K00010	0	1	0.0010239	0.00188535	0.00161525	0.000854529	0.00134476	0.361427	4
K00011	0	1	0.00560038	0.00414302	0.00437662	0.00502571	0.00478643	0.13762	4
K00012	0	1	0.0178648	0.0162071	0.016864	0.0151333	0.0165173	0.0694495	4
K00013	0	1	0.00234176	0.00326199	0.00338059	0.00139279	0.00259428	0.356872	4
K00014	0	1	0.000715192	0.00129356	0.00127399	0.000645872	0.000982154	0.355873	4
K00015	0	1	0.00109928	0.00116174	0.000263446	0.000936175	0.00086516	0.476513	4
K00016	0	1	0.00824435	0.0106129	0.0116468	0.00584342	0.00908687	0.284938	4
K00018	0	1	0.00276212	0.00168946	0.00251932	0.00232802	0.00232473	0.197553	4
K00019	0	1	0.00221982	0.00120481	0.00190595	0.00153517	0.00171644	0.257035	4
K00020	0	1	0.0110783	0.00597558	0.00770199	0.00908495	0.00846021	0.255278	4
K00021	0	1	0.0164456	0.0137662	0.0174202	0.0137786	0.0153527	0.121647	4
K00022	0	1	0.00182176	0.00130145	0.0018119	0.00147491	0.0016025	0.160652	4
K00023	0	1	0.00145359	0.00137243	0.00155198	0.00138983	0.00144196	0.0563284	4
K00024	0	1	0.000925611	0.00101412	0.0010772	0.00134937	0.00109158	0.167432	4
K00025	0	1	0.000201237	0.00026927	0.000361653	0.000231792	0.000265988	0.261595	4
K00026	0	1	0.0304499	0.0278045	0.0290123	0.0285151	0.0289455	0.0386503	4
K00027	0	1	0.00864646	0.00483274	0.00653586	0.00380831	0.00595584	0.355503	4
K00028	0	1	0.000504762	nan	nan	0.000648897	0.00057683	0.176688	2
K00029	0	1	0.0199753	0.00732494	0.00847404	0.0180942	0.0134671	0.482035	4
K00030	0	1	0.0277134	0.0262436	0.0284971	0.0248346	0.0268222	0.0604425	4
K00031	0	1	0.018927	0.0134544	0.0158213	0.01821	0.0166032	0.149599	4
K00033	0	1	0.030007	0.0266862	0.0271761	0.0273352	0.0278011	0.0538213	4
K00034	0	1	0.000341956	0.000385325	0.000379474	0.000304743	0.000352875	0.105988	4
K00035	0	1	0.00112532	0.000232484	0.000436996	0.00084233	0.000659283	0.60815	4
K00036	0	1	0.0252128	0.0240254	0.0254712	0.0210263	0.0239339	0.0851547	4
K00038	0	1	0.000995043	0.000914549	0.00125122	0.000893995	0.0010137	0.16202	4
K00039	0	1	0.000373799	0	0	0.000768171	0.000285492	1.28505	4
K00040	0	1	0.000706808	0.000666472	0.000674063	0.000653589	0.000675233	0.033593	4
K00041	0	1	0.000249869	0.00213229	0.000258577	0.00031896	0.000739924	1.2552	4
K00042	0	1	0.00050992	0.000446907	0.000483296	0.000789033	0.000557289	0.281075	4
K00044	0	1	0	nan	0.000105539	nan	5.27695e-05	1.41421	2
K00045	0	1	0.00013389	0.000317431	0.000456386	0.000178482	0.000271547	0.537379	4
K00046	0	1	0.00262751	0.00242004	0.0027156	0.00217322	0.00248409	0.0972025	4
K00048	0	1	8.6743e-05	0.000181314	0.000311868	9.41256e-05	0.000168513	0.621772	4
K00049	0	1	0.00010921	0	nan	2.1976e-05	4.37287e-05	1.32095	3
K00050	0	1	0.000965465	0.000711845	0.000833146	0.000861433	0.000842972	0.12373	4
K00051	0	1	0	nan	0	nan	0	-nan	2
K00052	0	1	0.0128974	0.00638559	0.00714266	0.00880001	0.00880642	0.330183	4
K00053	0	1	0.0260954	0.0241504	0.0248378	0.0226868	0.0244426	0.0581286	4
K00054	0	1	0.000393442	0.000339985	0.000295338	0.000472599	0.000375341	0.20312	4
K00055	0	1	0.000326795	0.000150449	0.000536369	0.000202795	0.000304102	0.56427	4
K00057	0	1	0.00136743	0.00137844	0.0013823	0.0012445	0.00134317	0.0491967	4
K00058	0	1	0.0136532	0.00997335	0.0124537	0.00862424	0.0111761	0.204866	4
K00059	0	1	0.00523135	0.00779722	0.00791174	0.00486493	0.00645131	0.252321	4
K00060	0	1	0.00286983	0.0014678	0.00270788	0.00183721	0.00222068	0.304601	4
K00061	0	1	0	nan	nan	nan	0	-nan	1
K00062	0	1	0.00330897	0.00211411	0.00279386	0.00195633	0.00254332	0.246359	4
K00063	0	1	0.000709484	0.000489143	0.000676414	0.000648038	0.00063077	0.15489	4
K00064	0	1	0.000867882	0.000716823	0.000955225	0.000826447	0.000841594	0.117628	4
K00065	0	1	0.0120259	0.00886348	0.00876174	0.00856424	0.00955384	0.17299	4
K00066	0	1	0	0.000159646	0.000138033	0	7.44198e-05	1.16077	4
K00067	0	1	0.00186354	0.00177702	0.00164995	0.00140909	0.0016749	0.118055	4
K00068	0	1	0.00143586	nan	0.000258944	0.00134783	0.00101421	0.646374	3
K00069	0	1	0.000189171	0.000117109	0.000158345	0.00021201	0.000169159	0.242852	4
K00071	0	1	0.00128766	0.00115524	0.00126083	0.00142062	0.00128109	0.0852241	4
K00072	0	1	0	0	8.24874e-05	nan	2.74958e-05	1.73205	3
K00073	0	1	0	0	0.000679671	0.000258886	0.000234639	1.36724	4
K00074	0	1	0.0195225	0.017351	0.0215702	0.0175884	0.019008	0.103408	4
K00075	0	1	0.000771669	0.000822443	0.000746302	0.000700718	0.000760283	0.0667958	4
K00076	0	1	0.00167982	0.00181148	0.0016717	0.00114724	0.00157756	0.18633	4
K00077	0	1	0.000947135	0.00101642	0.00114748	0.000898555	0.0010024	0.107881	4
K00078	0	1	0.00332216	0.00220935	0.00272757	0.00286571	0.0027812	0.164726	4
K00079	0	1	0.00848705	0.00373965	0.00544042	0.00588518	0.00588808	0.33354	4
K00082	0	1	nan	0	0	1.40183e-05	4.67277e-06	1.73205	3
K00083	0	1	0.0018223	0.00165572	0.00185043	0.000853358	0.00154545	0.303684	4
K00085	0	1	0.000183726	nan	nan	0.000116887	0.000150306	0.31444	2
K00087	0	1	0.00189276	0	0.000114258	0.000104603	0.000527905	1.72639	4
K00088	0	1	0.00807867	0.00582102	0.012368	0.00446576	0.00768336	0.450377	4
K00090	0	1	0.00152124	0.000436224	0.000405909	0.000964732	0.000832026	0.632509	4
K00091	0	1	0.0020776	0.000408555	0.00213437	0.00166088	0.00157035	0.511213	4
K00096	0	1	0.000233091	0.00184665	0.00141027	0.000943173	0.0011083	0.622862	4
K00097	0	1	0.000652134	0.000533758	0.000690003	0.000598131	0.000618506	0.109815	4
K00098	0	1	0.000511166	0.000576221	0.000678867	0.000371187	0.00053436	0.241108	4
K00099	0	1	0.00114727	0.00105789	0.000724112	0.000868498	0.000949442	0.200046	4
K00100	0	1	0.010448	0.00987725	0.0105851	0.00882101	0.00993284	0.0807522	4
K00101	0	1	0.0103472	0.00929093	0.00918495	0.00780716	0.00915756	0.113787	4
K00102	0	1	0.017255	0.0153871	0.0168935	0.0153135	0.0162123	0.0620921	4
K00103	0	1	0	nan	nan	nan	0	-nan	1
K00104	0	1	0.00145707	0.00149992	0.00130158	0.00113381	0.00134809	0.12339	4
K00106	0	1	0.00930569	0.0189882	0.0168173	0.00890368	0.0135037	0.382037	4
K00107	0	1	0.0155083	0.01268	0.0121456	0.0138451	0.0135447	0.10993	4
K00108	0	1	0.00669447	0.00861859	0.00988862	0.00613201	0.00783342	0.221507	4
K00109	0	1	0.000361254	0.000556317	0.000305094	0.000212244	0.000358727	0.405189	4
K00111	0	1	0.0189739	0.00446908	0.0067939	0.0134	0.0109092	0.602614	4
K00112	0	1	0.000397254	0.00150474	0.000412216	0.000720247	0.000758614	0.684424	4
K00113	0	1	0.000551145	0.00129976	0.000935013	0.000689627	0.000868886	0.377709	4
K00114	0	1	0.000158302	0.00025891	0.000161739	0.000205336	0.000196072	0.239939	4
K00115	0	1	0.000330154	0.000119266	0.000805385	0.000279404	0.000383552	0.769735	4
K00116	0	1	0.000539304	0.000857929	0.000461549	0.000515095	0.000593469	0.302079	4
K00117	0	1	0.000604735	0.000574303	0.000655	0.000388394	0.000555608	0.209385	4
K00118	0	1	nan	nan	0	0.000318143	0.000159072	1.41421	2
K00119	0	1	0.00109557	0.0014951	0.00153804	0.000877687	0.0012516	0.254963	4
K00121	0	1	0.0250506	0.0215905	0.0225646	0.0225662	0.022943	0.0644351	4
K00122	0	1	0.0274462	0.0275577	0.0284986	0.0275992	0.0277754	0.0175128	4
K00123	0	1	0.00151511	0.000765016	0.000907133	0.00156483	0.00118802	0.345967	4
K00124	0	1	0.000828009	0.00104628	0.000292358	0.000395923	0.000640642	0.556152	4
K00125	0	1	0.000217724	nan	0	0.000124759	0.000114161	0.956966	3
K00126	0	1	0.000107821	nan	nan	0	5.39105e-05	1.41421	2
K00127	0	1	0.000444909	0.000706943	0.00059724	0.000755991	0.000626271	0.220233	4
K00128	0	1	0.0211172	0.0265068	0.0277138	0.0207028	0.0240102	0.150664	4
K00129	0	1	0.0195536	0.0163081	0.0167247	0.0177473	0.0175834	0.0822336	4
K00130	0	1	0.0157136	0.0166882	0.018045	0.0131622	0.0159022	0.129652	4
K00131	0	1	0.00143441	0.000839909	0.00136091	0.00109883	0.00118351	0.228631	4
K00132	0	1	nan	nan	nan	0.000120475	0.000120475	-nan	1
K00133	0	1	0.0145411	0.0125861	0.0131508	0.00969668	0.0124937	0.163091	4
K00134	0	1	0.0327567	0.0310316	0.0321153	0.0321891	0.0320232	0.0224989	4
K00135	0	1	0.0176812	0.0152155	0.0170251	0.0152242	0.0162865	0.0773926	4
K00137	0	1	0.000467235	0.00144622	0.000320622	0.000851737	0.000771454	0.651383	4
K00138	0	1	7.01605e-05	0	nan	3.34551e-05	3.45385e-05	1.01605	3
K00139	0	1	0.00206428	0.00128176	0.00065683	0.000362725	0.0010914	0.690249	4
K00140	0	1	0.0266354	0.0235745	0.0267851	0.0259386	0.0257334	0.0577374	4
K00141	0	1	0.00501946	0.00300857	0.00377369	0.00448809	0.00407245	0.214568	4
K00142	0	1	0.000545439	0.000193143	0.000407384	0.000254043	0.000350002	0.452657	4
K00143	0	1	0.0124142	0.00676076	0.0072075	0.00771578	0.00852456	0.307615	4
K00145	0	1	0.00160448	0.00207121	0.0020896	0.00153789	0.00182579	0.161764	4
K00146	0	1	0.000860225	0.000938714	0.000818617	0.000691091	0.000827162	0.125104	4
K00147	0	1	0.0114497	0.00485338	0.00619515	0.00787207	0.00759258	0.375706	4
K00148	0	1	0.0078795	0.0110431	0.0117969	0.0117223	0.0106104	0.17454	4
K00149	0	1	0.000254951	0.000263273	0.000188651	0	0.000176719	0.692923	4
K00150	0	1	0.000363278	0.00038623	0.000498101	0.000265989	0.0003784	0.251888	4
K00151	0	1	0.00104335	0.00106491	0.000303239	0.000458816	0.000717579	0.548888	4
K00153	0	1	0.00022723	0.00104067	0.00253493	8.39748e-05	0.000971701	1.15683	4
K00154	0	1	0.000346503	0.000402661	0.000375804	0.000269498	0.000348617	0.164983	4
K00155	0	1	0.0105671	0.00958161	0.0109256	0.00846954	0.00988596	0.111478	4
K00156	0	1	0.000761755	0.00146839	0.00141753	0.00164685	0.00132363	0.292586	4
K00157	0	1	0.000246725	0.000265512	0.000964727	0.000261103	0.000434517	0.813696	4
K00158	0	1	0.000480547	0.000355933	0.000523298	0.000441863	0.00045041	0.158138	4
K00161	0	1	0.0256856	0.0254561	0.0268706	0.0227886	0.0252002	0.0683761	4
K00162	0	1	0.0250513	0.0231258	0.0237858	0.0220557	0.0235046	0.053332	4
K00163	0	1	0.00102046	0.00137598	0.00145369	0.0011497	0.00124996	0.160078	4
K00164	0	1	0.0273084	0.0213303	0.0246318	0.0255542	0.0247062	0.101574	4
K00166	0	1	0.0160992	0.00912823	0.01468	0.0126827	0.0131475	0.229996	4
K00167	0	1	0.023045	0.0207391	0.0249535	0.0215866	0.022581	0.0817593	4
K00169	0	1	0.00068776	0.000627578	0.000689177	0.000665257	0.000667443	0.0430701	4
K00170	0	1	0.000862911	0.000667579	0.000989322	0.000780388	0.00082505	0.164426	4
K00171	0	1	0.000194444	0.000108457	0.000269031	0.000402704	0.000243659	0.511729	4
K00172	0	1	0.000147393	9.13443e-05	8.42631e-05	0.000141354	0.000116089	0.283239	4
K00174	0	1	0.0006093	0.000879684	0.00108682	0.000732443	0.000827062	0.248397	4
K00175	0	1	0.000934216	0.000861098	0.00132294	0.000766418	0.000971168	0.251623	4
K00176	0	1	4.55753e-05	nan	nan	nan	4.55753e-05	-nan	1
K00177	0	1	0.000441141	0.000353	0.000439138	0.000478507	0.000427946	0.124183	4
K00179	0	1	0.000761908	0.000856743	0.000855952	0.000748658	0.000805815	0.0727223	4
K00180	0	1	0.000998532	0.000393471	0.000649772	0.000574979	0.000654188	0.387556	4
K00181	0	1	0.000157346	0.000124002	0.000122388	0.000179523	0.000145815	0.189635	4
K00182	0	1	0.000182703	0.000193914	0.000324721	0.000176938	0.000219569	0.320878	4
K00183	0	1	7.18106e-05	nan	nan	6.0862e-05	6.63363e-05	0.116706	2
K00184	0	1	0.000320225	0.000393643	0.000381489	0.000363454	0.000364703	0.0881295	4
K00185	0	1	0.000318813	0.000493862	0.000783396	0.000188079	0.000446037	0.577172	4
K00186	0	1	3.35487e-05	nan	nan	0	1.67743e-05	1.41421	2
K00187	0	1	0	nan	0	nan	0	-nan	2
K00192	0	1	7.45566e-05	2.62818e-05	0.00012794	4.66999e-05	6.88696e-05	0.639926	4
K00193	0	1	6.98888e-05	nan	nan	0	3.49444e-05	1.41421	2
K00194	0	1	0.000454269	0.00038572	0.000403727	0.000409461	0.000413294	0.07048	4
K00196	0	1	0.000408482	0.000160171	0.000266111	0.000399706	0.000308618	0.383909	4
K00197	0	1	0.00028316	4.78417e-05	2.31086e-05	4.14593e-05	9.88924e-05	1.24672	4
K00198	0	1	0.00057674	0.000364383	0.000508675	0.000571076	0.000505218	0.195608	4
K00200	0	1	0.000287699	0.000244743	0.000327067	0.000165037	0.000256136	0.271017	4
K00201	0	1	0.000403355	0.000213537	0.000185342	0	0.000200558	0.823081	4
K00202	0	1	0.000132205	0.000355361	0.000425246	0.000128318	0.000260282	0.587171	4
K00205	0	1	0.000133821	0.000110359	0	0.000191281	0.000108865	0.736173	4
K00207	0	1	0.000413072	0.000541353	0.00063156	0.000415745	0.000500432	0.211706	4
K00208	0	1	0.000671821	0.000786098	0.000641561	0.00061755	0.000679258	0.109837	4
K00209	0	1	0.000311997	0.000363485	0.00036843	0.00018795	0.000307966	0.272696	4
K00211	0	1	0.0138338	0.0147061	0.015726	0.0145281	0.0146985	0.0531735	4
K00213	0	1	0	9.18819e-05	0.000126336	0	5.45545e-05	1.18314	4
K00214	0	1	nan	1.10967e-05	0.000222728	0.000183509	0.000139111	0.809314	3
K00215	0	1	0.00109162	0.00153608	0.00156534	0.000920192	0.00127831	0.252252	4
K00216	0	1	0.000450314	0.000148912	0.000181058	0.000230766	0.000252763	0.537807	4
K00217	0	1	nan	nan	0	nan	0	-nan	1
K00218	0	1	0.00166756	0.00297118	0.00311367	0.0016531	0.00235138	0.340265	4
K00219	0	1	0.00345913	0.00290455	0.00241236	0.00304608	0.00295553	0.146111	4
K00220	0	1	7.31164e-05	0	0.000101518	0	4.36586e-05	1.18485	4
K00222	0	1	0.0187818	0.0189106	0.019981	0.0171261	0.0186999	0.0630413	4
K00223	0	1	0.0153387	0.0144509	0.0164162	0.0122688	0.0146187	0.120438	4
K00224	0	1	0.000620044	nan	0	nan	0.000310022	1.41421	2
K00226	0	1	0.0093708	0.00721468	0.00768621	0.0061795	0.0076128	0.17474	4
K00227	0	1	0.0268098	0.0294667	0.0281005	0.0239285	0.0270764	0.0872491	4
K00228	0	1	0.0298292	0.0366067	0.0347399	0.0254156	0.0316478	0.159351	4
K00230	0	1	0	nan	nan	0	0	-nan	2
K00231	0	1	0.00729712	0.00806431	0.0084756	0.00634426	0.00754532	0.124301	4
K00232	0	1	0.000601289	0.00064798	0.000551055	0.000484627	0.000571238	0.122546	4
K00234	0	1	0.0224534	0.0161102	0.0167086	0.0187323	0.0185011	0.154789	4
K00235	0	1	0.0241948	0.0235909	0.0256631	0.0219808	0.0238574	0.0638764	4
K00236	0	1	0.00723842	0.00554961	0.00661795	0.00653788	0.00648596	0.10767	4
K00237	0	1	0.015889	0.0159175	0.0167435	0.0143896	0.0157349	0.0623143	4
K00239	0	1	0.00359872	0.00411738	0.00445605	0.00351581	0.00392199	0.113349	4
K00240	0	1	0.000943172	0.00343192	0.00367606	0.000937945	0.00224727	0.672884	4
K00241	0	1	0.000944491	0.000982278	0.00140756	0.000600252	0.000983645	0.336271	4
K00242	0	1	0.0003389	0.000256395	0.00028828	0.000378558	0.000315533	0.171239	4
K00243	0	1	9.38003e-05	0.000207351	0.000196905	9.22291e-05	0.000147571	0.427888	4
K00244	0	1	0.00275829	0.00408576	0.00399718	0.00218513	0.00325659	0.287638	4
K00245	0	1	0.000737271	0.000169528	0.000205697	0.000387942	0.000375109	0.692259	4
K00246	0	1	nan	5.27525e-05	2.85854e-05	7.37254e-05	5.16878e-05	0.437025	3
K00248	0	1	0.00109237	0.000674454	0.00115639	0.000689939	0.000903288	0.284192	4
K00249	0	1	0.0134706	0.00911822	0.00935765	0.0102464	0.0105482	0.190345	4
K00251	0	1	0.00116593	0	0.0003851	0.000247827	0.000449714	1.11931	4
K00252	0	1	0.0178737	0.0136443	0.0172421	0.0149895	0.0159374	0.123426	4
K00253	0	1	0.023533	0.0185298	0.0224377	0.0210487	0.0213873	0.10096	4
K00254	0	1	0.000208613	nan	0	0.000142882	0.000117165	0.910321	3
K00255	0	1	7.03815e-05	0.000379408	0.000133306	3.47234e-05	0.000154455	1.00617	4
K00256	0	1	0.000101084	0	3.45629e-05	2.98496e-05	4.13741e-05	1.03076	4
K00257	0	1	0.0204296	0.0150817	0.0196177	0.017417	0.0181365	0.132413	4
K00258	0	1	0	nan	0	nan	0	-nan	2
K00259	0	1	0.00110927	0.00182726	0.00129042	0.000643241	0.00121755	0.401976	4
K00260	0	1	0.00026373	nan	5.50887e-05	0	0.000106273	1.30904	3
K00261	0	1	0.000769483	0.000693238	0.000744411	0.000661201	0.000717083	0.068242	4
K00262	0	1	0.0132911	0.00929006	0.00972652	0.00747699	0.00994617	0.244656	4
K00263	0	1	0.000453346	0.000368034	0.000547629	0.000434037	0.000450761	0.164593	4
K00264	0	1	0.0173989	0.0111161	0.0109459	0.0108062	0.0125668	0.256542	4
K00265	0	1	0.000485857	0.00114925	0.00114912	0.000480676	0.000816226	0.471039	4
K00266	0	1	0.00230427	0.0021659	0.0020038	0.00195186	0.00210646	0.0761062	4
K00271	0	1	0	0.000722165	4.50546e-05	0.00100377	0.000442747	1.12706	4
K00272	0	1	0.000224487	nan	0	0.000143105	0.000122531	0.927514	3
K00273	0	1	0.0130914	0.0128478	0.0126556	0.0119016	0.0126241	0.0406855	4
K00274	0	1	0.00163308	0.00248431	0.00274242	0.00170933	0.00214229	0.259042	4
K00275	0	1	0.00853958	0.0095165	0.010178	0.00619755	0.00860791	0.202389	4
K00276	0	1	0.0154083	0.0233119	0.0227225	0.0157121	0.0192887	0.223644	4
K00277	0	1	3.12061e-05	nan	0	nan	1.5603e-05	1.41421	2
K00278	0	1	0.00197317	0.00229742	0.0023401	0.00156548	0.00204404	0.175462	4
K00279	0	1	0.000509074	0.000360469	0.000458523	0.000546864	0.000468732	0.172253	4
K00280	0	1	0.000240112	0.000135744	0.000143892	0.000200821	0.000180142	0.274006	4
K00281	0	1	0.0169649	0.014797	0.018348	0.0137729	0.0159707	0.129578	4
K00282	0	1	0.000631177	0.000865372	0.000962333	0.000623234	0.000770529	0.22088	4
K00283	0	1	0.000489293	0.00051828	0.000630824	0.000573738	0.000553034	0.113167	4
K00284	0	1	0.000507935	0.000369153	0.000549436	0.000326734	0.000438315	0.244406	4
K00285	0	1	0.000834396	0.00107693	0.00114282	0.000934342	0.000997122	0.139468	4
K00286	0	1	0.00700955	0.00343137	0.00435954	0.00373881	0.00463482	0.351588	4
K00287	0	1	0.00174943	0.00137247	0.00157059	0.0014494	0.00153547	0.107007	4
K00288	0	1	0.0224079	0.0190721	0.0214069	0.0192714	0.0205396	0.0795278	4
K00289	0	1	0.000911619	0.000845153	0.00093519	0.000690944	0.000845726	0.130072	4
K00290	0	1	0.0184439	0.0154622	0.0173912	0.0150827	0.016595	0.0960539	4
K00293	0	1	0.0208172	0.0167967	0.01884	0.0180574	0.0186278	0.0904514	4
K00294	0	1	0.0259419	0.0172787	0.0191183	0.018595	0.0202335	0.191935	4
K00295	0	1	0.0124295	0.0134778	0.0162827	0.00961359	0.0129509	0.21281	4
K00297	0	1	0.016427	0.0138829	0.0152323	0.0131318	0.0146685	0.0994864	4
K00299	0	1	0.000887551	0.000734337	0.000788502	0.000759611	0.0007925	0.084694	4
K00301	0	1	0.000928765	0.00045221	0.000744398	0.000788043	0.000728354	0.274867	4
K00302	0	1	0.000594661	0.000508208	0.000600243	0.000524977	0.000557022	0.0848055	4
K00303	0	1	0.000671651	0.000604703	0.000722643	0.00055672	0.000638929	0.11433	4
K00304	0	1	0.00110975	0	0.00101139	0.00095468	0.000768955	0.671852	4
K00305	0	1	0.000124236	0.000293115	0.000375286	0.000209708	0.000250586	0.431003	4
K00306	0	1	0.000105775	nan	5.93599e-05	0.000114115	9.30833e-05	0.316937	3
K00308	0	1	nan	nan	0	0	0	-nan	2
K00309	0	1	0.00161158	0.00121911	0.00200494	0.00139637	0.001558	0.217218	4
K00311	0	1	0.017489	0.0161365	0.0195387	0.0170028	0.0175418	0.0823204	4
K00312	0	1	0.000225652	0.000103533	0.000188212	0.000209262	0.000181665	0.298876	4
K00313	0	1	0.000489024	0.000812419	0.00119188	0.00115792	0.000912811	0.362036	4
K00314	0	1	3.5985e-05	7.892e-05	0.000104192	0	5.47742e-05	0.841818	4
K00315	0	1	8.85887e-05	0.000257281	0.000150735	0.000116318	0.000153231	0.482135	4
K00316	0	1	0	nan	nan	8.78981e-05	4.3949e-05	1.41421	2
K00317	0	1	nan	nan	nan	0	0	-nan	1
K00318	0	1	0.0030188	0.00236804	0.00240766	0.00205484	0.00246233	0.163726	4
K00319	0	1	0.000189121	nan	nan	nan	0.000189121	-nan	1
K00320	0	1	7.02917e-05	nan	0	nan	3.51459e-05	1.41421	2
K00322	0	1	0.000472203	0.000378662	0.000516398	0.000471102	0.000459591	0.12605	4
K00323	0	1	0.0156752	0.0182042	0.0189094	0.0173808	0.0175424	0.0793931	4
K00324	0	1	0.000578951	0.000827399	0.000661997	0.00054627	0.000653654	0.192237	4
K00325	0	1	0.00253995	0.0045537	0.00310402	0.00366745	0.00346628	0.247739	4
K00326	0	1	0.024783	0.0237202	0.0259391	0.0214876	0.0239825	0.0789769	4
K00327	0	1	0.0210247	0.0193871	0.0208592	0.0180414	0.0198281	0.0706177	4
K00328	0	1	0.00631732	0.0052096	0.00618179	0.00531783	0.00575663	0.099635	4
K00329	0	1	0.00533615	0.00484301	0.00528621	0.00439568	0.00496526	0.0885496	4
K00330	0	1	0.000309028	0.00308625	0.000873901	0.000141379	0.00110264	1.23252	4
K00331	0	1	0.0144583	0.0113433	0.0119955	0.011042	0.0122098	0.127025	4
K00332	0	1	0.00354022	0.00433436	0.00569236	0.00263023	0.00404929	0.320531	4
K00333	0	1	0.00550404	0.00483492	0.00620453	0.00312195	0.00491636	0.268596	4
K00334	0	1	0.00130604	0.00292205	0.00306417	0.0010737	0.00209149	0.500611	4
K00335	0	1	0.0015818	0.00127377	0.00113155	0.0014392	0.00135658	0.144354	4
K00336	0	1	0.00183436	0.00157106	0.00169657	0.00152152	0.00165588	0.084517	4
K00337	0	1	0.00170753	0.00252978	0.00206055	0.00191935	0.0020543	0.169696	4
K00338	0	1	0.00333285	0.00139068	0.00166695	0.00168939	0.00201997	0.438488	4
K00339	0	1	0.000714427	0.00102415	0.00124153	0.000801067	0.000945293	0.250394	4
K00340	0	1	0.00060043	0.0015412	0.00128737	0.000622026	0.00101276	0.469181	4
K00341	0	1	0.00129148	0.00264296	0.00246025	0.0013395	0.00193355	0.371248	4
K00342	0	1	0.000685824	0.000858402	0.000832967	0.000486196	0.000715847	0.238819	4
K00343	0	1	0.00098282	0.00110584	0.00125328	0.00114582	0.00112194	0.0995642	4
K00344	0	1	0.00827452	0.00772702	0.00804669	0.00713434	0.00779564	0.0634669	4
K00346	0	1	0.000617781	0.000383575	0.000517128	0.000457285	0.000493942	0.200412	4
K00347	0	1	0.000134848	0.000258567	0.000218046	0.000239474	0.000212734	0.25618	4
K00348	0	1	0.000392116	0.000474481	0.000448455	0.000322981	0.000409508	0.16398	4
K00349	0	1	0.000326848	0	8.70158e-05	0.000191451	0.000151329	0.930264	4
K00350	0	1	0.00012053	5.98352e-05	0	4.76101e-05	5.69938e-05	0.870316	4
K00351	0	1	0.000197486	0.000231503	0.000251353	0.000168332	0.000212168	0.1731	4
K00354	0	1	0.00198752	0.00208189	0.00161586	0.00119307	0.00171959	0.235272	4
K00355	0	1	0.000527694	0.000499878	0.000685778	0.000343867	0.000514304	0.272304	4
K00356	0	1	0.00698059	0.00730704	0.00767125	0.0061836	0.00703562	0.0901425	4
K00357	0	1	nan	0.000133182	0	nan	6.6591e-05	1.41421	2
K00359	0	1	0.00376245	0.00523171	0.00464583	0.00445067	0.00452267	0.13395	4
K00360	0	1	0.000241597	0.000360532	0.000411035	0.000130604	0.000285942	0.439167	4
K00362	0	1	0.0189221	0.0182776	0.0170852	0.0138214	0.0170266	0.133217	4
K00363	0	1	0.000421844	0.000229704	0.000357574	0.000466733	0.000368964	0.279384	4
K00364	0	1	0	0.000197219	0.000213384	0.000116027	0.000131658	0.741035	4
K00365	0	1	0.0236122	0.0310232	0.0295916	0.0240892	0.0270791	0.13953	4
K00366	0	1	0.000221472	0.000243469	0.000209385	0.000235976	0.000227575	0.0667042	4
K00367	0	1	0.00453286	0.00180177	0.00222797	0.00455045	0.00327826	0.448163	4
K00368	0	1	0.000960068	0.00122896	0.00131682	0.0013188	0.00120616	0.140385	4
K00370	0	1	0.000919886	0.00118696	0.00104543	0.00088228	0.00100864	0.136655	4
K00371	0	1	0.000793417	0.000895338	0.00108209	0.000970104	0.000935237	0.130206	4
K00372	0	1	0.00192229	0.00133422	0.00163969	0.00182883	0.00168126	0.154355	4
K00373	0	1	0.00162145	0.00111843	0.00149258	0.00133655	0.00139225	0.155538	4
K00374	0	1	8.06446e-05	0.00135474	0.00200184	0.000159247	0.000899118	1.04351	4
K00375	0	1	0.000841201	0.00111556	0.00119032	0.000829163	0.000994061	0.187156	4
K00376	0	1	0.000304089	6.95007e-05	0.000329007	0.00028462	0.000246804	0.484555	4
K00380	0	1	0.014673	0.00894841	0.00975887	0.0100033	0.0108459	0.238886	4
K00381	0	1	0.0184768	0.0111076	0.0115608	0.0124972	0.0134106	0.25552	4
K00382	0	1	0.0325342	0.0224191	0.0221382	0.0279432	0.0262587	0.189064	4
K00383	0	1	0.0210978	0.0107902	0.0106712	0.0149193	0.0143696	0.341071	4
K00384	0	1	0.0194624	0.00875833	0.00957972	0.0142111	0.0130029	0.379159	4
K00385	0	1	nan	nan	7.96842e-05	3.43353e-05	5.70098e-05	0.562474	2
K00387	0	1	0.0264889	0.0176823	0.0202237	0.0231001	0.0218738	0.173271	4
K00389	0	1	0.00539609	0.00616856	0.00507536	0.00501682	0.00541421	0.0978563	4
K00390	0	1	0.00517887	0.00343068	0.0048226	0.00575931	0.00479787	0.206308	4
K00391	0	1	0.00195422	0.0029225	0.00272123	0.00200468	0.00240066	0.205648	4
K00392	0	1	0.000232673	0.000485005	0.000449649	0.000264746	0.000358018	0.356726	4
K00394	0	1	0.000187251	nan	0.000113053	0.000200105	0.000166803	0.281712	3
K00399	0	1	nan	0	nan	0	0	-nan	2
K00400	0	1	nan	2.81224e-05	4.08298e-05	0	2.29841e-05	0.909076	3
K00401	0	1	0.000168014	nan	0	0.000133276	0.00010043	0.883125	3
K00402	0	1	nan	nan	0	0	0	-nan	2
K00404	0	1	0.000380139	0.00050756	0.000616926	0.000467125	0.000492937	0.199376	4
K00405	0	1	0.00028858	0.000348817	0.00036345	0.000281405	0.000320563	0.129799	4
K00406	0	1	0.000339453	0.000292412	0.000803451	0.000352069	0.000446846	0.535125	4
K00407	0	1	0.000203417	0.000187759	0.000257931	0.000254902	0.000226002	0.158042	4
K00408	0	1	5.35457e-05	3.51759e-05	5.07846e-05	7.98666e-05	5.48432e-05	0.338044	4
K00411	0	1	0.0254542	0.0270834	0.0283112	0.0220591	0.025727	0.105369	4
K00412	0	1	0.00477136	0.00231978	0.00242267	0.0053224	0.00370905	0.421037	4
K00413	0	1	0.0261627	0.0262498	0.0274616	0.022549	0.0256058	0.0828849	4
K00414	0	1	0.000122846	0.000200059	0.000195852	7.49156e-05	0.000148418	0.407494	4
K00415	0	1	0.0169319	0.0153428	0.0165198	0.0144696	0.015816	0.0709466	4
K00416	0	1	0.0156728	0.016498	0.0173798	0.0134798	0.0157576	0.106035	4
K00417	0	1	0.0210888	0.0224972	0.0235059	0.0181463	0.0213096	0.10935	4
K00418	0	1	0.0153893	0.0161627	0.0164191	0.0128705	0.0152104	0.106518	4
K00419	0	1	0.00640362	0.00757327	0.00747359	0.00575813	0.00680215	0.128563	4
K00423	0	1	0.00175243	0.00222696	0.00238724	0.00178581	0.00203811	0.155886	4
K00425	0	1	0.000942957	0.0010346	0.00109004	0.000811917	0.000969879	0.125298	4
K00426	0	1	0.000528914	0.000570406	0.000575758	0.00045616	0.00053281	0.103643	4
K00427	0	1	0.00103181	nan	0	0	0.000343937	1.73205	3
K00428	0	1	0.0209358	0.0197914	0.0190906	0.0158715	0.0189223	0.114755	4
K00430	0	1	0.00180786	0.00123145	0.00147143	0.00204692	0.00163941	0.219672	4
K00431	0	1	4.71941e-05	4.20508e-05	0.000115235	0.000126091	8.26427e-05	0.534531	4
K00432	0	1	0.0222781	0.0258624	0.0262949	0.0194242	0.0234649	0.138078	4
K00433	0	1	0.000643408	0.000479763	0.000623197	0.00057837	0.000581185	0.125386	4
K00434	0	1	0.000424549	0.000465516	0.000392565	0.000444984	0.000431903	0.0720177	4
K00435	0	1	0.000268719	0.000803769	0.000144123	0.0002151	0.000357928	0.842562	4
K00436	0	1	0.000134971	0.000116685	0.000189167	7.7635e-05	0.000129615	0.357578	4
K00440	0	1	5.61243e-05	3.23988e-05	0.000206685	5.85549e-05	8.84407e-05	0.901255	4
K00441	0	1	0.000166599	0.000109143	0.000124148	0.000126262	0.000131538	0.186904	4
K00442	0	1	0.000249524	0.000312509	0.000323523	0.000170396	0.000263988	0.266669	4
K00443	0	1	4.90407e-05	0.000111347	3.62342e-05	2.29842e-05	5.49015e-05	0.712277	4
K00444	0	1	0.000143394	0.00016054	9.93451e-05	0.000133557	0.000134209	0.192078	4
K00445	0	1	0.000139988	0.00013799	0.000108727	0.00013956	0.000131566	0.115914	4
K00446	0	1	0.000326744	0.000371449	0.00069641	0.00028479	0.000419848	0.44716	4
K00448	0	1	0.000289907	0.000232587	0.00025821	0.000195979	0.000244171	0.162888	4
K00449	0	1	0.000757761	0.000710395	0.00063546	0.000710514	0.000703532	0.0718729	4
K00450	0	1	0.000798667	0.000724783	0.000631426	0.000636726	0.0006979	0.114144	4
K00451	0	1	0.0255717	0.0202173	0.0220537	0.0227627	0.0226513	0.0981314	4
K00452	0	1	0.0149025	0.0112528	0.0141882	0.0118411	0.0130461	0.135815	4
K00453	0	1	0.000828029	0.000721375	0.000953873	0.000546874	0.000762538	0.226009	4
K00454	0	1	0.000902229	0.00134293	0.00135482	0.00100971	0.00115242	0.200534	4
K00455	0	1	0.000224728	0.000192552	0.000215389	0.000134588	0.000191814	0.211007	4
K00456	0	1	0.0242912	0.0216407	0.0230869	0.0206607	0.0224199	0.0712192	4
K00457	0	1	0.0234622	0.0217764	0.0247682	0.0216795	0.0229216	0.0644956	4
K00458	0	1	nan	0	0	0	0	-nan	3
K00459	0	1	0.00455654	0.00391578	0.00405427	0.00353189	0.00401462	0.105488	4
K00461	0	1	0.000230129	0.000220095	0.000362449	0.000275076	0.000271937	0.238674	4
K00462	0	1	0.000369357	0.000238826	0.000446543	0.000332632	0.000346839	0.248671	4
K00463	0	1	0.024885	0.0204577	0.0213696	0.0212724	0.0219962	0.089507	4
K00464	0	1	0.000430633	0.000161745	0.000238828	0.00024154	0.000268186	0.426724	4
K00466	0	1	0.000268722	0.000248744	0.00026906	0.000233543	0.000255017	0.0673702	4
K00467	0	1	0.000264699	0	0.000238072	0.000192353	0.000173781	0.688477	4
K00469	0	1	0.00741454	0.0120617	0.013002	0.00604592	0.00963104	0.35484	4
K00470	0	1	nan	nan	nan	0	0	-nan	1
K00471	0	1	0.00218432	0.00194412	0.00209749	0.00172256	0.00198712	0.101861	4
K00472	0	1	0.00417724	0.00767091	0.00729054	0.002839	0.00549442	0.430048	4
K00473	0	1	0.000120422	0	0.000258898	0.000219095	0.000149604	0.771908	4
K00474	0	1	0.00331018	0.00283385	0.003908	0.00285263	0.00322617	0.156566	4
K00476	0	1	0.00010268	nan	nan	0.000197989	0.000150334	0.448291	2
K00477	0	1	nan	0.00083158	0.00128883	nan	0.0010602	0.304964	2
K00479	0	1	6.15661e-05	7.17867e-05	9.51425e-05	8.89806e-05	7.9369e-05	0.194594	4
K00480	0	1	0.0059884	0.00885615	0.00780551	0.00405774	0.00667695	0.31602	4
K00481	0	1	0.0014315	0.00126745	0.00123786	0.00106652	0.00125083	0.119525	4
K00483	0	1	0.000364724	0.000126417	0.000918192	0.000194021	0.000400838	0.896082	4
K00484	0	1	0	nan	nan	nan	0	-nan	1
K00485	0	1	0.00126323	0.000962355	0.00104158	0.000804473	0.00101791	0.187589	4
K00486	0	1	0.0160505	0.0184373	0.0196363	0.0124974	0.0166554	0.188964	4
K00487	0	1	0.00174877	0.00127379	0.00131891	0.00162458	0.00149151	0.155359	4
K00488	0	1	8.16693e-05	nan	0	5.76311e-05	4.64335e-05	0.903881	3
K00489	0	1	0	0	nan	5.78556e-05	1.92852e-05	1.73205	3
K00491	0	1	nan	0	0	nan	0	-nan	2
K00492	0	1	0.00738618	0.00763549	0.00820683	0.00717464	0.00760078	0.0586487	4
K00493	0	1	0.000649208	0.000374937	0.000475582	0.000788936	0.000572166	0.320927	4
K00494	0	1	nan	0	nan	nan	0	-nan	1
K00495	0	1	0.00486086	0.00678026	0.00769694	0.00561074	0.0062372	0.200945	4
K00496	0	1	0.00206983	0.0015914	0.000332828	0.000153011	0.00103677	0.906766	4
K00497	0	1	0.002254	0.00250283	0.00264979	0.00198952	0.00234904	0.123477	4
K00499	0	1	nan	0	nan	nan	0	-nan	1
K00500	0	1	0.000423275	0.00046421	0.000503527	0.000397325	0.000447084	0.104289	4
K00501	0	1	0.000105618	nan	0	nan	5.2809e-05	1.41421	2
K00502	0	1	0.000310382	0.000222519	0.000504978	0.00010521	0.000285772	0.58992	4
K00503	0	1	nan	0	9.35051e-05	0	3.11684e-05	1.73205	3
K00504	0	1	0.000777702	0.000685161	0.000889808	0.000807561	0.000790058	0.106933	4
K00505	0	1	0.0064983	0.00899263	0.00916687	0.00616864	0.00770661	0.206687	4
K00506	0	1	0.00011538	0.000161366	0.000185408	0.000133539	0.000148923	0.206886	4
K00507	0	1	0.0311588	0.029015	0.0300525	0.0293016	0.029882	0.0320277	4
K00508	0	1	0.000468361	0.001053	0.00154139	0.000349862	0.000853153	0.647317	4
K00509	0	1	0.000131604	3.79626e-05	4.48871e-05	0	5.36134e-05	1.03727	4
K00510	0	1	0.000339982	0.000160676	0.000290548	0.000262303	0.000263377	0.287117	4
K00511	0	1	0.0173521	0.018212	0.0167774	0.0148392	0.0167952	0.085206	4
K00512	0	1	5.38757e-05	0.000196671	nan	0.000126578	0.000125708	0.567995	3
K00513	0	1	0.000283156	0	nan	0.000182869	0.000155342	0.924228	3
K00514	0	1	4.22295e-05	0.000184745	0.000153161	9.2274e-05	0.000118102	0.537611	4
K00515	0	1	7.57726e-05	nan	5.60718e-05	0.00014427	9.20381e-05	0.50299	3
K00517	0	1	0.00539996	0.00642598	0.00669609	0.00485716	0.0058448	0.147701	4
K00518	0	1	0	0	0	nan	0	-nan	3
K00520	0	1	0.00126012	0.0011364	0.000984596	0.00120613	0.00114681	0.104128	4
K00521	0	1	0.00394214	0.00374297	0.0043336	0.00336537	0.00384602	0.104933	4
K00522	0	1	0.000327139	0.000205573	0.00018091	0.000226009	0.000234908	0.273267	4
K00523	0	1	0.000435939	0.00014994	0.000373264	0.000670225	0.000407342	0.52527	4
K00524	0	1	7.67653e-05	0	0	9.44079e-05	4.27933e-05	1.1669	4
K00525	0	1	0.00138632	0.00164763	0.00150751	0.00123086	0.00144308	0.122826	4
K00526	0	1	0.000753533	0.00223697	0.000669312	0.000557238	0.00105426	0.751767	4
K00527	0	1	0.000619228	0.000858246	0.000744284	0.000568364	0.00069753	0.186612	4
K00528	0	1	0.00710864	0.00204283	0.00306003	0.00484508	0.00426415	0.521105	4
K00529	0	1	0.000400855	0.000460721	0.000304249	0.000451799	0.000404406	0.17752	4
K00531	0	1	0	7.10077e-05	2.00553e-05	1.19864e-05	2.57624e-05	1.21373	4
K00532	0	1	0.00356162	0.00350802	0.00388439	0.00254431	0.00337459	0.171263	4
K00533	0	1	nan	nan	0	nan	0	-nan	1
K00537	0	1	3.88191e-05	0.000443472	0.000400979	0.000262582	0.000286463	0.636266	4
K00540	0	1	0.0116869	0.00963143	0.0100433	0.011096	0.0106144	0.0889552	4
K00542	0	1	0.000320719	0.000345576	0.000354179	0.000304523	0.000331249	0.0687572	4
K00543	0	1	0.000105961	0.000934171	nan	0.000110189	0.00038344	1.24387	3
K00544	0	1	0.000168218	nan	nan	nan	0.000168218	-nan	1
K00545	0	1	nan	0.00039584	0.00159145	0	0.00066243	1.25076	3
K00546	0	1	0.000124509	0.000268873	0.00030458	0.000150217	0.000212045	0.415412	4
K00547	0	1	0.00977642	0.00673418	0.00846457	0.00734516	0.00808008	0.165688	4
K00548	0	1	0.0011233	0.000957191	0.00105257	0.00109374	0.0010567	0.0685181	4
K00549	0	1	0.0207345	0.0160603	0.0163012	0.0194493	0.0181363	0.127939	4
K00550	0	1	0.0153269	0.0116071	0.0132936	0.0133003	0.013382	0.113718	4
K00551	0	1	7.62855e-05	nan	nan	0	3.81428e-05	1.41421	2
K00552	0	1	nan	nan	nan	0	0	-nan	1
K00553	0	1	nan	0	nan	0	0	-nan	2
K00554	0	1	0.000698683	0.00126569	0.00121473	0.00090097	0.00102002	0.262877	4
K00555	0	1	0.00736169	0.00590521	0.00606052	0.00326448	0.00564797	0.304174	4
K00556	0	1	0.000150572	0.000162808	0.000282694	0.000144444	0.00018513	0.35375	4
K00557	0	1	0.000448504	0.000495392	0.00113319	0.000386324	0.000615853	0.564701	4
K00558	0	1	0.00114795	0.000785094	0.000768246	0.00111032	0.000952902	0.214283	4
K00559	0	1	0.0175396	0.0126446	0.0142991	0.0152019	0.0149213	0.136826	4
K00560	0	1	0.00885781	0.00724893	0.00960714	0.00652045	0.00805858	0.17634	4
K00563	0	1	0.000811276	0.00141295	0.00112484	0.000398159	0.000936806	0.464464	4
K00564	0	1	0.000706073	0.00088356	0.000637874	0.000492946	0.000680113	0.23842	4
K00565	0	1	0.0092944	0.0103715	0.0112138	0.00734314	0.00955571	0.174888	4
K00566	0	1	0.000639525	0.000846702	0.00101901	0.000696903	0.000800535	0.212145	4
K00567	0	1	0.000583285	0.000771808	0.000782906	0.000388319	0.000631579	0.294902	4
K00568	0	1	0.00394673	0.003512	0.002911	0.00320174	0.00339287	0.130672	4
K00569	0	1	0.000162924	0.000146643	4.08065e-05	6.34801e-05	0.000103463	0.583251	4
K00570	0	1	nan	0	0.000160894	nan	8.0447e-05	1.41421	2
K00571	0	1	0.000551355	0.000871473	0.00147559	0.00122032	0.00102968	0.392095	4
K00572	0	1	5.95412e-05	nan	nan	9.65335e-05	7.80373e-05	0.335192	2
K00573	0	1	0.0115849	0.0100018	0.0102818	0.0103203	0.0105472	0.0669572	4
K00574	0	1	0.00698058	0.0100345	0.0109452	0.00566912	0.00840735	0.296341	4
K00575	0	1	0.000830995	0.000970332	0.000800773	0.000760594	0.000840673	0.108392	4
K00577	0	1	0.000338798	0.00021338	0.000253819	0.000322432	0.000282107	0.208344	4
K00579	0	1	nan	nan	0	0	0	-nan	2
K00581	0	1	nan	4.49043e-05	0.000115806	0	5.35701e-05	1.08992	3
K00584	0	1	0.000264659	0.000237797	0.00034272	0.000249903	0.00027377	0.17263	4
K00586	0	1	0.016443	0.0121593	0.0136476	0.0131208	0.0138427	0.132908	4
K00587	0	1	0.0066682	0.00647606	0.00823109	0.00595829	0.00683341	0.143242	4
K00588	0	1	0.00132933	0	0	0.00109644	0.000606442	1.1653	4
K00589	0	1	0.0106661	0.00817273	0.00886103	0.00740134	0.0087753	0.158904	4
K00591	0	1	0.00270092	0.00156111	0.00118695	0.00215214	0.00190028	0.350167	4
K00592	0	1	0.00132677	0.000838541	0.0012622	0.00101797	0.00111137	0.20274	4
K00594	0	1	0	0	0	nan	0	-nan	3
K00595	0	1	0.000861563	0.000954288	0.00104308	0.000628221	0.000871788	0.204741	4
K00596	0	1	0.00233992	0.000710043	0.00337228	0.0012144	0.00190916	0.623204	4
K00597	0	1	0.000197404	0	0.000173179	0.000210619	0.000145301	0.675151	4
K00598	0	1	0.00075245	0.000673252	0.000807432	0.000561561	0.000698674	0.152744	4
K00599	0	1	0.00430497	0.00244912	0.00327375	0.00208386	0.00302792	0.325689	4
K00600	0	1	0.023386	0.0202466	0.0217079	0.019673	0.0212534	0.0781008	4
K00601	0	1	0.00894651	0.0081613	0.0078932	0.00713012	0.00803278	0.0933175	4
K00602	0	1	0.015937	0.0128347	0.0147668	0.0109085	0.0136117	0.16236	4
K00603	0	1	0.000341027	0.00035029	0.000477686	0.000249379	0.000354596	0.264673	4
K00604	0	1	0.00326013	0.00269617	0.00273531	0.00186237	0.00263849	0.218982	4
K00605	0	1	0.0109302	0.00687478	0.00759131	0.00980593	0.00880055	0.214767	4
K00606	0	1	0.00968983	0.00603935	0.00864335	0.00808178	0.00811358	0.189189	4
K00609	0	1	0.000683177	0.00101974	0.000959499	0.000708758	0.000842793	0.203647	4
K00610	0	1	0.000171401	3.32902e-05	0.000105008	0.000142075	0.000112944	0.52812	4
K00611	0	1	0.0130618	0.0056182	0.00773919	0.0119206	0.00958495	0.364836	4
K00612	0	1	0.000442023	0.000411183	0.000479066	0.000319799	0.000413018	0.164789	4
K00613	0	1	0.00110989	0.0035174	0.00215683	0.000999842	0.00194599	0.601334	4
K00615	0	1	0.0267232	0.0204256	0.020038	0.0230923	0.0225698	0.136639	4
K00616	0	1	0.027456	0.0157216	0.0147845	0.0237298	0.020423	0.302226	4
K00618	0	1	0.00682733	0.0121203	0.0143991	0.00609555	0.00986057	0.410197	4
K00619	0	1	0.00043293	0.000482268	0.000492021	0.000451276	0.000464624	0.0588716	4
K00620	0	1	0.00982682	0.00984748	0.00980318	0.00528675	0.00869106	0.261143	4
K00621	0	1	0.0155817	0.0169854	0.0191692	0.0135594	0.0163239	0.14465	4
K00622	0	1	0.000257314	0.000255621	0.0002544	0.000203764	0.000242775	0.107238	4
K00623	0	1	0.000160781	9.58878e-05	0	0.000164206	0.000105219	0.730527	4
K00624	0	1	0.0141906	0.0137891	0.0148448	0.00960998	0.0131086	0.181	4
K00625	0	1	0.000482029	0.000428326	0.000441473	0.000408865	0.000440173	0.0703187	4
K00626	0	1	0.0203694	0.0108501	0.0158371	0.0156176	0.0156685	0.248132	4
K00627	0	1	0.015735	0.00997587	0.00998712	0.012596	0.0120735	0.226489	4
K00629	0	1	0.000345629	0.000328403	0.000464252	0.000305798	0.00036102	0.195909	4
K00630	0	1	0.00013996	0.000171844	0.000216153	0.000175575	0.000175883	0.17764	4
K00631	0	1	0.00165014	0.000768618	0.0015863	0.00152915	0.00138355	0.298452	4
K00632	0	1	0.0110579	0.014669	0.014705	0.00973431	0.0125416	0.202179	4
K00633	0	1	0.00139856	0.000913332	0.000612649	0.000235957	0.000790125	0.621735	4
K00634	0	1	7.39038e-05	nan	4.11303e-05	0.000153678	8.95707e-05	0.646265	3
K00635	0	1	nan	0	0	nan	0	-nan	2
K00637	0	1	0.0185084	0.0183737	0.0201582	0.0175975	0.0186595	0.0577077	4
K00638	0	1	0.000515007	6.27092e-05	0.000864554	0.00113525	0.00064438	0.719302	4
K00639	0	1	0.000811108	0.0016767	0.000889713	0.00083277	0.00105257	0.396555	4
K00640	0	1	0.000644073	0.000596348	0.000655865	0.000575157	0.000617861	0.0621087	4
K00641	0	1	0.0175045	0.016459	0.0192714	0.015492	0.0171817	0.0941378	4
K00643	0	1	0.018726	0.0174185	0.0181832	0.0140079	0.0170839	0.124073	4
K00645	0	1	0.00649793	0.00616511	0.00857295	0.00540683	0.0066607	0.203301	4
K00646	0	1	nan	nan	nan	0	0	-nan	1
K00647	0	1	0.00085074	0.00242917	0.00270252	0.000655281	0.00165943	0.636119	4
K00648	0	1	0.000944535	0.000869592	0.000869953	0.000835228	0.000879827	0.0524082	4
K00649	0	1	0	0.00015228	0.000113675	nan	8.86517e-05	0.892977	3
K00650	0	1	nan	nan	0	nan	0	-nan	1
K00651	0	1	0.000407022	0.000348349	0.00052165	0.000298503	0.000393881	0.243815	4
K00652	0	1	0.00392838	0.00126785	0.00155553	0.00223805	0.00224745	0.530465	4
K00654	0	1	0.0191877	0.0139063	0.0166938	0.0172522	0.01676	0.130194	4
K00655	0	1	0.000808082	0.000696389	0.00123686	0.000961526	0.000925714	0.252973	4
K00656	0	1	0.00103785	0.00107607	0.0011078	0.00105862	0.00107008	0.0276629	4
K00657	0	1	0.000937923	0.000841876	0.000684277	0.000851441	0.000828879	0.127447	4
K00658	0	1	0.0251898	0.0249942	0.0260623	0.0216608	0.0244768	0.079009	4
K00659	0	1	0.000299686	4.8732e-05	0.000117859	0.000187326	0.000163401	0.655042	4
K00660	0	1	0	nan	nan	nan	0	-nan	1
K00661	0	1	0.00418582	0.00480572	0.00592171	0.00392033	0.00470839	0.189002	4
K00662	0	1	0.000179272	9.83569e-05	0.000173808	7.73565e-05	0.000132198	0.393061	4
K00663	0	1	0	nan	nan	nan	0	-nan	1
K00665	0	1	0.000657072	0.000830801	0.000545691	0.000478901	0.000628116	0.244886	4
K00666	0	1	0.00256101	0.003628	0.00450596	0.00251011	0.00330127	0.289064	4
K00667	0	1	0.0268138	0.0183052	0.0198052	0.0258096	0.0226835	0.187531	4
K00668	0	1	0.027232	0.0187835	0.0214914	0.0263285	0.0234589	0.170869	4
K00669	0	1	0.000192007	7.8851e-05	6.21807e-05	0.00010124	0.00010857	0.533124	4
K00670	0	1	0.0137565	0.0110035	0.0131827	0.0113294	0.012318	0.110143	4
K00671	0	1	0.0162095	0.0148548	0.0159637	0.0135037	0.0151329	0.081657	4
K00672	0	1	0.000114947	4.08473e-05	9.7671e-05	0.000252063	0.000126382	0.708704	4
K00673	0	1	0.000641133	9.68822e-05	0.000184308	0.000207582	0.000282476	0.863107	4
K00674	0	1	0.00125114	0.00291963	0.00210232	0.00106842	0.00183538	0.464072	4
K00675	0	1	0.00158546	0.000474526	0.000683598	0.000947588	0.000922793	0.522675	4
K00676	0	1	0	0	nan	nan	0	-nan	2
K00677	0	1	0.00041755	0.000683989	0.00032928	0.000328267	0.000439771	0.382255	4
K00679	0	1	0.0166608	0.0140425	0.0160896	0.014713	0.0153765	0.078561	4
K00680	0	1	0.00119906	0.00223223	0.00214079	0.00206133	0.00190835	0.250472	4
K00681	0	1	0.00175869	0.0103506	0.0105538	0.00129949	0.00599065	0.860648	4
K00682	0	1	0.000365853	0.000467666	0.000561421	0.000421969	0.000454227	0.182084	4
K00683	0	1	0.00471139	0.0069098	0.00746364	0.00436463	0.00586237	0.264795	4
K00684	0	1	0.000717814	0.0007683	0.000774519	0.000750502	0.000752784	0.0337918	4
K00685	0	1	0.000923499	0.00115962	0.00154183	0.000676687	0.00107541	0.342374	4
K00686	0	1	8.25518e-05	0	7.07132e-05	4.848e-05	5.04363e-05	0.723093	4
K00687	0	1	7.68811e-05	6.97325e-05	0.00010872	4.31544e-05	7.4622e-05	0.361401	4
K00688	0	1	0.0273431	0.0274054	0.028084	0.0251733	0.0270014	0.0468165	4
K00689	0	1	2.79761e-05	nan	0	nan	1.39881e-05	1.41421	2
K00690	0	1	0.001329	0.00100776	0.000809462	0.00111988	0.00106653	0.20347	4
K00691	0	1	0.000370302	0.000196181	0.000421211	0.000133619	0.000280328	0.489756	4
K00692	0	1	0.000186183	4.29101e-05	nan	0.000317826	0.000182306	0.754219	3
K00693	0	1	0.0250568	0.0230717	0.0250284	0.0213692	0.0236315	0.0749616	4
K00694	0	1	0.00207396	0.000965156	0.00112147	0.00176217	0.00148069	0.35438	4
K00695	0	1	0.000395135	7.19127e-05	0.000267635	0.000233718	0.0002421	0.54956	4
K00696	0	1	0.000428699	0.000325688	0.000400951	0.000445224	0.000400141	0.132178	4
K00697	0	1	0.0239405	0.0174264	0.0179568	0.0213078	0.0201579	0.151384	4
K00698	0	1	0.0275216	0.0240946	0.0261734	0.0254481	0.0258094	0.0554084	4
K00699	0	1	0.000361778	0.00046586	0.000406899	0.000264035	0.000374643	0.22733	4
K00700	0	1	0.0222611	0.0217417	0.0231319	0.0189076	0.0215106	0.084965	4
K00701	0	1	0.000455049	0	9.95984e-05	0.000576913	0.00028289	0.978165	4
K00703	0	1	0.000909073	0.00092273	0.0010679	0.000866888	0.000941648	0.0928795	4
K00705	0	1	0.000612126	0.000599062	0.000932035	0.000611223	0.000688612	0.235825	4
K00706	0	1	0.0202395	0.016252	0.0193671	0.0190901	0.0187372	0.092205	4
K00710	0	1	0.00231717	0.0026099	0.00239836	0.00233985	0.00241632	0.0552531	4
K00712	0	1	nan	nan	nan	8.29072e-05	8.29072e-05	-nan	1
K00714	0	1	0.000142847	6.77486e-05	0.000177859	0.000114104	0.00012564	0.370695	4
K00715	0	1	nan	nan	0	nan	0	-nan	1
K00716	0	1	nan	nan	0	nan	0	-nan	1
K00717	0	1	0.000596118	0.000413281	0.000688221	0.000526562	0.000556045	0.20851	4
K00718	0	1	0	nan	nan	nan	0	-nan	1
K00720	0	1	0.00845641	0.00825704	0.0109648	0.00815605	0.00895857	0.149945	4
K00721	0	1	0.0212061	0.0178921	0.0183194	0.0166787	0.0185241	0.103559	4
K00726	0	1	0.0003431	0.000401263	0.000507957	0.000256152	0.000377118	0.280176	4
K00727	0	1	nan	4.05907e-05	6.13305e-05	0	3.39737e-05	0.918241	3
K00728	0	1	0.0269855	0.0252416	0.0259673	0.0234672	0.0254154	0.05834	4
K00729	0	1	0.0120414	0.00885757	0.0088192	0.0106518	0.0100925	0.15411	4
K00731	0	1	0.000257364	6.67986e-05	0.00027053	2.3805e-05	0.000154624	0.824983	4
K00734	0	1	0.000528629	0.000684267	0.000661535	0.000467397	0.000585457	0.178379	4
K00735	0	1	0.000122715	4.617e-05	3.23607e-05	2.61877e-05	5.68583e-05	0.786026	4
K00736	0	1	0	0.000173411	0.000308605	0.000126329	0.000152086	0.838149	4
K00737	0	1	0.000517054	0.000493428	0.000492482	0.000504553	0.000501879	0.0229255	4
K00738	0	1	0	nan	0	0	0	-nan	3
K00739	0	1	0	nan	nan	2.79093e-05	1.39547e-05	1.41421	2
K00741	0	1	0.000133087	0	8.74425e-06	0	3.54578e-05	1.83927	4
K00742	0	1	9.95477e-05	0.000150181	0	0.000123918	9.34117e-05	0.70245	4
K00744	0	1	nan	nan	nan	0	0	-nan	1
K00746	0	1	7.0203e-05	nan	nan	nan	7.0203e-05	-nan	1
K00747	0	1	nan	0.000180491	0	0	6.01637e-05	1.73205	3
K00748	0	1	0.0007719	0.000783594	0.000870286	0.000674954	0.000775183	0.103126	4
K00749	0	1	0.000293433	0.000282042	0.000369529	0.000259452	0.000301114	0.158565	4
K00750	0	1	0.00967925	0.00691878	0.00722035	0.00824527	0.00801591	0.155414	4
K00752	0	1	0.000525211	0.000479642	0.000584156	0.000262097	0.000462776	0.303518	4
K00753	0	1	0	0.000183937	0.000289334	8.49579e-05	0.000139557	0.895546	4
K00754	0	1	0.000335131	0.000282468	0.000309085	0.000179414	0.000276525	0.246694	4
K00756	0	1	0.000473136	0.000982719	0.000637317	0.000855682	0.000737213	0.307355	4
K00757	0	1	0.000237241	0.000232968	0.00025768	0.0005672	0.000323772	0.502338	4
K00758	0	1	0.001034	0.000898642	0.000927722	0.000664263	0.000881157	0.176882	4
K00759	0	1	0.0142969	0.0129608	0.0146741	0.0123926	0.0135811	0.0795805	4
K00760	0	1	0.000777432	0.0007915	0.000757929	0.000521317	0.000712044	0.179616	4
K00761	0	1	0.0195985	0.0213971	0.0211211	0.0167183	0.0197087	0.108824	4
K00762	0	1	0.0147549	0.0135596	0.0137738	0.0106308	0.0131798	0.134844	4
K00763	0	1	0.00328453	0.00303047	0.00351592	0.00290804	0.00318474	0.085031	4
K00764	0	1	0.00857098	0.0067249	0.00772829	0.00557704	0.0071503	0.180705	4
K00765	0	1	0.0139649	0.0106185	0.0109821	0.00988992	0.0113639	0.157737	4
K00766	0	1	0.00469481	0.00239637	0.00334858	0.00238173	0.00320537	0.340412	4
K00767	0	1	0.00518694	0.0028248	0.00343005	0.00403176	0.00386839	0.260501	4
K00768	0	1	0.000851998	0.000968199	0.000989583	0.000819215	0.000907249	0.0928681	4
K00769	0	1	1.30775e-05	5.43051e-05	6.52927e-05	0.00116653	0.000324801	1.72906	4
K00770	0	1	0.000351445	0.000288591	0.000294417	0.000273812	0.000302066	0.112698	4
K00771	0	1	0.000882066	0.000728375	0.000599087	0.000471975	0.000670376	0.262106	4
K00772	0	1	0.0154307	0.00961356	0.0122743	0.0104908	0.0119523	0.214988	4
K00773	0	1	0.0114191	0.012181	0.0134387	0.00801302	0.011263	0.206087	4
K00774	0	1	0	0.000142863	nan	nan	7.14315e-05	1.41421	2
K00775	0	1	5.79207e-05	6.92087e-05	7.10668e-05	0.000105902	7.60246e-05	0.272913	4
K00776	0	1	nan	nan	0	nan	0	-nan	1
K00777	0	1	0.00107982	0.0016681	0.00124081	0.00152044	0.00137729	0.193091	4
K00778	0	1	0.000470226	0.000787815	0.000910918	0.000546071	0.000678758	0.302989	4
K00779	0	1	0.000261507	0.00043901	0.000441869	0.00018832	0.000332677	0.384687	4
K00780	0	1	5.09478e-05	6.45539e-05	nan	nan	5.77508e-05	0.166594	2
K00782	0	1	0.000841817	0.000874817	0.00127019	0.000907672	0.000973624	0.204936	4
K00783	0	1	0.000352403	0.000514391	0.000482153	0.000383164	0.000433028	0.178979	4
K00784	0	1	0.00260348	0.00237523	0.00260594	0.00199015	0.0023937	0.121139	4
K00785	0	1	0	0	nan	nan	0	-nan	2
K00786	0	1	0	nan	0	nan	0	-nan	2
K00787	0	1	0.0185479	0.0134953	0.015192	0.0149773	0.0155531	0.137224	4
K00788	0	1	0.00121207	0.000953412	0.000667865	0.00107568	0.000977257	0.237138	4
K00789	0	1	0.0221686	0.0146604	0.0183897	0.0192482	0.0186167	0.166195	4
K00790	0	1	0.000890152	0.00113922	0.00116945	0.00086811	0.00101673	0.156995	4
K00791	0	1	0.00366226	0.00160429	0.00207939	0.00206368	0.00235241	0.382847	4
K00793	0	1	0.0139138	0.0107163	0.0101682	0.0123939	0.0117981	0.143992	4
K00794	0	1	0.0164895	0.0126221	0.012452	0.0139102	0.0138684	0.134457	4
K00795	0	1	0.00153595	0.00183805	0.00181	0.00145989	0.00166097	0.115091	4
K00796	0	1	0.00125374	0.00101368	0.00100841	0.00109094	0.00109169	0.104818	4
K00797	0	1	0.020629	0.0257112	0.0267303	0.0152579	0.0220821	0.238853	4
K00798	0	1	0.00106179	0.00122438	0.00108827	0.000750865	0.00103133	0.194005	4
K00799	0	1	0.0156792	0.0113574	0.0125883	0.0130731	0.0131745	0.138091	4
K00800	0	1	0.000858375	0.00079853	0.000811472	0.000751389	0.000804941	0.0546565	4
K00801	0	1	0.0166292	0.0164089	0.0182731	0.0145627	0.0164685	0.0922098	4
K00802	0	1	nan	0	nan	nan	0	-nan	1
K00803	0	1	0.000216218	0.000351767	0.000346143	0.000235558	0.000287422	0.248857	4
K00804	0	1	0.0125104	0.0110115	0.0152706	0.0113416	0.0125335	0.154363	4
K00805	0	1	0.00058672	0.00103676	0.000874671	0.000469523	0.000741919	0.350478	4
K00806	0	1	0.000680774	0.000688397	0.000800633	0.00075903	0.000732208	0.0787174	4
K00808	0	1	0.00013228	0	0.000109908	3.86883e-05	7.02191e-05	0.876021	4
K00809	0	1	0.00667184	0.00931074	0.0110479	0.00528645	0.00807923	0.320461	4
K00811	0	1	0.00226817	0.00230751	0.00226263	0.00166527	0.0021259	0.144754	4
K00812	0	1	0.000500883	0.000677039	0.000696553	0.000477565	0.00058801	0.195136	4
K00813	0	1	0.000119095	0.000440993	0.000386769	0.000157561	0.000276105	0.584522	4
K00814	0	1	0.0203899	0.0237842	0.0228857	0.0190441	0.021526	0.101775	4
K00815	0	1	0.00017224	0.000127632	0.000327229	0.000209394	0.000209124	0.40903	4
K00816	0	1	0	0.000888908	0	1.03088e-05	0.000224804	1.96955	4
K00817	0	1	0.0116221	0.00396275	0.00575488	0.00455353	0.00647332	0.542625	4
K00818	0	1	0.0101337	0.00393757	0.00433391	0.00618752	0.00614818	0.460659	4
K00819	0	1	0.0273617	0.0230805	0.0243922	0.0261044	0.0252347	0.0745978	4
K00820	0	1	0.0237605	0.0187604	0.0216532	0.0224411	0.0216538	0.0977102	4
K00821	0	1	0.000493621	0.000435613	0.000443319	0.000407387	0.000444985	0.0807108	4
K00822	0	1	0.000212482	0.000295739	0.000292678	0.000137206	0.000234526	0.321785	4
K00823	0	1	0.000707033	0.000614466	0.00068091	0.000669841	0.000668063	0.0583554	4
K00824	0	1	0.0011785	0.000768227	0.00085731	0.00118021	0.000996062	0.215601	4
K00825	0	1	0	nan	0.000111854	5.3215e-05	5.5023e-05	1.01683	3
K00826	0	1	0.0219716	0.0274108	0.0263159	0.0192529	0.0237378	0.160177	4
K00827	0	1	0	8.76336e-05	0	nan	2.92112e-05	1.73205	3
K00830	0	1	0.021224	0.0174263	0.0183467	0.0181188	0.0187789	0.0892681	4
K00831	0	1	0.0146973	0.0123949	0.0128668	0.011796	0.0129388	0.0967308	4
K00832	0	1	0.00145089	0.00225972	0.00213226	0.00140681	0.00181242	0.246255	4
K00833	0	1	0.00405786	0.00153257	0.00187988	0.00337581	0.00271153	0.443346	4
K00835	0	1	0.000259238	0.000271023	0.000196434	0.000184172	0.000227717	0.192151	4
K00836	0	1	0.00109994	0.00052196	0.000639954	0.000784665	0.00076163	0.328008	4
K00837	0	1	0.00479714	0.00302059	0.00342052	0.00308126	0.00357988	0.231955	4
K00838	0	1	0.0167604	0.0162913	0.0177396	0.017873	0.0171661	0.0446002	4
K00839	0	1	0.000239356	0.000114544	0.00020622	0.000188907	0.000187257	0.281971	4
K00840	0	1	0.000207967	0.000139859	0.000129351	0	0.000119294	0.727859	4
K00841	0	1	0.000204333	0.000148507	0.000204423	7.7484e-05	0.000158687	0.379377	4
K00843	0	1	0.00314473	nan	nan	0	0.00157237	1.41421	2
K00844	0	1	0.0226211	0.020621	0.0216345	0.0198416	0.0211796	0.057097	4
K00845	0	1	0.000607734	0.000878898	0.000990002	0.000490074	0.000741677	0.313064	4
K00846	0	1	0.00163806	0.00247671	0.00352018	0.00154716	0.00229553	0.399651	4
K00847	0	1	0.00103169	0.000905287	0.000775589	0.0011379	0.000962617	0.162892	4
K00848	0	1	0.00108345	0.00101316	0.00114159	0.00108909	0.00108182	0.0487442	4
K00849	0	1	0.0088929	0.00755417	0.00747427	0.00490993	0.00720782	0.230917	4
K00850	0	1	0.0152741	0.0130574	0.0139915	0.0114328	0.0134389	0.120316	4
K00851	0	1	0.0184826	0.00639631	0.00571942	0.0164931	0.0117729	0.565253	4
K00852	0	1	0.00712324	0.00759685	0.00856027	0.0049192	0.00704989	0.218609	4
K00853	0	1	0.000381595	0.00144327	0.00258401	0.000901361	0.00132756	0.710433	4
K00854	0	1	0.00822257	0.00446815	0.0053381	0.00672803	0.00618921	0.265674	4
K00855	0	1	0.000147815	0.000284059	0.000241532	0.000307601	0.000245252	0.287368	4
K00856	0	1	0.0167832	0.0109007	0.0119701	0.0140238	0.0134194	0.193006	4
K00857	0	1	0.000908159	0.0012826	0.0010214	0.000859473	0.00101791	0.185725	4
K00858	0	1	0.00737465	0.00814475	0.00885608	0.00386591	0.00706035	0.313565	4
K00859	0	1	0.00985428	0.00967356	0.0107024	0.0074804	0.00942766	0.145685	4
K00860	0	1	0.0177084	0.0184616	0.0188317	0.0133766	0.0170946	0.147552	4
K00861	0	1	0.0137945	0.0104087	0.0122917	0.0111921	0.0119217	0.123143	4
K00862	0	1	nan	0	nan	nan	0	-nan	1
K00863	0	1	0.012084	0.00919238	0.00958835	0.0102551	0.01028	0.124528	4
K00864	0	1	0.0170143	0.0130563	0.0150602	0.0152257	0.0150891	0.10726	4
K00865	0	1	0.00180961	0.00148026	0.00190154	0.00226096	0.00186309	0.172315	4
K00866	0	1	0.0153926	0.016545	0.0177918	0.014346	0.0160188	0.0926691	4
K00867	0	1	3.43886e-05	0.00294201	0.00148424	0.000756049	0.00130417	0.952332	4
K00868	0	1	0.00641444	0.00345626	0.00555006	0.00405788	0.00486966	0.2782	4
K00869	0	1	0.0147209	0.00927727	0.0105592	0.0117595	0.0115792	0.200947	4
K00870	0	1	0.000293473	0.000810065	0.00068046	0.000195061	0.000494765	0.599844	4
K00871	0	1	0.00535551	0.00250995	0.00207951	0.0040201	0.00349127	0.428404	4
K00872	0	1	0.0142883	0.00844155	0.00996419	0.0101195	0.0107034	0.234223	4
K00873	0	1	0.0199565	0.0161907	0.0167349	0.0155169	0.0170998	0.115123	4
K00874	0	1	0.00202029	0.00237925	0.00213761	0.00194648	0.00212091	0.0892813	4
K00875	0	1	0.00316008	nan	0.0018382	0.00246071	0.00248633	0.265979	3
K00876	0	1	0.0106182	0.00861143	0.00899533	0.00741117	0.00890903	0.148641	4
K00877	0	1	0.0118656	0.0115157	0.0123366	0.011369	0.0117717	0.0365589	4
K00878	0	1	0.000550857	0.000733366	0.000503288	0.000640522	0.000607008	0.167466	4
K00879	0	1	2.02775e-05	0	0.000885599	0	0.000226469	1.94077	4
K00880	0	1	0.000172445	0	0.000114253	0.000225107	0.000127951	0.754751	4
K00881	0	1	nan	nan	0.00191666	nan	0.00191666	-nan	1
K00882	0	1	0.00050433	0.000565004	0.000670535	0.000577675	0.000579386	0.118541	4
K00883	0	1	0.000463539	0.000338357	0.000446029	0.000443593	0.000422879	0.134895	4
K00884	0	1	0.000145215	0.000162437	0.000167385	8.78923e-05	0.000140732	0.259256	4
K00885	0	1	0	0.00038156	0.000432652	nan	0.000271404	0.871125	3
K00886	0	1	0.00016252	0.000377851	0.000201599	0.000255384	0.000249338	0.376004	4
K00888	0	1	0.0145934	0.0127035	0.016097	0.0105429	0.0134842	0.178181	4
K00889	0	1	0.0117267	0.00285187	0.00394637	0.00701262	0.00638439	0.622321	4
K00891	0	1	0.000586487	0.000655421	0.000661847	0.000659246	0.00064075	0.0566081	4
K00892	0	1	0	0	0	nan	0	-nan	3
K00893	0	1	0	nan	nan	nan	0	-nan	1
K00894	0	1	0.010924	0.0108812	0.0117983	0.00817975	0.0104458	0.150175	4
K00895	0	1	0.00086828	0.00172888	0.00130309	0.00070898	0.00115231	0.398438	4
K00897	0	1	6.25013e-05	0.000108923	8.71596e-05	5.00309e-05	7.71537e-05	0.339617	4
K00898	0	1	0.019448	0.0169309	0.0168855	0.0169665	0.0175577	0.0717986	4
K00899	0	1	0.00020364	nan	0.000215889	0.000152614	0.000190714	0.175967	3
K00900	0	1	0.012532	0.0151276	0.0178635	0.00988191	0.0138513	0.24738	4
K00901	0	1	0.000562712	0.000480256	0.000503074	0.000569354	0.000528849	0.0832353	4
K00902	0	1	0.000266182	0.000225748	0.000343328	0.000341441	0.000294175	0.197396	4
K00903	0	1	nan	nan	0	0	0	-nan	2
K00905	0	1	0.00228315	0.00216078	0.00272131	0.0021389	0.00232603	0.11653	4
K00906	0	1	0.00100998	0.0011764	0.00120667	0.000996704	0.00109744	0.0997669	4
K00907	0	1	0.000484664	0.000560338	0.000659462	0.000365379	0.000517461	0.239838	4
K00909	0	1	0.00054767	6.81357e-05	0.000130905	0.00026242	0.000252283	0.843956	4
K00910	0	1	0	0.000219602	0	0	5.49005e-05	2	4
K00911	0	1	0.000274015	0.000284866	0.000228655	0.000266068	0.000263401	0.092679	4
K00912	0	1	0.0017332	0.00192982	0.00215349	0.00159019	0.00185168	0.132142	4
K00913	0	1	0.000191152	0	0.000317211	0.000307458	0.000203955	0.723378	4
K00914	0	1	0.016682	0.0157527	0.0169558	0.0139177	0.015827	0.0867562	4
K00915	0	1	0	nan	0	nan	0	-nan	2
K00916	0	1	0.0117651	0.00312064	0.0053855	0.00856652	0.00720944	0.522938	4
K00917	0	1	0	nan	8.2512e-05	4.9799e-05	4.41037e-05	0.942094	3
K00918	0	1	5.61243e-05	0	6.48749e-05	0	3.02498e-05	1.16072	4
K00919	0	1	0.000980584	0.00140274	0.00145283	0.00129264	0.0012822	0.165276	4
K00920	0	1	0	nan	nan	2.59291e-05	1.29645e-05	1.41421	2
K00921	0	1	0.0112049	0.0110638	0.0116032	0.00980828	0.01092	0.0710227	4
K00922	0	1	0.000182603	0.000238685	0.000293776	0.000334835	0.000262475	0.252348	4
K00923	0	1	0.000296089	0.000319659	0.000217691	0.000301436	0.000283719	0.159172	4
K00924	0	1	0.013085	0.00898908	0.0110091	0.0113944	0.0111194	0.151287	4
K00925	0	1	0.0123363	0.0176095	0.0180301	0.00751052	0.0138716	0.358244	4
K00926	0	1	0.000991612	0.00126342	0.00101171	0.000813086	0.00101996	0.181615	4
K00927	0	1	0.0258768	0.0218409	0.0228451	0.0227254	0.0233221	0.0755106	4
K00928	0	1	0.00428504	0.00193017	0.00293647	0.00191438	0.00276652	0.404691	4
K00929	0	1	0.000381526	0.000306362	0.000313872	0.000373957	0.000343929	0.114224	4
K00930	0	1	0.0010696	0.000845319	0.0012092	0.00100225	0.00103159	0.146531	4
K00931	0	1	0.00536317	0.00472264	0.00724573	0.00392821	0.00531494	0.266174	4
K00932	0	1	0.000453699	0	4.31064e-05	5.7411e-05	0.000138554	1.52654	4
K00933	0	1	0.000967933	0.0010738	0.00120331	0.000902197	0.00103681	0.126927	4
K00936	0	1	0.0047471	0.00265414	0.00298464	0.0039929	0.0035947	0.266025	4
K00937	0	1	0.00129006	0.0015526	0.00146893	0.000763165	0.00126869	0.279312	4
K00938	0	1	0.00874219	0.00821082	0.00866604	0.00663202	0.00806277	0.121827	4
K00939	0	1	0.0191534	0.0155909	0.018299	0.0153001	0.0170858	0.112937	4
K00940	0	1	0.0226287	0.0224579	0.0219247	0.0178753	0.0212216	0.106069	4
K00941	0	1	0.000715951	0.000858435	0.00100817	0.000857359	0.000859979	0.138751	4
K00942	0	1	0.0122918	0.00869404	0.0111194	0.00826736	0.0100932	0.191249	4
K00943	0	1	0.0102815	0.00798135	0.00823466	0.00828682	0.00869608	0.122507	4
K00944	0	1	0.000104967	4.73184e-05	0	0	3.80713e-05	1.30976	4
K00945	0	1	0.00104951	0.0009267	0.001061	0.000947297	0.000996127	0.0692191	4
K00946	0	1	0.00115133	0.00120532	0.00142714	0.000880164	0.00116599	0.192831	4
K00947	0	1	nan	0	0	nan	0	-nan	2
K00948	0	1	0.020364	0.0214219	0.0229311	0.0191447	0.0209654	0.0766582	4
K00949	0	1	0.00261949	0.0032132	0.00433123	0.00245592	0.00315496	0.269099	4
K00950	0	1	0.00127957	0.00153844	0.00109541	0.00139442	0.00132696	0.141077	4
K00951	0	1	0.00120084	0.00143815	0.00127264	0.00109892	0.00125264	0.113954	4
K00952	0	1	0.00017546	0.000215769	0.000218669	0.000180532	0.000197607	0.115232	4
K00953	0	1	0.00818686	0.00785022	0.00924144	0.00815481	0.00835833	0.0727382	4
K00954	0	1	0.000523218	0.000549537	0.000728618	0.000709051	0.000627606	0.169197	4
K00955	0	1	0.000444678	0.00035174	0.000784823	0.000361688	0.000485732	0.419368	4
K00956	0	1	0.000427373	0.00114724	0.000467544	0.000611534	0.000663423	0.500577	4
K00957	0	1	0.000743987	0.000484151	0.000563125	0.000559956	0.000587805	0.187707	4
K00958	0	1	0.0198966	0.0197236	0.0173112	0.0122403	0.0172929	0.206394	4
K00962	0	1	0.00136852	0.00132582	0.00130318	0.00109624	0.00127344	0.0951751	4
K00963	0	1	0.0279278	0.0234555	0.0253908	0.0237277	0.0251255	0.0817797	4
K00965	0	1	0.0111557	0.0123675	0.0131669	0.00706459	0.0109387	0.247913	4
K00966	0	1	0.0238332	0.0234841	0.0228318	0.0206658	0.0227037	0.0625709	4
K00967	0	1	0.017003	0.00936473	0.0105004	0.0140348	0.0127257	0.273183	4
K00968	0	1	0.0203452	0.0183217	0.0206568	0.0180031	0.0193317	0.0704746	4
K00969	0	1	0.000621416	0.00100567	0.00102814	0.000793281	0.000862127	0.222961	4
K00970	0	1	0.000669683	0.00127484	0.000723094	0.0006661	0.000833429	0.35447	4
K00971	0	1	0.000697071	0.000993331	0.000896333	0.000778436	0.000841293	0.154822	4
K00972	0	1	0.0186245	0.0148869	0.0208069	0.0142169	0.0171338	0.182307	4
K00973	0	1	0.000822271	0.000729651	0.000777017	0.000634446	0.000740846	0.108503	4
K00974	0	1	0.00362747	0.00213389	0.00252353	0.00217007	0.00261374	0.267167	4
K00975	0	1	0.000880164	0.0017882	0.00111181	0.000843672	0.00115596	0.378817	4
K00976	0	1	0.000502557	0.000351399	0.000483052	0.000407237	0.000436061	0.160136	4
K00977	0	1	nan	nan	0	nan	0	-nan	1
K00978	0	1	0.000295176	6.59005e-05	0.000205646	0.000249972	0.000204174	0.485685	4
K00979	0	1	0.000926436	0.000773339	0.00110134	0.000400404	0.00080038	0.372859	4
K00981	0	1	0.0147689	0.0120601	0.0158604	0.0125059	0.0137988	0.131555	4
K00982	0	1	0.00110556	0.001073	0.001016	0.00105949	0.00106351	0.0348945	4
K00983	0	1	0.000460187	0.000854174	0.000824685	0.000320493	0.000614885	0.432199	4
K00984	0	1	nan	nan	0	0	0	-nan	2
K00986	0	1	0.000677813	0.000417176	0	0.000266981	0.000340493	0.832424	4
K00987	0	1	0.0135331	0.0136308	0.0143808	0.0119614	0.0133765	0.0759975	4
K00988	0	1	0.008195	0.0066991	0.00917207	0.00623357	0.00757493	0.178775	4
K00989	0	1	0.000994201	0.000882631	0.000707218	0.000520677	0.000776182	0.267059	4
K00990	0	1	0.000899161	0.000829548	0.000950943	0.000898343	0.000894499	0.0556772	4
K00991	0	1	0.000782523	0.0009717	0.000958611	0.000622054	0.000833722	0.198373	4
K00992	0	1	nan	nan	nan	0	0	-nan	1
K00993	0	1	0.0146067	0.014093	0.0161411	0.0125655	0.0143516	0.102757	4
K00994	0	1	0	nan	nan	nan	0	-nan	1
K00995	0	1	0.0132491	0.00968641	0.0106865	0.0108634	0.0111214	0.135792	4
K00996	0	1	7.22795e-05	nan	0	nan	3.61397e-05	1.41421	2
K00997	0	1	0.000416766	0.000509572	0.000568819	0.000355588	0.000462686	0.205194	4
K00998	0	1	8.43765e-05	6.14035e-05	0.001436	nan	0.00052726	1.49277	3
K00999	0	1	0.0139538	0.0124811	0.0140591	0.0120509	0.0131362	0.0777231	4
K01000	0	1	0.000747689	0.00108763	0.00107998	0.000914464	0.000957441	0.168205	4
K01001	0	1	0.0134325	0.0170913	0.017777	0.0121677	0.0151171	0.181197	4
K01002	0	1	0	nan	nan	5.43538e-05	2.71769e-05	1.41421	2
K01003	0	1	0	0.000214201	1.80714e-05	nan	7.74241e-05	1.53436	3
K01004	0	1	0.000568021	0.000853402	0.000891735	0.000795908	0.000777267	0.186486	4
K01005	0	1	0.000462301	0.00044567	0.000487749	0.000379641	0.00044384	0.104013	4
K01006	0	1	0.00129591	0.00158851	0.00114258	0.00105915	0.00127154	0.183207	4
K01007	0	1	0.0013143	0.00117513	0.00127884	0.00123034	0.00124965	0.0483628	4
K01008	0	1	0.000592784	0.000257571	0.000370586	0.000511379	0.00043308	0.34338	4
K01011	0	1	0.00844676	0.0120302	0.0138328	0.00422109	0.00963271	0.44077	4
K01012	0	1	0.0206065	0.0159383	0.0159994	0.0170775	0.0174054	0.12624	4
K01014	0	1	nan	0	nan	nan	0	-nan	1
K01015	0	1	0.000462038	0.000448502	0.000540362	0.000485734	0.000484159	0.083661	4
K01017	0	1	nan	nan	nan	0	0	-nan	1
K01019	0	1	nan	nan	7.72821e-05	nan	7.72821e-05	-nan	1
K01020	0	1	nan	nan	0	4.70326e-05	2.35163e-05	1.41421	2
K01021	0	1	0.000129784	0	nan	8.87596e-05	7.28479e-05	0.910651	3
K01022	0	1	0	nan	nan	nan	0	-nan	1
K01023	0	1	3.63711e-05	2.39456e-05	7.74997e-05	8.06403e-05	5.46142e-05	0.525867	4
K01024	0	1	0	nan	nan	nan	0	-nan	1
K01025	0	1	6.06273e-05	5.98607e-05	0.000103976	0.000126655	8.77797e-05	0.377281	4
K01026	0	1	0.00013115	0.000173274	0.000207699	0.000118934	0.000157764	0.257478	4
K01027	0	1	0.0204301	0.0192472	0.0205591	0.0199869	0.0200558	0.029526	4
K01028	0	1	0.000576865	0.000191987	0.00120606	0.00186478	0.000959923	0.764536	4
K01029	0	1	0.00302802	0.00330294	0.000635168	0.00101309	0.0019948	0.684366	4
K01031	0	1	0.000190353	0	9.66904e-05	0.000173945	0.000115247	0.754993	4
K01032	0	1	0	nan	0	nan	0	-nan	2
K01034	0	1	nan	0.000229211	0.0001018	9.65659e-05	0.000142526	0.527044	3
K01035	0	1	nan	nan	nan	9.87728e-05	9.87728e-05	-nan	1
K01039	0	1	0.000279544	0.000300166	0.000361181	0.000213812	0.000288676	0.210494	4
K01040	0	1	0.000385859	0.000569311	0.000487889	0.00036367	0.000451682	0.210912	4
K01041	0	1	0.000358626	0.00120935	0	0.000926428	0.000623601	0.875339	4
K01042	0	1	0.000939505	0.000805922	0.000878243	0.000786382	0.000852513	0.0823157	4
K01043	0	1	nan	nan	nan	0	0	-nan	1
K01044	0	1	0.000458061	0.000627925	0.000677292	0.000523146	0.000571606	0.173723	4
K01045	0	1	nan	nan	0	nan	0	-nan	1
K01046	0	1	0.00416977	0.00470558	0.00678691	0.0035985	0.00481519	0.288677	4
K01047	0	1	0.000435437	0.000820773	0.0010253	0.000580435	0.000715486	0.364227	4
K01048	0	1	0.000601819	0.000387352	0.000314602	0.000573158	0.000469233	0.298853	4
K01049	0	1	0.000776971	0.00165544	0.000607162	0.000924003	0.000990894	0.4658	4
K01050	0	1	0	0.000152037	0	nan	5.0679e-05	1.73205	3
K01051	0	1	0.00222638	0.00194246	0.0017999	0.00242575	0.00209862	0.133918	4
K01052	0	1	nan	0	nan	nan	0	-nan	1
K01053	0	1	0.00657207	0.0258042	0.0276099	0.00507513	0.0162653	0.743608	4
K01054	0	1	0.000110271	0	0.000126553	0.00010425	8.52685e-05	0.67576	4
K01055	0	1	0.000314512	0.000927443	0.00051745	0.000267037	0.00050661	0.59383	4
K01056	0	1	0.00124201	0.001658	0.00168996	0.00101323	0.0014008	0.235035	4
K01057	0	1	0.0215454	0.0204939	0.0162456	0.0200293	0.0195786	0.118022	4
K01058	0	1	0.000152595	3.40256e-05	0.000136918	0.000179809	0.000125837	0.506378	4
K01059	0	1	nan	0	nan	nan	0	-nan	1
K01060	0	1	0.000233726	6.1873e-05	0.000309545	0.000202412	0.000201889	0.513227	4
K01061	0	1	0.0139031	0.0123805	0.0126109	0.00991833	0.0122032	0.136368	4
K01062	0	1	0.00898508	0.0108757	0.0140228	0.00975195	0.0109089	0.203173	4
K01064	0	1	0.000247256	0.000268129	0.000255663	0.000284737	0.000263946	0.0617495	4
K01065	0	1	4.45483e-05	nan	3.76856e-05	5.86213e-05	4.69517e-05	0.227314	3
K01066	0	1	0.00803641	0.00494596	0.00567695	0.00621569	0.00621875	0.212063	4
K01067	0	1	0.0252314	0.0279841	0.028716	0.0241324	0.026516	0.0824158	4
K01068	0	1	0.000530525	0.000325835	0.000639923	0.000199739	0.000424006	0.467546	4
K01069	0	1	0.00810013	0.00942181	0.00947548	0.00473071	0.00793203	0.280758	4
K01070	0	1	0.0186702	0.0192551	0.0202469	0.0181143	0.0190716	0.047794	4
K01071	0	1	nan	nan	0.00124205	nan	0.00124205	-nan	1
K01072	0	1	0.000554108	nan	nan	0.000336007	0.000445057	0.346519	2
K01074	0	1	0.016418	0.0166363	0.0175696	0.0139767	0.0161501	0.0948984	4
K01075	0	1	0.000153506	0.000195536	0.000295347	3.75432e-05	0.000170483	0.6261	4
K01076	0	1	nan	0	nan	0	0	-nan	2
K01077	0	1	0.0144003	0.0142165	0.0144159	0.0120899	0.0137807	0.0820569	4
K01078	0	1	0.00967945	0.00819437	0.00914341	0.00853397	0.0088878	0.0740111	4
K01079	0	1	0.0166161	0.0182673	0.0190869	0.0132798	0.0168125	0.152836	4
K01080	0	1	0.00079024	0.00170058	0.00176015	0.000693071	0.00123601	0.463366	4
K01081	0	1	0.00818919	0.0116193	0.00839224	0.0107906	0.00974783	0.176266	4
K01082	0	1	0.0131068	0.00666843	0.00834425	0.0074883	0.00890195	0.324146	4
K01083	0	1	0.00876333	0.00789359	0.00851005	0.00732894	0.00812398	0.0792326	4
K01084	0	1	5.29088e-05	7.35404e-05	0.000107831	0	5.85701e-05	0.770726	4
K01085	0	1	nan	0	6.325e-05	nan	3.1625e-05	1.41421	2
K01087	0	1	0.000961974	0.000461155	0.000911555	0.00089775	0.000808109	0.288258	4
K01089	0	1	0.000536814	0.000288079	0.000362857	0.000527951	0.000428925	0.287589	4
K01090	0	1	0.0130132	0.00999568	0.010809	0.00960189	0.0108549	0.140406	4
K01091	0	1	0.00250243	0.00298717	0.00274241	0.00241283	0.00266121	0.0969617	4
K01092	0	1	0.00776179	0.00610433	0.00721169	0.00512907	0.00655172	0.178953	4
K01093	0	1	0.00127257	6.98202e-05	3.20622e-05	3.34315e-05	0.000351971	1.74441	4
K01095	0	1	0.000177968	0.00012994	0.000137979	0.000192784	0.000159668	0.19085	4
K01096	0	1	0.000102098	0	0	nan	3.40327e-05	1.73205	3
K01097	0	1	0.000176274	nan	nan	nan	0.000176274	-nan	1
K01099	0	1	0.0036292	0.00340614	0.0041598	0.0027787	0.00349346	0.163684	4
K01100	0	1	0.00833146	0.00727412	0.00760275	0.00389299	0.00677533	0.291012	4
K01101	0	1	0.00904238	0.00333927	0.00568883	0.00646773	0.00613455	0.383206	4
K01102	0	1	0.0145799	0.0118662	0.014551	0.0114912	0.0131221	0.12755	4
K01103	0	1	0.0252997	0.0273055	0.027506	0.0229616	0.0257682	0.0822614	4
K01104	0	1	0.0081946	0.00761751	0.00850695	0.00776395	0.00802075	0.0506522	4
K01106	0	1	0.00128697	0.00069496	0.000925608	0.00112951	0.00100926	0.254139	4
K01107	0	1	7.32886e-05	nan	nan	nan	7.32886e-05	-nan	1
K01108	0	1	0.000620677	0.000642947	0.000690124	0.000589371	0.00063578	0.066648	4
K01109	0	1	0.000161658	0.000130783	0.000235162	0.000206836	0.00018361	0.25292	4
K01110	0	1	0.000156835	1.94098e-05	0.00019097	7.66794e-05	0.000110974	0.699216	4
K01112	0	1	0.00588202	0.00349286	0.00371775	0.00487544	0.00449202	0.246457	4
K01113	0	1	0.01107	0.0113284	0.0138435	0.0102608	0.0116257	0.13306	4
K01114	0	1	0.0006336	0.000673774	0.000699076	0.000573932	0.000645095	0.0845878	4
K01115	0	1	0.0174292	0.0142801	0.0152063	0.0144916	0.0153518	0.0938336	4
K01116	0	1	0.000308366	0	3.99321e-05	8.65859e-05	0.000108721	1.26673	4
K01117	0	1	nan	nan	0	nan	0	-nan	1
K01118	0	1	0.000330481	0.00034179	0.000395999	0.000371266	0.000359884	0.0822064	4
K01119	0	1	0.000452049	0.000812218	0.00088443	0.00135169	0.000875097	0.422528	4
K01120	0	1	0.00513375	0.00226474	0.00351657	0.0036178	0.00363322	0.32326	4
K01122	0	1	0.00341178	0.00160155	0.00247365	0.00307699	0.00264099	0.300751	4
K01124	0	1	1.25033e-05	nan	1.29544e-05	2.91469e-05	1.82015e-05	0.520926	3
K01125	0	1	0.000245403	0.000293952	0.000491472	0.000339434	0.000342565	0.310707	4
K01126	0	1	0.00307851	0.00522782	0.00505792	0.00241691	0.00394529	0.357561	4
K01127	0	1	0.000234076	0.000297836	0.000327814	0.000251023	0.000277687	0.154635	4
K01128	0	1	0.00205843	0.00146443	0.0013427	0.00146093	0.00158162	0.204137	4
K01129	0	1	0.000883976	0.000955982	0.000976858	0.000827239	0.000911014	0.0752713	4
K01130	0	1	0.00104275	0.000975607	0.00122819	0.00117691	0.00110586	0.105664	4
K01131	0	1	0.000139027	0.000263952	0.000345575	0.000141005	0.00022239	0.453206	4
K01132	0	1	0.000292485	0.00019235	0.000381507	0.000282146	0.000287122	0.269358	4
K01133	0	1	0.00647455	0.00742677	0.00861565	0.00768143	0.0075496	0.116599	4
K01134	0	1	nan	nan	0	0	0	-nan	2
K01136	0	1	0.000292525	0.000347648	0.000865499	0.0002774	0.000445768	0.63137	4
K01137	0	1	0.000308516	nan	0.000152115	0.000117444	0.000192692	0.528273	3
K01138	0	1	0.000307366	0.000168128	nan	0	0.000158498	0.971048	3
K01139	0	1	0.0001952	0.000581381	0.000440146	0.00032117	0.000384474	0.429233	4
K01141	0	1	0.000194635	0.000952353	0.000291472	0.000257118	0.000423894	0.836479	4
K01142	0	1	0.00070654	0.000754532	0.000766621	0.000593956	0.000705412	0.111572	4
K01143	0	1	nan	0	nan	nan	0	-nan	1
K01144	0	1	0.000485479	0.00013732	0.000233166	0.00051201	0.000341994	0.542401	4
K01146	0	1	0.000525251	0.0006475	0.00065699	0.000425072	0.000563703	0.195464	4
K01147	0	1	0.000667564	0.000691046	0.000794733	0.00068439	0.000709433	0.0813589	4
K01148	0	1	0.00193299	0.00221559	0.000912972	0.00152551	0.00164677	0.34327	4
K01150	0	1	0.000387528	0.000233601	0.000389233	0.000282654	0.000323254	0.240756	4
K01151	0	1	0.00105077	0.000841245	0.000867017	0.00101419	0.000943305	0.110863	4
K01153	0	1	0.000948251	0.00097414	0.000983642	0.000795588	0.000925405	0.0949071	4
K01154	0	1	0.000699392	0.000614626	0.000660468	0.000665067	0.000659888	0.0527598	4
K01155	0	1	nan	nan	0	nan	0	-nan	1
K01156	0	1	0.00043262	0.000560598	0.00040531	0.000368927	0.000441864	0.188622	4
K01158	0	1	0.000167148	0	6.64563e-05	0.000123593	8.92993e-05	0.810946	4
K01159	0	1	0.000931696	0.000907824	0.00079581	0.00086674	0.000875517	0.0679896	4
K01160	0	1	nan	nan	0	nan	0	-nan	1
K01163	0	1	nan	0	8.59704e-05	nan	4.29852e-05	1.41421	2
K01164	0	1	0.00795018	0.00488336	0.00475576	0.00455761	0.00553673	0.291606	4
K01165	0	1	0	0.000125568	0.000332623	0.000259468	0.000179415	0.820236	4
K01166	0	1	0.00759857	0.00629965	0.00736258	0.0064337	0.00692363	0.0942549	4
K01167	0	1	5.86515e-05	nan	nan	nan	5.86515e-05	-nan	1
K01169	0	1	0.000925573	9.02606e-05	9.20079e-05	0.000255231	0.000340768	1.1664	4
K01170	0	1	0.000651798	0.00128726	0.00105018	0.000703249	0.000923122	0.325406	4
K01172	0	1	0.000295429	0.000217802	0.000122679	0	0.000158978	0.801194	4
K01173	0	1	0.00892309	0.0167741	0.0158136	0.00794117	0.012363	0.369933	4
K01174	0	1	0.00117209	0.00150068	0.00174164	0.00148904	0.00147586	0.158279	4
K01175	0	1	0.00216078	0.00198249	0.00218326	0.00183235	0.00203972	0.080825	4
K01176	0	1	0.0138124	0.0165271	0.0187702	0.0119102	0.015255	0.197542	4
K01177	0	1	nan	0.000162601	0.000182416	0	0.000115006	0.8703	3
K01178	0	1	0.00520875	0.00828896	0.00790135	0.00499889	0.00659949	0.263111	4
K01179	0	1	0.00565471	0.0068863	0.00904112	0.00445621	0.00650959	0.300741	4
K01180	0	1	0.000564032	0	nan	0.000891336	0.000485123	0.929408	3
K01181	0	1	0.00912461	0.0087796	0.00833291	0.00810215	0.00858482	0.0531993	4
K01182	0	1	0.00219721	0.00250106	0.00261363	0.0014726	0.00219612	0.233782	4
K01183	0	1	0.00345826	0.0062803	0.00866064	0.00251699	0.00522905	0.533782	4
K01184	0	1	0.00641702	0.00130222	0.00111214	0.00345119	0.00307064	0.804467	4
K01185	0	1	0.000169472	0.00604045	0.00564103	0.00105468	0.00322641	0.943679	4
K01186	0	1	0.000543225	0.00141494	0.00100384	0.00103984	0.00100046	0.356869	4
K01187	0	1	0.00469654	0.00308435	0.00344599	0.00354505	0.00369298	0.188932	4
K01188	0	1	0.00996419	0.0133538	0.0148677	0.0111614	0.0123368	0.177902	4
K01189	0	1	0.000783907	0.000942134	0.00108074	0.000777441	0.000896055	0.161568	4
K01190	0	1	0.00179559	0.00280546	0.00295818	0.00210605	0.00241632	0.230004	4
K01191	0	1	0.0111528	0.0131476	0.0124471	0.0102275	0.0117438	0.111174	4
K01192	0	1	0.0134338	0.00680434	0.0084947	0.00976167	0.00962363	0.292427	4
K01193	0	1	0.0043188	0.00815424	0.0092106	0.0029354	0.00615476	0.488069	4
K01194	0	1	0.018473	0.0165253	0.0188304	0.014731	0.0171399	0.110778	4
K01195	0	1	0.000807878	0.000916289	0.000376811	0.00150119	0.000900542	0.514454	4
K01196	0	1	0.017884	0.022547	0.0225617	0.0133167	0.0190773	0.232042	4
K01197	0	1	0.000734551	0.000613519	0.000656249	0.000643027	0.000661837	0.0780591	4
K01198	0	1	0.0121603	0.0154805	0.0168643	0.0103596	0.0137162	0.217546	4
K01199	0	1	0.00326424	0.00108864	0.00151519	0.00323436	0.00227561	0.499996	4
K01200	0	1	0.000746556	0.000952069	0.000540785	0.000698572	0.000734495	0.230914	4
K01201	0	1	0.000632562	0.00044446	0.000373416	0.000434573	0.000471253	0.23774	4
K01202	0	1	0.000457054	0.000469186	0.000491426	0.000453751	0.000467854	0.0364605	4
K01203	0	1	nan	nan	nan	0	0	-nan	1
K01204	0	1	7.00546e-05	0.000109481	0.000207129	5.71638e-05	0.000110957	0.611654	4
K01205	0	1	0.000380988	0.000309768	0.000381753	0.000465586	0.000384524	0.165705	4
K01206	0	1	0.000444957	0.00112833	0.00138789	0.000514896	0.000869018	0.532202	4
K01207	0	1	0.00516526	0.00648072	0.00799227	0.00342695	0.0057663	0.336562	4
K01208	0	1	nan	nan	0	0	0	-nan	2
K01209	0	1	0.0103027	0.010778	0.0120322	0.0092072	0.01058	0.110624	4
K01210	0	1	0.00472423	0.00550673	0.00572176	0.00492818	0.00522023	0.0901854	4
K01212	0	1	0.000365108	0.000430466	0.000956765	0.000391929	0.000536067	0.525578	4
K01213	0	1	0.0192611	0.0135692	0.0131809	0.0136179	0.0149073	0.195148	4
K01217	0	1	5.68608e-05	0	0.000146672	nan	6.78443e-05	1.09	3
K01218	0	1	0.00204228	0.00215975	0.00323058	0.00145445	0.00222177	0.333042	4
K01220	0	1	0	7.89416e-05	5.27768e-05	nan	4.39061e-05	0.91585	3
K01222	0	1	0.00174862	0.000692795	0.0017096	0.00129454	0.00136139	0.360522	4
K01223	0	1	0.00104705	0.000840886	0.000953523	0.000723294	0.000891188	0.157224	4
K01224	0	1	0.00219959	0.00906332	0.00817974	0.00104807	0.00512268	0.797111	4
K01226	0	1	0.00331908	0.0034785	0.00391223	0.00228591	0.00324893	0.212132	4
K01227	0	1	0.000477129	0.000479496	0.000502727	0.000403477	0.000465707	0.0924712	4
K01228	0	1	0.0156366	0.0103245	0.011896	0.0105666	0.0121059	0.202634	4
K01229	0	1	0.000360145	0.000302561	0.00018728	0.000269201	0.000279797	0.258103	4
K01230	0	1	0.015383	0.0146559	0.0167425	0.0121464	0.014732	0.130904	4
K01231	0	1	0.000376731	0.000224881	0.000352146	0.000357622	0.000327845	0.211829	4
K01232	0	1	0.000138486	4.96136e-05	8.72445e-05	0.00120939	0.000371184	1.50866	4
K01233	0	1	0.0043079	0.00389434	0.00510483	0.00466056	0.00449191	0.114607	4
K01235	0	1	0.00831218	0.0092289	0.0103988	0.00493998	0.00821996	0.285584	4
K01236	0	1	0.00113733	0.00121922	0.0013361	0.00125389	0.00123663	0.0666104	4
K01237	0	1	nan	nan	0	nan	0	-nan	1
K01238	0	1	0.0071292	0.00428689	0.00495918	0.00628289	0.00566454	0.226147	4
K01239	0	1	0.00154934	0.0020639	0.00198245	0.00130208	0.00172444	0.209313	4
K01240	0	1	0.0100275	0.0169571	0.0157465	0.00936791	0.0130248	0.298106	4
K01241	0	1	0.000354487	0.00107178	0.000314608	0.000634122	0.000593749	0.587715	4
K01242	0	1	7.87375e-05	4.44331e-05	nan	nan	6.15853e-05	0.393874	2
K01243	0	1	0.000425279	0.000949073	0.000768291	0.000404832	0.000636869	0.418736	4
K01245	0	1	5.20818e-05	0.00065804	0.000677706	0.000109317	0.000374286	0.908139	4
K01246	0	1	0.000893155	0.000867922	0.000594831	0.000688414	0.00076108	0.18855	4
K01247	0	1	0.00422898	0.00183322	0.00339909	0.00193734	0.00284966	0.408731	4
K01249	0	1	0.000411081	0.000559072	0.000522117	0.000314038	0.000451577	0.24622	4
K01250	0	1	0	0.0011426	0.000495683	0.000614553	0.000563209	0.832861	4
K01251	0	1	0.025717	0.0219635	0.0228556	0.0234626	0.0234997	0.0681417	4
K01252	0	1	6.8657e-05	0	0.000213465	7.45315e-05	8.91634e-05	1.00388	4
K01253	0	1	0.00503006	0.00557335	0.00582693	0.00544392	0.00546856	0.0608598	4
K01254	0	1	0.0174968	0.016004	0.0176713	0.0154504	0.0166556	0.0659195	4
K01255	0	1	0.000825592	0.000836707	0.000759032	0.00085177	0.000818275	0.0500155	4
K01256	0	1	0.00141098	0.001585	0.00138833	0.0011849	0.0013923	0.117663	4
K01257	0	1	nan	nan	nan	0	0	-nan	1
K01258	0	1	0.000848271	0.000589987	0.000704664	0.00066868	0.000702901	0.15379	4
K01259	0	1	0.000920045	0.000710159	0.000826524	0.000752374	0.000802276	0.114767	4
K01260	0	1	0	nan	nan	nan	0	-nan	1
K01261	0	1	nan	0	7.67988e-05	0	2.55996e-05	1.73205	3
K01262	0	1	0.0126332	0.0109829	0.0122888	0.00726275	0.0107919	0.227745	4
K01263	0	1	0.001305	0.000533146	0.000106244	0.000142305	0.000521674	1.06742	4
K01264	0	1	0.0131946	0.0102225	0.0109865	0.0116344	0.0115095	0.10973	4
K01265	0	1	0.0226904	0.0226272	0.0243542	0.0187458	0.0221044	0.107561	4
K01266	0	1	0.00627793	0.00818832	0.00989858	0.00437154	0.00718409	0.332409	4
K01267	0	1	0.0159593	0.0150258	0.0151366	0.0127098	0.0147079	0.0948892	4
K01268	0	1	0.00908666	0.0059719	0.00641395	0.00685337	0.00708147	0.195494	4
K01269	0	1	0.0015204	0.00114745	0.000666368	0.0012932	0.00115685	0.312236	4
K01270	0	1	0.000424528	0.000350778	0.000386874	0.000437474	0.000399914	0.0979262	4
K01271	0	1	0.000371751	0.000186468	0.00056566	0.000308409	0.000358072	0.442142	4
K01273	0	1	0.00919429	0.00631872	0.00852016	0.00685924	0.0077231	0.175609	4
K01275	0	1	2.01779e-05	4.87673e-05	6.41792e-05	2.7653e-05	4.01943e-05	0.498972	4
K01276	0	1	nan	nan	0	nan	0	-nan	1
K01277	0	1	0.0187036	0.0182782	0.0194126	0.016315	0.0181773	0.0729927	4
K01278	0	1	0.0118976	0.017788	0.0176486	0.0117401	0.0147686	0.230701	4
K01279	0	1	0.011461	0.00727061	0.00726201	0.0101429	0.00903413	0.233674	4
K01280	0	1	0.000418027	0.00057447	0.000570112	0.000408319	0.000492732	0.186652	4
K01281	0	1	0.000408406	0.000400347	0.000450809	0.000346149	0.000401428	0.10709	4
K01282	0	1	0.0155245	0.0183153	0.0188905	0.0139398	0.0166675	0.140294	4
K01283	0	1	0.000321742	0.000380072	0.000237001	0.000245351	0.000296041	0.228909	4
K01284	0	1	0.000429201	0.000462045	0.000462702	0.00056612	0.000480017	0.123943	4
K01285	0	1	0.000627408	0.000411437	0.000493783	0.000537884	0.000517628	0.173895	4
K01286	0	1	0.000369207	0.000240401	0.000314567	0.000329292	0.000313367	0.171821	4
K01288	0	1	0.0136258	0.0108545	0.0119842	0.011545	0.0120024	0.0981425	4
K01290	0	1	0.000101916	0.000246273	0.000225972	0.00024098	0.000203785	0.335917	4
K01291	0	1	0.00122904	0.00186723	0.00173601	0.00223422	0.00176662	0.235371	4
K01292	0	1	0	nan	nan	0	0	-nan	2
K01293	0	1	0.000849513	0.00604736	0.00687991	0.000640965	0.00360444	0.921103	4
K01295	0	1	0.000672172	0.000390744	0.00039575	0.000501298	0.000489991	0.268818	4
K01297	0	1	0.000432982	0.00042457	0.000500846	0.000646583	0.000501245	0.204955	4
K01298	0	1	7.59685e-05	0.000155167	0.000115211	8.52222e-05	0.000107892	0.330802	4
K01299	0	1	0.000367027	0.000358312	0.000648408	0.000534228	0.000476994	0.293596	4
K01300	0	1	0.000455534	0.0011402	0.00137818	0.000961847	0.00098394	0.397772	4
K01301	0	1	0.0129841	0.00880656	0.0107564	0.0110874	0.0109086	0.156838	4
K01303	0	1	0.000540004	0.00080593	0.000663565	0.000778989	0.000697122	0.174419	4
K01304	0	1	0.000863992	0.00106023	0.00084067	0.000742834	0.000876931	0.151659	4
K01305	0	1	0.000239663	0.000191235	0.000755165	0.000282879	0.000367235	0.711573	4
K01306	0	1	0.000118031	0	nan	0.000122217	8.00827e-05	0.86642	3
K01308	0	1	nan	0	0	4.09219e-05	1.36406e-05	1.73205	3
K01310	0	1	5.01305e-05	nan	nan	nan	5.01305e-05	-nan	1
K01311	0	1	0	nan	nan	nan	0	-nan	1
K01312	0	1	0.000655963	0.00117597	0.00111506	0.000641213	0.000897052	0.321096	4
K01313	0	1	0.000278899	0.000418982	0.00014777	0.000401354	0.000311751	0.403609	4
K01314	0	1	nan	0	0	nan	0	-nan	2
K01315	0	1	0.000784985	0.00091039	0.00100095	0.000790107	0.000871608	0.119193	4
K01316	0	1	0.000417454	0.000464197	0.000516235	0.000397915	0.00044895	0.117557	4
K01317	0	1	nan	0.000225031	0.000316566	0	0.000180532	0.902369	3
K01320	0	1	0.000108745	0.000115964	2.62263e-05	2.15584e-05	6.81234e-05	0.75149	4
K01321	0	1	0.000220093	0.000252294	0.000297129	0.000215832	0.000246337	0.152516	4
K01322	0	1	0.000519666	0.000565243	0.000684832	0.000513911	0.000570913	0.138973	4
K01323	0	1	0.00247673	0.0023289	0.00194578	0.00240359	0.00228875	0.103322	4
K01324	0	1	nan	nan	1.32299e-05	2.94804e-05	2.13551e-05	0.538083	2
K01325	0	1	0.00058853	0.000667943	0.000773924	0.000511601	0.0006355	0.176564	4
K01326	0	1	0.000169385	nan	9.81954e-05	0	8.91935e-05	0.953551	3
K01327	0	1	nan	nan	0	nan	0	-nan	1
K01328	0	1	0.000140371	0.000183887	0.00019293	0.000137639	0.000163707	0.175818	4
K01329	0	1	0.000102399	0	0.000270489	0	9.3222e-05	1.36938	4
K01330	0	1	0	0	0	0	0	-nan	4
K01331	0	1	0	nan	nan	nan	0	-nan	1
K01332	0	1	nan	nan	0	0.000105567	5.27835e-05	1.41421	2
K01333	0	1	nan	nan	0	0.000175247	8.76235e-05	1.41421	2
K01334	0	1	0.000155914	0.000198786	0.000154256	0.000196691	0.000176412	0.139731	4
K01335	0	1	0.00084655	0.000780104	0.00078399	0.000883876	0.00082363	0.0611936	4
K01336	0	1	0.0229683	0.0249532	0.0269604	0.0219403	0.0242055	0.0917924	4
K01338	0	1	0.0126436	0.0149365	0.0144044	0.00723927	0.0123059	0.285799	4
K01341	0	1	0.0094813	0.00546244	0.00752869	0.00552218	0.00699865	0.273409	4
K01342	0	1	0.00131505	0.00264352	0.00251015	0.00164802	0.00202919	0.319884	4
K01343	0	1	0.000348717	0.000302061	0.000481593	0.0001141	0.000311618	0.48799	4
K01344	0	1	0.000123239	9.14092e-05	0.000252559	8.52902e-05	0.000138124	0.565306	4
K01345	0	1	0.000135134	1.69371e-05	nan	0	5.06904e-05	1.45233	3
K01346	0	1	0.000447145	0.000667465	0.000977643	0.000466656	0.000639727	0.385015	4
K01347	0	1	8.20539e-05	nan	nan	0	4.1027e-05	1.41421	2
K01348	0	1	6.12362e-05	5.13051e-05	0.000108607	0.000117481	8.46573e-05	0.392476	4
K01349	0	1	0.000115563	9.83836e-05	8.64068e-05	0.000161024	0.000115344	0.283669	4
K01350	0	1	0.000155751	0	0	0	3.89378e-05	2	4
K01352	0	1	0	nan	nan	nan	0	-nan	1
K01354	0	1	0.00045291	0.00050383	0.000690402	0.000456155	0.000525824	0.213304	4
K01356	0	1	0.000503957	0.0008569	0.000865478	0.00056847	0.000698701	0.271213	4
K01357	0	1	0.000493997	0.000490485	0.000559114	0.000473717	0.000504328	0.0745161	4
K01358	0	1	0.00887103	0.0122503	0.0119234	0.00673491	0.00994491	0.264048	4
K01359	0	1	4.4954e-05	2.77271e-05	8.67895e-05	nan	5.31569e-05	0.571396	3
K01360	0	1	4.22377e-05	nan	0	nan	2.11188e-05	1.41421	2
K01361	0	1	0.000603588	0.000625727	0.000577772	0.000424593	0.00055792	0.16314	4
K01362	0	1	0.000655346	0.000615902	0.000769077	0.000732716	0.00069326	0.101064	4
K01363	0	1	0.000185094	9.78136e-05	0.000117222	9.35391e-05	0.000123417	0.343467	4
K01365	0	1	nan	0.000398289	0.000426809	0.000136517	0.000320538	0.499172	3
K01366	0	1	nan	nan	7.41788e-05	nan	7.41788e-05	-nan	1
K01367	0	1	nan	nan	nan	0	0	-nan	1
K01368	0	1	3.77789e-05	3.04263e-05	0.000164557	7.11732e-05	7.59838e-05	0.811402	4
K01369	0	1	1.19877e-05	nan	nan	0	5.99385e-06	1.41421	2
K01370	0	1	0.000285279	0.000494431	0.000446495	0.000350686	0.000394223	0.23858	4
K01372	0	1	0.0157287	0.0152445	0.0154662	0.0119912	0.0146076	0.120176	4
K01373	0	1	0.000233977	0.000306544	0.000327188	0.000109386	0.000244274	0.402864	4
K01374	0	1	nan	nan	0	nan	0	-nan	1
K01376	0	1	0.000171653	nan	0.00020183	nan	0.000186741	0.114267	2
K01377	0	1	0.000999263	0.00125952	0.00162347	0.000742481	0.00115618	0.325469	4
K01378	0	1	0.000574004	0.000636891	0.000930779	0.000693541	0.000708804	0.219848	4
K01379	0	1	0.000969087	0.000938389	0.00123021	0.000884724	0.0010056	0.152887	4
K01380	0	1	nan	nan	nan	0	0	-nan	1
K01381	0	1	0.0280877	0.0280065	0.0291587	0.0263605	0.0279033	0.0413869	4
K01384	0	1	0.000115268	nan	nan	nan	0.000115268	-nan	1
K01386	0	1	nan	nan	0	nan	0	-nan	1
K01387	0	1	0.000160975	0.000154068	0.000184385	0.000248544	0.000186993	0.230148	4
K01388	0	1	0.000171539	nan	5.59271e-05	0.000165786	0.000131084	0.49702	3
K01389	0	1	0	0	0	nan	0	-nan	3
K01392	0	1	0.000256748	0.00153065	0.000352824	0.000199019	0.00058481	1.08367	4
K01394	0	1	nan	nan	nan	0.000367149	0.000367149	-nan	1
K01395	0	1	0.000100289	0.000164009	0.000153002	0	0.000104325	0.717983	4
K01397	0	1	0	nan	nan	nan	0	-nan	1
K01399	0	1	0	0	nan	nan	0	-nan	2
K01400	0	1	2.28857e-05	0.000105189	6.40493e-05	2.54764e-05	5.44001e-05	0.712131	4
K01402	0	1	nan	nan	0	nan	0	-nan	1
K01403	0	1	0.000287895	0.000299132	0.000214513	0.00021627	0.000254452	0.178195	4
K01404	0	1	0.000373537	0.000181368	0.000271372	0.000294979	0.000280314	0.282224	4
K01405	0	1	0.000703452	0.00102944	0.00107607	0.000767634	0.000894149	0.208001	4
K01407	0	1	0.00083731	8.9302e-05	0.000635829	6.1463e-05	0.000405976	0.962281	4
K01408	0	1	0.0122993	0.00569065	0.00843544	0.00832661	0.008688	0.31325	4
K01409	0	1	0.00598321	0.0047295	0.00584263	0.00533856	0.00547348	0.10377	4
K01410	0	1	0.00950491	0.00735019	0.00852448	0.00819067	0.00839256	0.106174	4
K01411	0	1	0.000360224	0.000223692	8.67159e-05	0.00033609	0.00025168	0.496812	4
K01412	0	1	0.0101418	0.00429744	0.00757496	0.00696057	0.00724369	0.33122	4
K01414	0	1	0.000556964	0.000571412	0.000571313	0.000491061	0.000547687	0.0700333	4
K01415	0	1	0.014609	0.0160334	0.0171624	0.013223	0.015257	0.112196	4
K01417	0	1	0.00483271	0.00394136	0.00484398	0.00452948	0.00453688	0.093213	4
K01419	0	1	0.000590717	0.000497081	0.000615393	0.00064332	0.000586628	0.108156	4
K01420	0	1	0.000411476	0.000442714	0.000455572	0.000386835	0.000424149	0.0731129	4
K01421	0	1	0.000755218	0.00112204	0.00103932	0.000798461	0.00092876	0.193283	4
K01423	0	1	0.00331403	0.00223431	0.00271761	0.0027106	0.00274414	0.161131	4
K01424	0	1	0.00324064	0.00270113	0.00493498	0.002706	0.00339569	0.311268	4
K01425	0	1	0.0031645	0.00160678	0.00292023	0.00182634	0.00237946	0.32659	4
K01426	0	1	0.00933364	0.00276403	0.0033252	0.00823223	0.00591378	0.566683	4
K01427	0	1	0.0163071	0.018089	0.019039	0.0138522	0.0168218	0.135582	4
K01428	0	1	0.00361928	0.00439301	0.00476545	0.00254016	0.00382947	0.256749	4
K01429	0	1	0.0013572	nan	0	4.86256e-05	0.000468609	1.64301	3
K01430	0	1	0.000145893	0.00015102	0.000211641	0.000167866	0.000169105	0.176638	4
K01431	0	1	nan	0	0.000170026	0	5.66753e-05	1.73205	3
K01432	0	1	2.07061e-05	4.90611e-05	3.09384e-05	0.000131718	5.81059e-05	0.868342	4
K01433	0	1	0.0183868	0.0179685	0.0190597	0.0154842	0.0177248	0.0880067	4
K01434	0	1	0.000728926	0.000627695	0.000686866	0.000672823	0.000679077	0.0614547	4
K01435	0	1	0	0	nan	2.70857e-05	9.02857e-06	1.73205	3
K01436	0	1	0.000442625	0.000482798	0.00056026	0.000395566	0.000470312	0.148331	4
K01437	0	1	0.000434495	0.000471093	0.000740658	0.000363137	0.000502346	0.328614	4
K01438	0	1	0.0050537	0.00575923	0.00884511	0.00447793	0.00603399	0.322498	4
K01439	0	1	0.000401659	0.0010686	0.000774229	0.000403038	0.000661882	0.487824	4
K01440	0	1	0.00111819	6.22002e-05	0.00108977	0.000864787	0.000783737	0.630568	4
K01441	0	1	7.75585e-05	nan	0.000165146	6.09955e-05	0.000101233	0.552843	3
K01442	0	1	0.000446322	0.000324984	0.000362996	0.000486507	0.000405202	0.183122	4
K01443	0	1	0.00585353	0.00803877	0.0110401	0.00469265	0.00740626	0.376928	4
K01444	0	1	0.00434274	0.0108924	0.0110894	0.00396896	0.00757338	0.521562	4
K01446	0	1	0.00031122	0.000167579	0.000271072	0.000352102	0.000275493	0.287426	4
K01447	0	1	0.000642819	0.000611191	0.00056108	0.000616927	0.000608004	0.0562079	4
K01448	0	1	0.000858756	0.00109879	0.000995906	0.000905473	0.000964731	0.109839	4
K01449	0	1	0.000170553	0.000117618	0.000236678	0.000290229	0.000203769	0.370331	4
K01451	0	1	0.000671759	0.00105948	0.00122656	0.000745846	0.000925911	0.282494	4
K01452	0	1	0.000788539	0.000798202	0.000858616	0.00063053	0.000768972	0.126616	4
K01453	0	1	0	0.000202	0.000386844	0.000156809	0.000186413	0.85406	4
K01455	0	1	0.0240944	0.0234722	0.0231764	0.0241602	0.0237258	0.0202242	4
K01456	0	1	0.0167967	0.0166559	0.0194994	0.0146554	0.0169018	0.117664	4
K01457	0	1	0.000600741	0.000709762	0.000990901	0.000812784	0.000778547	0.213146	4
K01458	0	1	nan	0.000108789	3.93491e-05	0	4.93794e-05	1.11552	3
K01460	0	1	0	nan	nan	nan	0	-nan	1
K01462	0	1	0.000590971	0.000603973	0.000538422	0.00051184	0.000561302	0.0774595	4
K01463	0	1	0.00361475	0.00331443	0.00349989	0.00323698	0.00341651	0.0503864	4
K01464	0	1	0.000895561	0.000740847	0.000906922	0.000871221	0.000853638	0.0897973	4
K01465	0	1	0.00372292	0.00336667	0.00334574	0.00250131	0.00323416	0.160264	4
K01466	0	1	0.0134038	0.0169186	0.0150539	0.0121923	0.0143921	0.142606	4
K01467	0	1	0.000575135	0.000600905	0.000576759	0.000569275	0.000580518	0.0240577	4
K01468	0	1	0.000907108	0.000713475	0.000709751	0.000679286	0.000752405	0.138577	4
K01469	0	1	0.0124842	0.00546548	0.0071527	0.00912054	0.00855573	0.352391	4
K01470	0	1	0.00161586	0.00138365	0.00185064	0.00133136	0.00154538	0.154089	4
K01471	0	1	nan	nan	nan	0	0	-nan	1
K01473	0	1	0.00480127	0.00313071	0.00307171	0.0053428	0.00408662	0.283702	4
K01474	0	1	0.00107217	0.00097963	0.00132316	0.00103194	0.00110173	0.138335	4
K01476	0	1	0.0126757	0.0097388	0.0102248	0.0124394	0.0112697	0.133401	4
K01477	0	1	0.0212256	0.02033	0.0194602	0.0200894	0.0202763	0.0360735	4
K01478	0	1	0.000655265	0.000588269	0.00107389	0.000712969	0.000757598	0.28634	4
K01479	0	1	0.000715259	0.000761485	0.000756748	0.00073817	0.000742915	0.0282731	4
K01480	0	1	0.010734	0.0138092	0.0142321	0.00652266	0.0113245	0.314418	4
K01481	0	1	0.0018233	0.00616824	0.0074654	0.00167471	0.00428291	0.694401	4
K01482	0	1	0.000229757	0.00020084	0.000432615	0.000189766	0.000263244	0.433686	4
K01483	0	1	0.00703474	0.00643041	0.00682744	0.00609751	0.00659752	0.0632233	4
K01484	0	1	0.000510546	0.000606478	0.000793419	0.000440928	0.000587843	0.260164	4
K01485	0	1	0.000308103	0.000178908	0.000357608	0.000250701	0.00027383	0.280813	4
K01486	0	1	0.000709341	0.000602014	0.000632337	0.000675659	0.000654838	0.0721718	4
K01487	0	1	0.00463697	0.00688315	0.00500977	0.00398976	0.00512991	0.242202	4
K01488	0	1	0.00309049	0.00344661	0.00382153	0.00206412	0.00310569	0.243364	4
K01489	0	1	0.00921586	0.0111922	0.0114553	0.00771937	0.00989568	0.178038	4
K01490	0	1	0.0192142	0.0209085	0.0204712	0.0150518	0.0189114	0.14126	4
K01491	0	1	0.00161604	0.000741864	0.000860627	0.000847913	0.00101661	0.396563	4
K01493	0	1	0.00470866	0.00319002	0.00287859	0.0036369	0.00360354	0.221943	4
K01494	0	1	0.000744681	0.000670289	0.000876172	0.00065685	0.000736998	0.136367	4
K01495	0	1	0.0112739	0.0120867	0.0150476	0.00987976	0.012072	0.180837	4
K01496	0	1	0.000599317	0.000403799	0.000729951	0.000455791	0.000547215	0.269061	4
K01497	0	1	0.0172715	0.0153935	0.0172331	0.0143562	0.0160636	0.0894288	4
K01499	0	1	0.000270944	0.000231113	0.000427834	0.000281448	0.000302835	0.284337	4
K01500	0	1	0.00164575	0.00086356	0.00136964	0.000970078	0.00121226	0.298538	4
K01501	0	1	0.00681361	0.00431412	0.00544844	0.00525846	0.00545866	0.18879	4
K01502	0	1	0.00137537	0.00232344	0.00568201	0.00322534	0.00315154	0.586493	4
K01504	0	1	nan	nan	0	nan	0	-nan	1
K01505	0	1	0.018022	0.0140477	0.0152911	0.0163051	0.0159165	0.105554	4
K01506	0	1	0.000160061	0	0	nan	5.33537e-05	1.73205	3
K01507	0	1	0.0257328	0.0232188	0.0241609	0.0227047	0.0239543	0.0555303	4
K01509	0	1	0.00535868	0.00319781	0.00464014	0.00321636	0.00410325	0.262134	4
K01510	0	1	0.00131957	0.000800612	0.000813372	0.000808071	0.000935406	0.273852	4
K01511	0	1	6.28276e-05	3.50424e-05	6.6999e-05	nan	5.49563e-05	0.316099	3
K01512	0	1	0.00472133	0.00365293	0.00373422	0.00420391	0.0040781	0.120844	4
K01513	0	1	0.0018298	0.000966386	0.0010534	0.00132865	0.00129456	0.300335	4
K01514	0	1	0.00508833	0.00416123	0.00415656	0.0058185	0.00480616	0.16742	4
K01515	0	1	0.0057059	0.00607652	0.00600173	0.00462668	0.00560271	0.119598	4
K01517	0	1	nan	nan	0.000193831	0.000121095	0.000157463	0.32663	2
K01518	0	1	0	0.000127377	0.000127347	4.9799e-05	7.61308e-05	0.821649	4
K01519	0	1	0.0140958	0.0138355	0.0130005	0.0121866	0.0132796	0.0651821	4
K01520	0	1	0.0140991	0.00926249	0.00986004	0.00870554	0.0104818	0.234424	4
K01521	0	1	8.07923e-05	0.00144571	5.36314e-05	9.8791e-05	0.000419731	1.63018	4
K01522	0	1	0.0109883	0.0089377	0.00935581	0.00837385	0.00941392	0.119405	4
K01523	0	1	0.000398258	0.000408504	0.000472778	0.00031024	0.000397445	0.168174	4
K01524	0	1	0.000706915	0.000562304	0.000657849	0.00078855	0.000678904	0.139338	4
K01525	0	1	9.59718e-05	0.00089311	0.00134736	0.000278836	0.000653819	0.878645	4
K01526	0	1	0.0189269	0.0214983	0.0227319	0.016691	0.019962	0.135051	4
K01527	0	1	0.0230727	0.0228412	0.0242263	0.0198912	0.0225078	0.0820437	4
K01528	0	1	0.00347749	0.000681237	0.00109692	0.00142907	0.00167118	0.743464	4
K01529	0	1	0.0120246	0.00979226	0.0101924	0.0098365	0.0104614	0.101075	4
K01530	0	1	0.0122459	0.0101935	0.0120959	0.0100184	0.0111384	0.107368	4
K01531	0	1	0.00106835	0.000754571	0.000886023	0.00103466	0.000935901	0.154426	4
K01533	0	1	0.0025854	0.00264017	0.0019672	0.00260574	0.00244963	0.131617	4
K01534	0	1	0.000975876	0.000801648	0.000927499	0.000869097	0.00089353	0.0841827	4
K01535	0	1	0.0301499	0.0290935	0.0312048	0.0273693	0.0294544	0.0555298	4
K01536	0	1	0.0113485	0.0114082	0.0121858	0.0112645	0.0115517	0.0369459	4
K01537	0	1	0.0133241	0.00931468	0.0109088	0.0123418	0.0114723	0.152296	4
K01539	0	1	0.00405953	0.0054655	0.00720328	0.00309537	0.00495592	0.360491	4
K01540	0	1	5.88603e-05	0	1.79185e-05	5.69424e-05	3.34303e-05	0.873422	4
K01544	0	1	0.000456601	0.000535262	0.00061958	0.000469088	0.000520133	0.143704	4
K01546	0	1	0.00114642	0.00165614	0.00161872	0.00158362	0.00150122	0.158792	4
K01547	0	1	0.00158443	0.00171352	0.00130749	0.00138022	0.00149641	0.124469	4
K01548	0	1	0.00162067	0.00164808	0.00187018	0.00162726	0.00169155	0.0707399	4
K01551	0	1	0.0247333	0.0205215	0.0218885	0.0230796	0.0225557	0.0793063	4
K01552	0	1	0.00171612	0.00201793	0.00198553	0.00161157	0.00183279	0.109195	4
K01554	0	1	nan	nan	nan	4.91329e-05	4.91329e-05	-nan	1
K01555	0	1	0.0238307	0.0190504	0.0224111	0.0216305	0.0217307	0.0922923	4
K01556	0	1	0.0155293	0.017573	0.0204991	0.0109162	0.0161294	0.249837	4
K01557	0	1	0.00530015	0.00372641	0.00411832	0.00409771	0.00431065	0.158632	4
K01558	0	1	nan	nan	nan	0	0	-nan	1
K01560	0	1	0.0113181	0.0088998	0.00973853	0.0119219	0.0104696	0.133127	4
K01561	0	1	0.00101295	0.000803359	0.000856073	0.000930782	0.000900791	0.101284	4
K01563	0	1	0.000957753	0.00101688	0.000765651	0.000606389	0.000836668	0.223828	4
K01564	0	1	0.00301441	0.00214497	0.0019398	0.00257779	0.00241924	0.197438	4
K01565	0	1	0.000492717	0.000434265	0.000381993	0.000474977	0.000445988	0.110278	4
K01567	0	1	0.00265016	0.00136646	0.00145014	0.00214823	0.00190375	0.319708	4
K01568	0	1	0.02903	0.0276461	0.0265187	0.0254354	0.0271575	0.0567216	4
K01569	0	1	0.0107869	0.00804301	0.00877585	0.0109157	0.00963037	0.149752	4
K01571	0	1	0.000406579	0.000440753	0.000563761	0.000563757	0.000493713	0.166245	4
K01572	0	1	0.000212422	0.00314346	0.000787559	0.000672254	0.00120392	1.09365	4
K01573	0	1	5.21196e-05	0.000155392	0.000258064	0.00019859	0.000166041	0.522951	4
K01574	0	1	0.000212721	8.09052e-05	3.5981e-05	nan	0.000109869	0.836095	3
K01575	0	1	0.000405176	0.000660091	0.000642634	0.000377527	0.000521357	0.289072	4
K01576	0	1	0.000381062	0.000269145	0.000347517	0.000384373	0.000345524	0.155046	4
K01577	0	1	8.09476e-05	0	0.000968948	8.29401e-05	0.000283209	1.61997	4
K01578	0	1	0.000335015	0.000170973	0.00028122	0.000259698	0.000261727	0.26093	4
K01579	0	1	0.000350415	0.000305	0.000301336	0.000460468	0.000354305	0.209459	4
K01580	0	1	0.0246782	0.0198412	0.0206535	0.0205401	0.0214283	0.102491	4
K01581	0	1	0.0154731	0.0154579	0.0187008	0.0135055	0.0157843	0.136382	4
K01582	0	1	5.7989e-05	0.000144411	7.41744e-05	8.46094e-05	9.0296e-05	0.417543	4
K01583	0	1	9.45539e-05	nan	0.000228703	0.000114374	0.000145877	0.496383	3
K01584	0	1	0.000701852	0.000502317	0.000591269	0.00068481	0.000620062	0.148905	4
K01585	0	1	0.000387597	0.000947221	0.000408345	0.000455684	0.000549712	0.484861	4
K01586	0	1	0.00129959	0.00126041	0.00100667	0.00132187	0.00122214	0.119359	4
K01587	0	1	0.00124822	0.00125367	0.000995254	0.000853715	0.00108771	0.181254	4
K01588	0	1	0.000532025	0.000806108	0.00110417	0.000482026	0.000731082	0.392067	4
K01589	0	1	0.000711098	0.000864929	0.00094196	0.000726557	0.000811136	0.137227	4
K01590	0	1	0.00016399	0.000325221	0.000586251	0.000928189	0.000500913	0.666348	4
K01591	0	1	0.00109787	0.00164652	0.00141372	0.00110202	0.00131503	0.202224	4
K01592	0	1	0.00020615	nan	9.97696e-05	0.000166232	0.000157384	0.341454	3
K01593	0	1	0.000182975	0.000339256	0.000387372	0.000220199	0.00028245	0.342076	4
K01594	0	1	0.000349076	nan	0.000140491	0	0.000163189	1.07631	3
K01595	0	1	0.000949761	0.0010972	0.00122373	0.000957863	0.00105714	0.123026	4
K01596	0	1	0.000531889	0.000841216	0.000897685	0.000634567	0.000726339	0.236853	4
K01597	0	1	0.0153752	0.0123145	0.0130174	0.0127666	0.0133684	0.102413	4
K01598	0	1	0.00839586	0.00590337	0.00747151	0.00598435	0.00693877	0.174335	4
K01599	0	1	0.0168406	0.0147022	0.0149756	0.0135841	0.0150256	0.0899429	4
K01601	0	1	0.000207635	0.000611353	0.000547824	0.000269085	0.000408974	0.489727	4
K01602	0	1	5.69499e-05	2.9786e-05	6.07396e-05	0	3.68689e-05	0.764363	4
K01607	0	1	0.000724028	0.000602706	0.000698285	0.000748638	0.000693414	0.0921111	4
K01608	0	1	0.000497832	0.000573593	0.000939671	0.000452182	0.00061582	0.359896	4
K01609	0	1	0.00102032	0.000836788	0.000615655	0.00105634	0.000882276	0.229045	4
K01610	0	1	0.0348522	0.0387076	0.0395059	0.0349915	0.0370143	0.0658853	4
K01611	0	1	0.0163698	0.0152801	0.0181015	0.00975809	0.0148774	0.242325	4
K01613	0	1	0.0214848	0.0195299	0.0213687	0.0192215	0.0204012	0.0584176	4
K01616	0	1	0.000213968	0.000508734	7.19943e-05	0.00023949	0.000258547	0.705258	4
K01617	0	1	4.9858e-05	0	0	5.7734e-05	2.6898e-05	1.16087	4
K01618	0	1	0.000174187	0.000956898	0.000725727	0.000144257	0.000500267	0.809847	4
K01619	0	1	0.00097449	0.00144263	0.00115111	0.000542928	0.00102779	0.36631	4
K01620	0	1	0.0121936	0.00788159	0.0083546	0.00901408	0.00936097	0.207745	4
K01621	0	1	0.0157408	0.0211286	0.0205417	0.0138162	0.0178068	0.20172	4
K01622	0	1	8.90906e-05	2.4485e-05	0.000207647	0	8.03057e-05	1.15609	4
K01623	0	1	0.000561015	0.00138532	0.000852812	0.000652411	0.000862889	0.427623	4
K01624	0	1	0.0290972	0.0280644	0.0300111	0.0271776	0.0285876	0.0430692	4
K01625	0	1	0.00145504	0.00118546	0.00131682	0.00136914	0.00133161	0.0847652	4
K01626	0	1	0.0191158	0.019484	0.0191648	0.0125482	0.0175782	0.190993	4
K01627	0	1	0.000480631	0.000448752	0.0005396	0.000458874	0.000481964	0.0843645	4
K01628	0	1	0.000709598	0.00130542	0.000856613	0.000520302	0.000847983	0.39457	4
K01629	0	1	0.000430556	0.000826284	0.00098367	0.000418817	0.000664832	0.428203	4
K01630	0	1	0.000381074	0.000555249	0.000193469	0.00028407	0.000353465	0.437963	4
K01631	0	1	0.000556453	0.000345622	0.000388784	0.000305568	0.000399107	0.276277	4
K01632	0	1	0.000135804	0.000894574	0.000896947	nan	0.000642442	0.682961	3
K01633	0	1	0.000677832	0.000713353	0.000527994	0.000564007	0.000620797	0.143044	4
K01634	0	1	0.0211542	0.0186407	0.0204182	0.0192503	0.0198659	0.0569863	4
K01635	0	1	9.66059e-05	0.000354225	0.000264345	0.000187984	0.00022579	0.485834	4
K01636	0	1	0.0148997	0.0212096	0.0203961	0.0134424	0.017487	0.222396	4
K01637	0	1	0.0263038	0.0228778	0.0260088	0.0258349	0.0252563	0.0632496	4
K01638	0	1	0.0256099	0.0234946	0.0253047	0.0255404	0.0249874	0.0401696	4
K01639	0	1	0.000955764	0.000267857	0.000154293	0.000226962	0.000401219	0.928838	4
K01640	0	1	0.0237107	0.0207784	0.0229687	0.0214723	0.0222325	0.060454	4
K01641	0	1	0.0205701	0.0177332	0.0189545	0.0185745	0.0189581	0.0627537	4
K01643	0	1	0.000329517	0.0002449	0.000331044	0.000322703	0.000307041	0.13544	4
K01644	0	1	0.000705511	0.00130663	0.000996691	0.000859876	0.000967177	0.264334	4
K01646	0	1	0	0	0	0	0	-nan	4
K01647	0	1	0.0284792	0.0170219	0.0238763	0.0254503	0.0237069	0.20453	4
K01648	0	1	0.0321861	0.0278701	0.0292816	0.030353	0.0299227	0.0608084	4
K01649	0	1	0.0138071	0.0103537	0.0125446	0.00994525	0.0116627	0.156853	4
K01652	0	1	0.00612414	0.0046701	0.0079929	0.00455418	0.00583533	0.275219	4
K01653	0	1	0.0184725	0.0182946	0.0195801	0.0158428	0.0180475	0.0873246	4
K01654	0	1	0.000530544	0.000756831	0.00094999	0.000866646	0.000776003	0.23422	4
K01655	0	1	0.0227042	0.0218722	0.0232565	0.0189674	0.0217001	0.087952	4
K01656	0	1	0.000421244	0.000644713	0	0	0.000266489	1.20438	4
K01657	0	1	0.0114918	0.00963262	0.0107448	0.00794993	0.00995479	0.154645	4
K01658	0	1	0.00046198	0.000522229	0.000529473	0.000494842	0.000502131	0.0610234	4
K01659	0	1	3.31348e-05	0.000267303	0.000678244	0.000203329	0.000295503	0.925979	4
K01661	0	1	0.00124113	0.00170766	0.000902369	0.00023629	0.00102186	0.60584	4
K01662	0	1	0.000809999	0.000906494	0.000972829	0.000737363	0.000856671	0.121287	4
K01663	0	1	0.0113117	0.0046901	0.00568017	0.0066423	0.00708107	0.413902	4
K01664	0	1	0.000142133	0.000202548	0.000280613	9.7464e-05	0.000180689	0.438992	4
K01665	0	1	0.000776206	0.000964681	0.00109252	0.000794359	0.000906942	0.16544	4
K01666	0	1	0.000654685	0.000645744	0.000756038	0.000678393	0.000683715	0.0733415	4
K01667	0	1	0.000740324	0.00172039	0.000823597	0.00130873	0.00114826	0.39747	4
K01668	0	1	0	nan	nan	nan	0	-nan	1
K01669	0	1	0.0074449	0.00229076	0.00402386	0.00413144	0.00447274	0.481473	4
K01672	0	1	0.00258058	0.00201803	0.00198219	0.00301373	0.00239863	0.205616	4
K01673	0	1	0.00524858	0.00820438	0.00836449	0.00555798	0.00684386	0.243942	4
K01674	0	1	0.00605509	0.00499104	0.00503198	0.00564647	0.00543115	0.0944068	4
K01676	0	1	0.00035736	0.00151898	0.000825013	0.00191282	0.00115354	0.603075	4
K01677	0	1	0.000439797	0.000332528	0.000261955	0.000313951	0.000337058	0.22169	4
K01678	0	1	0.0006036	0.000532983	0.000501678	0.000702212	0.000585118	0.15201	4
K01679	0	1	0.0268866	0.027781	0.0273244	0.0242168	0.0265522	0.0602279	4
K01681	0	1	0.0279058	0.0245897	0.0280824	0.0211609	0.0254347	0.128599	4
K01682	0	1	0.000684931	0.000436605	0.000404259	0.000307678	0.000458368	0.350515	4
K01684	0	1	0.00931911	0.0144758	0.0177372	0.00791862	0.0123627	0.368802	4
K01685	0	1	0.000551771	0.000366703	0.000520914	0.000565324	0.000501178	0.182681	4
K01686	0	1	0.000563739	0.00182168	0.00144251	0.000595092	0.00110576	0.567303	4
K01687	0	1	0.0105115	0.0113141	0.0111013	0.00734477	0.0100679	0.183444	4
K01689	0	1	0.0287905	0.0253271	0.0255188	0.0257468	0.0263458	0.0622036	4
K01690	0	1	0.000453489	0.000410428	0.0005511	0.000472429	0.000471862	0.124723	4
K01691	0	1	0.000617611	0.000862504	0.0010408	0.000528163	0.00076227	0.306127	4
K01692	0	1	0.00135697	0.000850423	0.00102083	0.00128256	0.0011277	0.20787	4
K01693	0	1	0.0175123	0.0179323	0.0180288	0.0134521	0.0167314	0.131349	4
K01694	0	1	0.018849	0.0164462	0.0184767	0.0144361	0.017052	0.119558	4
K01695	0	1	0.00129762	0.00101398	0.000892719	0.00127762	0.00112048	0.177965	4
K01696	0	1	0.00360395	0.00185304	0.0024399	0.00217786	0.00251869	0.302653	4
K01697	0	1	0.0166653	0.00941005	0.0109501	0.0143868	0.0128531	0.255531	4
K01698	0	1	0.0184459	0.0205155	0.0219178	0.0137303	0.0186524	0.191819	4
K01699	0	1	9.18181e-05	5.05226e-05	0.000141193	4.84844e-05	8.30045e-05	0.525614	4
K01702	0	1	0.0195417	0.0175683	0.0183735	0.0182844	0.018442	0.0442984	4
K01703	0	1	0.00508008	0.00193799	0.00298641	0.00523045	0.00380873	0.423723	4
K01704	0	1	0.00549055	0.00599781	0.00558508	0.00485862	0.00548301	0.0858909	4
K01705	0	1	0.0172205	0.0143673	0.0157198	0.0141718	0.0153698	0.0919186	4
K01706	0	1	0.0060619	0.0122028	0.0146008	0.00731196	0.0100444	0.401316	4
K01707	0	1	0.000469706	4.87525e-05	0.000256401	0.000285013	0.000264968	0.650559	4
K01708	0	1	0.000359649	0.00127074	0.000181085	0.00033314	0.000536153	0.925115	4
K01709	0	1	0.000511775	0.000299105	0.000481544	0.000361439	0.000413466	0.242198	4
K01710	0	1	0.00578619	0.0033927	0.0034427	0.00264343	0.00381626	0.357214	4
K01711	0	1	0.00084972	0.00070746	0.00083677	0.000857812	0.000812941	0.0871556	4
K01712	0	1	0.000738938	0.00358497	0.00132276	0.00072768	0.00159359	0.851139	4
K01713	0	1	0.00064392	0.00095985	0.000962189	0.000848144	0.000853526	0.175189	4
K01714	0	1	0.00322912	0.00150802	0.00162866	0.00259131	0.00223928	0.365654	4
K01715	0	1	0.00175955	0.00164117	0.00149221	0.0015852	0.00161953	0.0690001	4
K01716	0	1	0.000474164	0.000494897	0.00138186	0.000378615	0.000682384	0.687383	4
K01719	0	1	0.0025628	0.00302413	0.00315894	0.00191459	0.00266512	0.210759	4
K01720	0	1	0.0251469	0.0223874	0.0242273	0.0234429	0.0238011	0.049235	4
K01721	0	1	0.000178933	nan	0.000109008	0	9.59803e-05	0.939516	3
K01723	0	1	7.34144e-05	0	0	nan	2.44715e-05	1.73205	3
K01724	0	1	0.00628097	0.00602557	0.00644403	0.00385094	0.00565038	0.214485	4
K01725	0	1	0.0163288	0.0168689	0.017731	0.0161078	0.0167591	0.0431105	4
K01727	0	1	0.00027575	0.000943596	0.00049726	0.000564501	0.000570277	0.487089	4
K01728	0	1	0.0110064	0.0107087	0.0106282	0.0109241	0.0108169	0.0164268	4
K01729	0	1	nan	nan	nan	7.60864e-05	7.60864e-05	-nan	1
K01730	0	1	7.19137e-05	6.2055e-05	0.000101158	nan	7.83756e-05	0.259476	3
K01731	0	1	0.000179534	9.40924e-05	0.000133584	0.000154372	0.000140396	0.25739	4
K01732	0	1	0	0.00278741	0.00289307	0.00133472	0.0017538	0.780261	4
K01733	0	1	0.0135323	0.0074772	0.0086576	0.00946546	0.00978314	0.268769	4
K01734	0	1	0.000409411	0.000390004	0.000365798	0.000413575	0.000394697	0.0553162	4
K01735	0	1	0.00232797	0.00302726	0.00363022	0.00220887	0.00279858	0.236406	4
K01736	0	1	0.0143237	0.0122101	0.0121621	0.00908375	0.0119449	0.180608	4
K01737	0	1	0.000390403	0.000524142	0.000445727	0.000441869	0.000450535	0.12246	4
K01738	0	1	0.0125695	0.00913733	0.0104241	0.00851044	0.0101603	0.17645	4
K01739	0	1	0.00634296	0.00361333	0.00478163	0.00251634	0.00431357	0.379939	4
K01740	0	1	0.004554	0.00554433	0.00560912	0.00430685	0.00500357	0.133901	4
K01741	0	1	nan	nan	0	nan	0	-nan	1
K01743	0	1	nan	nan	nan	0	0	-nan	1
K01744	0	1	0.000956901	0.00171486	0.00103354	0.000360685	0.0010165	0.545274	4
K01745	0	1	0.00152177	0.00139035	0.00130992	0.0014053	0.00140683	0.0620716	4
K01749	0	1	0.00576881	0.00495977	0.00632654	0.00380059	0.00521393	0.210331	4
K01750	0	1	0.000781006	0.000855637	0.000905826	0.000696707	0.000809794	0.112596	4
K01751	0	1	0.000267601	0.000993418	0.00042821	0.000228712	0.000479485	0.736906	4
K01752	0	1	0.00394318	0.00349605	0.00276996	0.00308207	0.00332281	0.153304	4
K01753	0	1	0.000424605	0.000295971	0.000758057	0.000318215	0.000449212	0.47508	4
K01754	0	1	0.0132618	0.0109154	0.0111146	0.0119602	0.011813	0.0903066	4
K01755	0	1	0.0140918	0.0105989	0.0121024	0.00893988	0.0114332	0.191815	4
K01756	0	1	0.00405212	0.0115934	0.011039	0.00114245	0.00695674	0.744181	4
K01758	0	1	0.0238291	0.0180994	0.0193842	0.0214495	0.0206905	0.121141	4
K01759	0	1	0.0192797	0.0162852	0.0156417	0.0170697	0.0170691	0.0928706	4
K01760	0	1	0.0163286	0.0172209	0.0193821	0.0135449	0.0166191	0.145459	4
K01761	0	1	0.000338222	0.000858168	0.000257185	0.000223967	0.000419385	0.706824	4
K01762	0	1	0.000621497	0.000709003	0.00115139	0.000516686	0.000749644	0.372352	4
K01763	0	1	0.000393904	0.000886391	0.00097824	0.00036755	0.000656521	0.488697	4
K01764	0	1	0.0166012	0.0184415	0.0191255	0.0139427	0.0170277	0.136044	4
K01766	0	1	5.55794e-05	0.000185574	0.000224631	0.00012917	0.000148739	0.493718	4
K01768	0	1	0.00655772	0.00363434	0.00341251	0.00680793	0.00510313	0.358443	4
K01769	0	1	nan	0.000170092	0.000122675	nan	0.000146383	0.229048	2
K01770	0	1	0.0005633	0.00181618	0.000551736	0.000634652	0.000891467	0.692751	4
K01771	0	1	0.013549	0.0121207	0.0130778	0.0120139	0.0126904	0.0587837	4
K01772	0	1	0.017735	0.0237246	0.0239487	0.0118776	0.0193215	0.296905	4
K01775	0	1	0.000813447	0.00130718	0.00100871	0.000783372	0.000978177	0.246389	4
K01776	0	1	0.000770767	0.000713939	0.000745981	0.000936025	0.000791678	0.125055	4
K01777	0	1	nan	nan	nan	0	0	-nan	1
K01778	0	1	0.000737941	0.00088679	0.000678528	0.000699757	0.000750754	0.125158	4
K01779	0	1	0.000752774	0.000793236	0.000831448	0.000611706	0.000747291	0.128368	4
K01780	0	1	0	nan	nan	7.82741e-05	3.9137e-05	1.41421	2
K01782	0	1	0.000481738	0.000478044	0.000414709	0.000495659	0.000467537	0.0770557	4
K01783	0	1	0.0161978	0.0121212	0.0126696	0.0108669	0.0129639	0.176195	4
K01784	0	1	0.00457852	0.00405555	0.0063677	0.00262928	0.00440776	0.350432	4
K01785	0	1	0.0132683	0.0137037	0.0137707	0.011774	0.0131292	0.0708727	4
K01786	0	1	0.000104819	0.000166858	0.00112647	0	0.000349537	1.49487	4
K01787	0	1	7.75905e-05	3.56264e-05	6.42993e-05	9.37145e-05	6.78077e-05	0.362724	4
K01788	0	1	0.000670392	0.000639776	0.000828546	0.00089473	0.000758361	0.162078	4
K01790	0	1	0.00042893	0.000439889	0.000581096	0.000315693	0.000441402	0.246358	4
K01791	0	1	0.000652367	0.000828843	0.000873052	0.000623639	0.000744475	0.167653	4
K01792	0	1	0.0143604	0.0154047	0.0154916	0.0125989	0.0144639	0.093017	4
K01793	0	1	0	6.1266e-05	0	nan	2.0422e-05	1.73205	3
K01794	0	1	0.000295435	0	0.000426669	0.000229758	0.000237965	0.750187	4
K01796	0	1	0.013034	0.0108959	0.0115236	0.0105541	0.0115019	0.0954169	4
K01797	0	1	0.00141992	0.0008178	0.000937819	0.000884002	0.00101489	0.270423	4
K01799	0	1	0.000733116	0.000600519	0.000618754	0.000669607	0.000655499	0.0906666	4
K01800	0	1	0.00683261	0.0060552	0.00740208	0.00685294	0.00678571	0.0816213	4
K01801	0	1	0.00448207	0.00424959	0.00537425	0.00452447	0.00465759	0.105808	4
K01802	0	1	0.0234526	0.0219575	0.0220004	0.0214878	0.0222246	0.0382897	4
K01803	0	1	0.0236401	0.0188201	0.0196433	0.0201315	0.0205588	0.103329	4
K01804	0	1	0.000564797	0.000606626	0.000778273	0.000832859	0.000695639	0.18688	4
K01805	0	1	0.000575368	0.000788245	0.000852545	0.000853873	0.000767508	0.1716	4
K01807	0	1	0.0145803	0.0138268	0.0145349	0.0119479	0.0137225	0.0898036	4
K01808	0	1	0.00134795	0.00250752	0.00374828	0.00458707	0.00304771	0.465625	4
K01809	0	1	0.0175852	0.0138482	0.0158858	0.0153829	0.0156755	0.0982494	4
K01810	0	1	0.0087029	0.0143534	0.0163705	0.00313827	0.0106413	0.560324	4
K01811	0	1	0.00983816	0.0110319	0.0120152	0.0068974	0.00994566	0.223071	4
K01812	0	1	0.000763849	0.00130476	0.000972354	0.000886324	0.000981822	0.235958	4
K01813	0	1	0.00032553	0.000373796	0.000677073	0.000297633	0.000418508	0.418688	4
K01814	0	1	0.00682186	0.00218457	0.00300262	0.00507589	0.00427123	0.489552	4
K01815	0	1	0.000129785	0.000396506	0.000245166	0.000857553	0.000407252	0.784405	4
K01816	0	1	0.000867903	0.00150242	0.000550564	0.00102004	0.000985232	0.402341	4
K01817	0	1	0.000863033	0.00105323	0.000990376	0.000859589	0.000941557	0.102126	4
K01818	0	1	0.000478419	0.000581873	0.000673336	0.000484337	0.000554491	0.166539	4
K01820	0	1	nan	nan	nan	0	0	-nan	1
K01821	0	1	0.000233836	0.000170975	0.000249297	0.000212656	0.000216691	0.1568	4
K01822	0	1	nan	5.85478e-05	6.19498e-05	0	4.01659e-05	0.86706	3
K01823	0	1	0.0169491	0.0101761	0.0117594	0.0138298	0.0131786	0.221964	4
K01824	0	1	0.00980519	0.00891579	0.0120384	0.00938232	0.0100354	0.137896	4
K01825	0	1	0.000358117	0.000389985	0.000403719	0.000610657	0.00044062	0.260897	4
K01826	0	1	0.000350486	8.76059e-05	0.000756602	0.000209033	0.000350932	0.829223	4
K01827	0	1	0	0	6.73307e-05	0	1.68327e-05	2	4
K01828	0	1	0	0	0.000285764	nan	9.52547e-05	1.73205	3
K01829	0	1	0	nan	nan	nan	0	-nan	1
K01830	0	1	0.000518331	0.000218516	0.000247498	0.000327468	0.000327953	0.411714	4
K01831	0	1	0	nan	0	0	0	-nan	3
K01832	0	1	0	nan	nan	nan	0	-nan	1
K01833	0	1	0.000125535	0.000130795	0.000170885	0.000133732	0.000140237	0.14769	4
K01834	0	1	0.00104864	0.00143454	0.00134808	0.000998292	0.00120739	0.17912	4
K01835	0	1	0.0248376	0.0206811	0.0228774	0.0216301	0.0225066	0.079778	4
K01836	0	1	0.0165914	0.0121208	0.0136609	0.0149314	0.0143261	0.132464	4
K01837	0	1	0.000133286	6.33683e-05	0.000116808	6.59192e-05	9.48454e-05	0.374631	4
K01838	0	1	9.1528e-05	nan	4.97584e-05	nan	7.06432e-05	0.418095	2
K01839	0	1	0.000418577	0.000216812	0.00027893	0.000419612	0.000333483	0.306036	4
K01840	0	1	0.000943277	0.000938066	0.000987628	0.000977973	0.000961736	0.0257162	4
K01841	0	1	0	nan	nan	0	0	-nan	2
K01843	0	1	0.00127376	0.000436144	0.00051912	0.000706165	0.000733797	0.514139	4
K01844	0	1	0.0022429	0	0.000414031	0.00123324	0.000972543	1.01782	4
K01845	0	1	0.00230025	0.0018436	0.00255657	0.00202413	0.00218114	0.143458	4
K01846	0	1	0.000104863	0.000843222	0	0.00126014	0.000552056	1.09232	4
K01847	0	1	0.000686475	0.00214238	0.00148966	0.000760688	0.0012698	0.539746	4
K01848	0	1	0.00041214	0.000573022	0.000763268	0.00050823	0.000564165	0.262831	4
K01849	0	1	0.000245529	9.35848e-05	0.000249048	0.000186589	0.000193688	0.37496	4
K01850	0	1	0.0134753	0.0132334	0.0140559	0.0112159	0.0129951	0.0950621	4
K01851	0	1	4.03223e-05	2.27775e-05	nan	0	2.10333e-05	0.961223	3
K01852	0	1	0.0153254	0.0148071	0.0151365	0.0125353	0.0144511	0.0896138	4
K01853	0	1	0.000129222	nan	nan	nan	0.000129222	-nan	1
K01854	0	1	0.000488449	0.00134123	0.000796133	0.000379116	0.000751232	0.573907	4
K01855	0	1	0.00425227	0.00224576	0.00259464	0.00204037	0.00278326	0.361343	4
K01856	0	1	0.000254262	0	0.00011027	0	9.1133e-05	1.32265	4
K01857	0	1	0.00116457	0.00122654	0.00166644	0.000914669	0.00124305	0.251635	4
K01858	0	1	0.0286667	0.0276234	0.0280296	0.0266987	0.0277546	0.0297089	4
K01859	0	1	nan	0.000318458	0.000240175	7.33423e-05	0.000210658	0.594304	3
K01866	0	1	0.0120784	0.00565001	0.00663616	0.00756843	0.00798325	0.355776	4
K01867	0	1	0.00372307	0.0079242	0.00805266	0.00106955	0.00519237	0.655945	4
K01868	0	1	0.0117434	0.00810521	0.00857138	0.0058397	0.00856492	0.283925	4
K01869	0	1	0.00987462	0.00413578	0.00541706	0.00545992	0.00622185	0.403656	4
K01870	0	1	0.00807856	0.00232511	0.00291077	0.00431274	0.00440679	0.586821	4
K01872	0	1	0.0127214	0.00847169	0.00701367	0.00644807	0.00866371	0.327375	4
K01873	0	1	0.011468	0.00642017	0.00689906	0.00719697	0.00799605	0.292225	4
K01874	0	1	0.00904954	0.00377794	0.00395543	0.00487552	0.00541461	0.45628	4
K01875	0	1	0.0172067	0.0156879	0.0159744	0.0141341	0.0157508	0.0802017	4
K01876	0	1	0.0222363	0.016812	0.0140852	0.0175656	0.0176748	0.191722	4
K01878	0	1	0.000189106	0.000190097	0.00084759	0.000929111	0.000538976	0.751042	4
K01879	0	1	0.000663437	0.000883809	0.000806387	0.000646828	0.000750115	0.152432	4
K01880	0	1	0.0189347	0.0145001	0.016273	0.0133143	0.0157555	0.155082	4
K01881	0	1	0.0132475	0.0124781	0.013482	0.00971652	0.012231	0.141469	4
K01883	0	1	0.00489762	0.00165368	0.00178525	0.00277438	0.00277773	0.539707	4
K01885	0	1	0.00988072	0.00592905	0.00648197	0.00637686	0.00716715	0.254615	4
K01886	0	1	0.0123676	0.00687199	0.00843113	0.0080794	0.00893753	0.266539	4
K01887	0	1	0.00878422	0.00518438	0.00651984	0.00566579	0.00653856	0.244046	4
K01889	0	1	0.0181125	0.0175627	0.0199047	0.0123649	0.0169862	0.190689	4
K01890	0	1	0.0131286	0.00860271	0.00984599	0.0064206	0.00949948	0.295093	4
K01892	0	1	0.0119789	0.00714815	0.00719033	0.00730555	0.00840573	0.283502	4
K01893	0	1	0.0182627	0.015947	0.0173031	0.0134269	0.0162349	0.129306	4
K01894	0	1	0.000519497	0.000391955	0.00039324	0.000458358	0.000440762	0.138311	4
K01895	0	1	0.0159633	0.00650113	0.00959263	0.0125005	0.0111394	0.362913	4
K01896	0	1	0.000194385	0.000339959	0.000468025	0.000386137	0.000347126	0.330642	4
K01897	0	1	0.0177014	0.0188142	0.0199204	0.0178572	0.0185733	0.0551328	4
K01899	0	1	0.0245319	0.0231471	0.0246137	0.022072	0.0235912	0.0515427	4
K01900	0	1	0.0251421	0.0250901	0.0259498	0.0228416	0.0247559	0.0539472	4
K01902	0	1	0.00392985	0.00258753	0.00367677	0.00234345	0.0031344	0.250643	4
K01903	0	1	0.00146793	0.00337746	0.00226525	0.00130366	0.00210357	0.450387	4
K01904	0	1	0.00386038	0.00546258	0.0050094	0.00368682	0.00450479	0.192516	4
K01905	0	1	0	0	nan	0	0	-nan	3
K01906	0	1	9.50441e-05	7.99327e-05	0.000121404	7.76899e-05	9.35177e-05	0.2152	4
K01907	0	1	0.0129025	0.00660255	0.00939807	0.0112336	0.0100342	0.268936	4
K01908	0	1	0.0111763	0.0129662	0.0146078	0.0121829	0.0127333	0.113763	4
K01909	0	1	0.000289681	0.000141762	0.000201993	0.000271648	0.000226271	0.299864	4
K01910	0	1	0.000270669	0.000226175	0	0	0.000124211	1.16392	4
K01911	0	1	0.000888714	0.00120078	0.00101259	0.00070184	0.000950981	0.220694	4
K01912	0	1	0.000769583	0.00112974	0.00122504	0.000767985	0.000973087	0.245709	4
K01913	0	1	0.00414828	0.0039131	0.00436065	0.00398819	0.00410255	0.0482758	4
K01914	0	1	0.000279959	0.0013548	0.000178791	0.000184192	0.000499435	1.14556	4
K01915	0	1	0.0269978	0.0243153	0.0276297	0.0249447	0.0259719	0.0612843	4
K01916	0	1	0.000445337	0.000454761	0.000564778	0.000356475	0.000455338	0.187433	4
K01917	0	1	0.000977406	0	4.70858e-05	0.000490049	0.000378635	1.20473	4
K01918	0	1	0.00571285	0.00489287	0.00554569	0.00317866	0.00483252	0.239615	4
K01919	0	1	0.000770282	0.00076343	0.000886568	0.000592628	0.000753227	0.160722	4
K01920	0	1	0.00640099	0.00490939	0.00576864	0.00506819	0.0055368	0.123987	4
K01921	0	1	0.000995236	0.000923154	0.000881511	0.00109589	0.000973948	0.0964045	4
K01922	0	1	0.0112662	0.0108176	0.0114512	0.0100083	0.0108858	0.0590365	4
K01923	0	1	0.0056121	0.00454943	0.0055642	0.00313191	0.00471441	0.246745	4
K01924	0	1	0.00111495	0.0013881	0.00125818	0.00127346	0.00125867	0.0889762	4
K01925	0	1	0.000710831	0.00098557	0.00104101	0.000801965	0.000884844	0.174695	4
K01926	0	1	0.000105018	0.000306955	8.90988e-05	6.56822e-05	0.000141689	0.78592	4
K01928	0	1	0.00107268	0.000999164	0.0010508	0.000976896	0.00102489	0.0433453	4
K01929	0	1	0.000653979	0.0012238	0.00121962	0.000328218	0.000856404	0.51645	4
K01930	0	1	0.0105498	0.00969598	0.0110489	0.00946832	0.0101908	0.0723767	4
K01931	0	1	0.000277517	0.000162006	0.000192001	0.000257466	0.000222248	0.244232	4
K01932	0	1	0.0010828	0.000501699	0.000616586	0.00144881	0.000912474	0.478937	4
K01933	0	1	0.00154589	0.00114613	0.00132881	0.00128079	0.0013254	0.125311	4
K01934	0	1	0.00805225	0.00930945	0.00954606	0.00445645	0.00784105	0.299667	4
K01935	0	1	0.00115608	0.00111445	0.00146171	0.000837009	0.00114231	0.223869	4
K01937	0	1	0.0146557	0.0169	0.0177907	0.00982608	0.0147931	0.24095	4
K01938	0	1	0.00229056	0.000811038	0.000850433	0.000911308	0.00121583	0.590269	4
K01939	0	1	0.0185874	0.0138952	0.0136346	0.0141631	0.0150701	0.156256	4
K01940	0	1	0.0156735	0.0160691	0.0162396	0.0125407	0.0151307	0.115189	4
K01941	0	1	0.00102475	0.00119253	0.000858665	0.00113772	0.00105342	0.139957	4
K01942	0	1	0.00930796	0.010755	0.0122358	0.00723112	0.00988247	0.215917	4
K01945	0	1	0.00110304	0.00171558	0.00213174	0.00115551	0.00152647	0.320717	4
K01947	0	1	0.000221281	0.000330342	0.000276685	0.000308228	0.000284134	0.166592	4
K01948	0	1	0.000177213	8.0939e-05	0.0001398	0.000159817	0.000139442	0.300417	4
K01950	0	1	0.00703485	0.0110852	0.0127159	0.00513825	0.00899355	0.390124	4
K01951	0	1	0.0141116	0.018456	0.0189115	0.00435977	0.0139597	0.483943	4
K01952	0	1	0.00446832	0.00274961	0.00316997	0.00334657	0.00343362	0.213722	4
K01953	0	1	0.012846	0.011533	0.0117761	0.00573672	0.010473	0.306369	4
K01954	0	1	nan	nan	nan	0	0	-nan	1
K01955	0	1	0.0128798	0.0109197	0.0141943	0.00930956	0.0118258	0.181843	4
K01956	0	1	0.0192814	0.0236225	0.0260276	0.0169713	0.0214757	0.190919	4
K01958	0	1	0.0257043	0.0177128	0.0232664	0.0255017	0.0230463	0.161557	4
K01959	0	1	0.00100723	0	nan	0.000734647	0.000580626	0.897273	3
K01960	0	1	0.000328604	0.000299509	0.000553588	0.000360425	0.000385532	0.297683	4
K01961	0	1	0.00169244	0.000977755	0.00110929	0.00129974	0.00126981	0.245093	4
K01962	0	1	0.00061306	0.000590975	0.000669208	0.000752511	0.000656439	0.109712	4
K01963	0	1	0.0010452	0.00102341	0.00108699	0.00098012	0.00103393	0.043068	4
K01964	0	1	nan	0	nan	nan	0	-nan	1
K01965	0	1	0.000904818	0.000877411	0.000975565	0.000554604	0.0008281	0.225771	4
K01966	0	1	0.000836666	0.00139578	0.00198571	0.000974705	0.00129822	0.397739	4
K01968	0	1	0.0219215	0.0204716	0.0232226	0.0202248	0.0214601	0.0649169	4
K01969	0	1	0.0238036	0.0217749	0.0251827	0.0223812	0.0232856	0.0654469	4
K01971	0	1	0.00149037	0.00105128	0.0011341	0.00143357	0.00127733	0.169972	4
K01972	0	1	0.00140151	0.00134537	0.00115842	0.00133265	0.00130949	0.0802308	4
K01973	0	1	nan	0	nan	nan	0	-nan	1
K01974	0	1	0.00444136	0.00410454	0.0051131	0.00408029	0.00443482	0.108522	4
K01975	0	1	0.00101385	0.00165405	0.00164619	0.000945855	0.00131499	0.29505	4
K01976	0	1	0.00800021	0.00827785	0.00886355	0.00706695	0.00805214	0.0930084	4
K01988	0	1	0.00261092	0.00267095	0.00335667	0.00256056	0.00279978	0.133581	4
K01989	0	1	0.000393095	0.000685819	0.000869345	0.000923618	0.000717969	0.333291	4
K01990	0	1	0.00180893	0.00168665	0.00150482	0.00151244	0.00162821	0.0901966	4
K01991	0	1	0.000501553	0.000589494	0.000468952	0.000536198	0.000524049	0.0983698	4
K01992	0	1	0.000826847	0.00156751	0.00162797	0.000650869	0.0011683	0.429394	4
K01993	0	1	0.00088484	0.001002	0.00111215	0.000820649	0.00095491	0.13503	4
K01995	0	1	0.000774951	0.000816535	0.000886965	0.0006595	0.000784488	0.12147	4
K01996	0	1	0.000967658	0.000962786	0.0008268	0.000891028	0.000912068	0.0732105	4
K01997	0	1	0.000716755	0.000760847	0.000791141	0.000654845	0.000730897	0.0809822	4
K01998	0	1	0.00085885	0.000912191	0.000988443	0.00083703	0.000899129	0.074956	4
K01999	0	1	0.000678654	0.000737028	0.000765131	0.000792256	0.000743267	0.0654139	4
K02000	0	1	0.00123612	0.00157208	0.000806461	0.00122706	0.00121043	0.25903	4
K02001	0	1	0.00101862	0.00118624	0.00113358	0.000788802	0.00103181	0.171036	4
K02002	0	1	0.00100164	0.00106948	0.00121643	0.000848082	0.00103391	0.147903	4
K02003	0	1	0.00217632	0.00227925	0.00120408	0.00145511	0.00177869	0.298122	4
K02004	0	1	0.00118959	0.00121599	0.0012164	0.00125319	0.00121879	0.0214456	4
K02005	0	1	0.000473365	0.00043324	0.000378004	0.000406948	0.000422889	0.0957989	4
K02006	0	1	0.000273178	0.000876253	0.000637856	0.000518418	0.000576426	0.435431	4
K02007	0	1	0.000386338	0.000337454	0.00109646	0.000429591	0.000562461	0.63646	4
K02008	0	1	0.00075906	0.0010658	0.000827382	0.000871812	0.000881013	0.149408	4
K02009	0	1	0.000173236	0.000349507	7.62222e-05	0.000163686	0.000190663	0.600757	4
K02010	0	1	0.00110766	0.000651993	0.00077811	0.00110734	0.000911276	0.254979	4
K02011	0	1	0.000598914	0.000584299	0.000708549	0.000707391	0.000649788	0.103801	4
K02012	0	1	0.000722833	0.00131597	0.00151132	0.000748826	0.00107474	0.371739	4
K02013	0	1	0.00134198	0.00174951	0.0013647	0.00122222	0.0014196	0.161064	4
K02014	0	1	0.000660282	0.0011315	0.00122704	0.000636187	0.000913752	0.338408	4
K02015	0	1	0.00204736	0.00257917	0.00195558	0.00190505	0.00212179	0.146366	4
K02016	0	1	0.00149255	0.00144458	0.00153665	0.00143679	0.00147764	0.0314191	4
K02017	0	1	0.000673999	0.000709313	0.000753882	0.000642678	0.000694968	0.0687604	4
K02018	0	1	0.000917	0.00110609	0.00151297	0.000598515	0.00103364	0.369639	4
K02019	0	1	0.000433242	0.000249377	0.000491937	0.000440937	0.000403873	0.263052	4
K02020	0	1	0.000566098	0.000664951	0.000633236	0.000472413	0.000584175	0.145754	4
K02021	0	1	0.0138864	0.0100726	0.0128497	0.0112609	0.0120174	0.1404	4
K02022	0	1	0.000324049	0.000276049	0.000371593	0.000326937	0.000324657	0.120236	4
K02024	0	1	0.000171916	0.000772628	0.000184008	0.000136661	0.000316303	0.963881	4
K02025	0	1	0.00222259	0.00176006	0.00200701	0.00175076	0.0019351	0.11649	4
K02026	0	1	0.000814096	0.00127454	0.00123208	0.000904242	0.00105624	0.218857	4
K02027	0	1	0.000901353	0.00146629	0.0014183	0.000910293	0.00117406	0.264359	4
K02028	0	1	0.000768685	0.000885234	0.000739295	0.000385952	0.000694792	0.309909	4
K02029	0	1	0.000874377	0.00106053	0.00115651	0.000847776	0.000984798	0.150828	4
K02030	0	1	0.000731797	0.000837441	0.000801246	0.000684889	0.000763843	0.0896767	4
K02031	0	1	0.00113668	0.00162335	0.00146285	0.00114126	0.00134103	0.180724	4
K02032	0	1	0.000823402	0.00102306	0.000956163	0.000787542	0.000897542	0.123378	4
K02033	0	1	0.0010839	0.00135628	0.00124198	0.00106668	0.00118721	0.115885	4
K02034	0	1	0.00124674	0.00168046	0.00162005	0.0012544	0.00145041	0.160019	4
K02035	0	1	0.00109831	0.00113627	0.00121587	0.00107534	0.00113145	0.0544743	4
K02036	0	1	0.000774682	0.00138039	0.000835748	0.00084569	0.000959128	0.294633	4
K02037	0	1	0.000990966	0.00100823	0.00108168	0.000958899	0.00100994	0.0514967	4
K02038	0	1	0.000992251	0.00106861	0.00100386	0.000816645	0.000970341	0.111127	4
K02039	0	1	0.000692365	0.001212	0.00141489	0.000612611	0.000982967	0.398635	4
K02040	0	1	0.00106967	0.0012277	0.00103909	0.00101701	0.00108837	0.0876218	4
K02041	0	1	0.000557593	0.000578776	0.00054169	0.000437989	0.000529012	0.118248	4
K02042	0	1	0.00114166	0.00121269	0.00152948	0.00146837	0.00133805	0.141744	4
K02043	0	1	0.00015565	0.000208792	0.000233718	0.00093993	0.000384522	0.966654	4
K02044	0	1	0.00121576	0.00183814	0.00160519	0.00108435	0.00143586	0.242094	4
K02045	0	1	0.00028558	0.00022052	0.000835491	0.000177716	0.000379827	0.808253	4
K02046	0	1	0.00232234	0.00512175	0.00504192	0.00150531	0.00349783	0.531616	4
K02047	0	1	0.000444057	0.000227768	0.000848604	0.000400476	0.000480226	0.547129	4
K02048	0	1	0.000388576	0.00062239	0.000888545	0.000373334	0.000568211	0.426023	4
K02049	0	1	0.000808693	0.000772974	0.00096661	0.000831092	0.000844842	0.100176	4
K02050	0	1	0.000882545	0.00104326	0.00110152	0.000909117	0.000984111	0.106934	4
K02051	0	1	0.00296226	0.00182948	0.00158719	0.00253022	0.00222729	0.283949	4
K02052	0	1	0.000541382	0.00052204	0.000535122	0.00054323	0.000535443	0.0179022	4
K02053	0	1	0.000505262	0.000313845	0.000334097	0.000446857	0.000400015	0.228399	4
K02054	0	1	0.00072277	0.000598539	0.000663277	0.000599597	0.000646046	0.0919996	4
K02055	0	1	0.00031404	0.000659273	0.000532175	0.000338152	0.00046091	0.356652	4
K02056	0	1	0.00115087	0.00133119	0.00111974	0.0010877	0.00117238	0.0929501	4
K02057	0	1	0.00113495	0.0010984	0.00114928	0.00104971	0.00110808	0.0400898	4
K02058	0	1	0.000410768	0.000286105	0.000969898	0.000790976	0.000614437	0.520464	4
K02062	0	1	8.94215e-05	0.000143857	0.00015873	0.000197769	0.000147444	0.304306	4
K02063	0	1	0.000529434	0.000127182	0.000228849	0.000251678	0.000284286	0.605583	4
K02064	0	1	0.000570171	0.000209983	0.000391954	0.000679033	0.000462785	0.444978	4
K02065	0	1	0.000502019	0.000645479	0.000654238	0.000270905	0.00051816	0.345453	4
K02066	0	1	0.000664619	0.000765892	0.000770672	0.000726017	0.0007318	0.0670373	4
K02067	0	1	0.000663364	0.000856346	0.0010155	0.00066731	0.00080063	0.211338	4
K02068	0	1	0.000446742	0.000338194	0.000384632	0.000460306	0.000407468	0.139224	4
K02069	0	1	0.000274229	0.000374881	0.00083466	0.000381288	0.000466265	0.537126	4
K02071	0	1	0.000479513	0.000947776	0.000563561	0.000563125	0.000638494	0.328807	4
K02072	0	1	0.000874025	0.00116838	0.00132625	0.00082515	0.00104845	0.228274	4
K02073	0	1	0.000599326	0.000807638	0.000597795	0.000616811	0.000655393	0.155423	4
K02074	0	1	0.000610142	0.000636477	0.000769583	0.000655202	0.000667851	0.105255	4
K02075	0	1	0.000355831	0.00101312	0.000613336	0.000426441	0.000602182	0.489409	4
K02076	0	1	0.000169486	0.000503405	0	7.99735e-05	0.000188216	1.17544	4
K02077	0	1	0.00121792	0.00165907	0.0011857	0.00158848	0.00141279	0.173891	4
K02078	0	1	0.000288963	0.00160446	0.000542397	0.000695504	0.000782831	0.731746	4
K02079	0	1	0.0011849	0.000200575	0.000287515	5.28921e-05	0.000431471	1.18557	4
K02081	0	1	6.53876e-05	5.7152e-05	0.00034796	0	0.000117625	1.32868	4
K02082	0	1	0.000302714	0.000297682	0.000308304	0.000279017	0.000296929	0.0427885	4
K02083	0	1	0.00109555	0.00150544	0.00140621	0.00107615	0.00127084	0.171192	4
K02084	0	1	4.78273e-05	4.73072e-05	0.000157197	6.44736e-05	7.92013e-05	0.664191	4
K02085	0	1	0.000397043	0.000413761	0.000488778	0.000342604	0.000410547	0.147017	4
K02086	0	1	nan	nan	7.16235e-05	nan	7.16235e-05	-nan	1
K02087	0	1	0	nan	nan	nan	0	-nan	1
K02089	0	1	0.00178634	0.00199984	0.00180734	0.000831653	0.00160629	0.327019	4
K02090	0	1	0.00138276	0.00120383	0.00147774	0.00147367	0.0013845	0.0925815	4
K02091	0	1	0.000465342	nan	0.000643448	0.000370362	0.000493051	0.281179	3
K02092	0	1	0.00010141	0	0.000139174	0	6.0146e-05	1.18281	4
K02095	0	1	nan	nan	0	nan	0	-nan	1
K02096	0	1	0.000212351	0.000183536	0.000301891	0.000306475	0.000251063	0.248875	4
K02097	0	1	nan	0	3.22966e-05	nan	1.61483e-05	1.41421	2
K02098	0	1	0.000249509	0.000354117	0.000373323	0.000281864	0.000314703	0.186357	4
K02099	0	1	nan	nan	0	nan	0	-nan	1
K02100	0	1	6.10284e-05	0.000265948	0	0.000274397	0.000150343	0.935421	4
K02103	0	1	0.00017904	0.000189782	0.000219308	0.00016892	0.000189262	0.115006	4
K02104	0	1	0	nan	nan	nan	0	-nan	1
K02105	0	1	0.00011415	0	7.37976e-05	0.000108792	7.41849e-05	0.708959	4
K02106	0	1	0.000225293	0.000267583	0.000282378	0.000417344	0.00029815	0.278596	4
K02108	0	1	0.000632752	0.000657957	0.000740462	0.000766607	0.000699444	0.0917775	4
K02109	0	1	0.00090159	0.000828538	0.000930841	0.000790713	0.000862921	0.0748176	4
K02110	0	1	0.00104304	0.00136239	0.00111938	0.000820613	0.00108636	0.205682	4
K02111	0	1	0.0237513	0.0238834	0.0243084	0.0212713	0.0233036	0.0590277	4
K02112	0	1	0.0260177	0.0254729	0.0263796	0.022077	0.0249868	0.0790552	4
K02113	0	1	0.000608055	0.000578075	0.000344189	0.000468424	0.000499686	0.239721	4
K02114	0	1	0.000384391	0.000203203	0.000228241	0.000288342	0.000276044	0.291924	4
K02115	0	1	0.000819218	0.00117471	0.00103054	0.000672946	0.000924353	0.240461	4
K02116	0	1	0.000175456	7.36261e-05	0.000192695	0.000178741	0.00015513	0.353557	4
K02117	0	1	0.00591344	0.00310304	0.00364664	0.00388188	0.00413625	0.297097	4
K02118	0	1	0.00893808	0.00885695	0.00681918	0.00422303	0.00720931	0.307813	4
K02119	0	1	0.000143671	0.000594347	0.000696818	0	0.000358709	0.945047	4
K02120	0	1	0.00020168	9.78066e-05	8.39448e-05	0.000281185	0.000166154	0.559473	4
K02121	0	1	0.000526128	0.000546033	0.000568471	0.000481713	0.000530586	0.0695244	4
K02122	0	1	nan	9.91097e-05	0.000236654	nan	0.000167882	0.579327	2
K02123	0	1	0.000664121	0.000344504	0.000496038	0.000518341	0.000505751	0.258647	4
K02124	0	1	0.000994872	0.00087749	0.000813493	0.000970884	0.000914185	0.0919775	4
K02125	0	1	nan	nan	0.00243679	nan	0.00243679	-nan	1
K02126	0	1	0.00333417	0.000450886	0.00224767	0.00385826	0.00247275	0.608868	4
K02127	0	1	0.0230905	0.0240605	0.0249906	0.0198142	0.022989	0.0980555	4
K02128	0	1	0.0183352	0.019033	0.0190117	0.0140255	0.0176014	0.136684	4
K02131	0	1	4.81485e-05	0	7.25493e-05	4.21085e-05	4.07016e-05	0.740929	4
K02132	0	1	0.0283675	0.0287786	0.0299506	0.026319	0.0283539	0.0533741	4
K02133	0	1	0.0297744	0.0291916	0.0302113	0.0270344	0.0290529	0.0484985	4
K02134	0	1	0.0219911	0.0232374	0.0241666	0.0203266	0.0224304	0.0740862	4
K02135	0	1	0.012564	0.0118723	0.0126317	0.0113842	0.0121131	0.0491081	4
K02136	0	1	0.0244454	0.0250147	0.0262431	0.0222109	0.0244785	0.0689439	4
K02137	0	1	0.0169167	0.0175793	0.0195216	0.0151976	0.0173038	0.103274	4
K02138	0	1	0.0193651	0.0188722	0.0197654	0.0176339	0.0189091	0.0489353	4
K02139	0	1	0.0198308	0.021502	0.0222373	0.0180743	0.0204111	0.0908792	4
K02140	0	1	0.0144709	0.014612	0.015808	0.0124248	0.0143289	0.0979836	4
K02141	0	1	0.0196846	0.0184739	0.0200972	0.0167795	0.0187588	0.0793513	4
K02142	0	1	0.00871825	0.00954926	0.0102765	0.00819104	0.00918376	0.0999925	4
K02144	0	1	0.0168322	0.0163899	0.0170405	0.0144219	0.0161711	0.0740385	4
K02145	0	1	0.0234538	0.0209534	0.0224091	0.0199151	0.0216829	0.0720444	4
K02146	0	1	0.0227241	0.020982	0.0227192	0.0190996	0.0213812	0.0808219	4
K02147	0	1	0.0249258	0.0224439	0.02429	0.0216619	0.0233304	0.0656413	4
K02148	0	1	0.021874	0.0207303	0.0220578	0.0181824	0.0207111	0.0861944	4
K02149	0	1	0.0205302	0.0169944	0.0183649	0.0152948	0.0177961	0.124378	4
K02150	0	1	0.0174399	0.0169764	0.017836	0.015351	0.0169008	0.064571	4
K02151	0	1	0.0194274	0.0207005	0.0220843	0.0166672	0.0197199	0.116951	4
K02152	0	1	0.0169754	0.0154467	0.0161384	0.0140819	0.0156606	0.0781624	4
K02153	0	1	0.0136048	0.012598	0.0132458	0.0112039	0.0126631	0.0835714	4
K02154	0	1	0.0170371	0.0157709	0.0175242	0.0134591	0.0159478	0.113888	4
K02155	0	1	0.0236543	0.0223605	0.0244001	0.0209678	0.0228457	0.0660552	4
K02156	0	1	0.00091652	0.000884875	0.000876321	0.000818318	0.000874009	0.0468595	4
K02157	0	1	0.000273216	0.000169269	0.000219627	0.00037099	0.000258275	0.334144	4
K02158	0	1	0	4.67232e-05	9.42876e-06	7.91476e-05	3.38249e-05	1.07409	4
K02159	0	1	nan	nan	nan	0	0	-nan	1
K02160	0	1	0.000439006	0.000467096	0.000502095	0.000421702	0.000457475	0.0768115	4
K02164	0	1	0	nan	nan	nan	0	-nan	1
K02165	0	1	0.000102943	0.000182762	0.000151172	0.000136316	0.000143298	0.231333	4
K02167	0	1	9.65278e-05	0.000250956	4.70444e-05	0.000101839	0.000124092	0.709973	4
K02168	0	1	0.000468957	0.000376554	0.000429288	0.00058506	0.000464965	0.190464	4
K02169	0	1	0.000671083	0.000437336	0.000487084	0.000793965	0.000597367	0.27652	4
K02170	0	1	0.000631063	0.000634693	0.000715888	0.000578765	0.000640102	0.0884511	4
K02172	0	1	nan	0	nan	nan	0	-nan	1
K02173	0	1	nan	nan	0.00099261	nan	0.00099261	-nan	1
K02174	0	1	nan	nan	0.000220163	0	0.000110081	1.41421	2
K02175	0	1	nan	nan	nan	0	0	-nan	1
K02177	0	1	0.000258729	0.000285317	0.000310216	0.000196405	0.000262667	0.186251	4
K02178	0	1	0.0133663	0.00873504	0.00821818	0.0108048	0.0102811	0.227685	4
K02179	0	1	0.0140519	0.0133293	0.0152397	0.01162	0.0135602	0.111679	4
K02180	0	1	0.0157032	0.0148297	0.0156561	0.0135585	0.0149369	0.0671261	4
K02181	0	1	0.000593384	0.000255225	0.000608022	0.000603466	0.000515024	0.336503	4
K02182	0	1	0.000654134	0.000965263	0.00122695	0.000703455	0.00088745	0.297849	4
K02183	0	1	0.0200152	0.0219973	0.0230583	0.0180769	0.0207869	0.105996	4
K02184	0	1	0.000477544	0.000203598	0.000247692	0.00027824	0.000301769	0.401377	4
K02185	0	1	0.000163271	0.000151607	0.000129649	0.000103976	0.000137126	0.190544	4
K02186	0	1	0.000135295	0.000200523	0.000113045	0.00015235	0.000150303	0.247145	4
K02187	0	1	nan	0	nan	nan	0	-nan	1
K02188	0	1	0.000480341	0.000632019	0.000668718	0.000526634	0.000576928	0.152817	4
K02189	0	1	0.000488086	0.000540735	0.000653447	0.00052635	0.000552155	0.12875	4
K02190	0	1	0.000352937	0.000449126	0.000480655	0.000337879	0.000405149	0.173868	4
K02191	0	1	0.000213396	0.000121154	0.000142535	0.000220427	0.000174378	0.286536	4
K02192	0	1	5.88904e-05	3.79257e-05	6.89885e-05	0.000113787	6.98979e-05	0.457696	4
K02193	0	1	0.000274242	0.000272022	0.000231167	0.000391312	0.000292186	0.236109	4
K02194	0	1	0.000444427	0.000940126	0.00106631	0.000402239	0.000713276	0.475517	4
K02195	0	1	0.000457853	0.000767034	0.000359894	0.000308299	0.00047327	0.434065	4
K02196	0	1	0.00027043	nan	0	0.000130583	0.000133671	1.01175	3
K02197	0	1	0.00106614	0.000805789	0.000671739	0.000840897	0.000846141	0.193561	4
K02198	0	1	0.000573903	0.000616999	0.000654987	0.000624021	0.000617477	0.0541077	4
K02199	0	1	0.000250346	0.000349315	0.000386943	0.000367641	0.000338561	0.179536	4
K02200	0	1	0.00162592	0.000833515	0.000642229	0.00141462	0.00112907	0.41314	4
K02201	0	1	0.00106132	0.000434627	0.000964725	0.000327455	0.000697032	0.530246	4
K02202	0	1	0.0154719	0.015394	0.0176488	0.0134238	0.0154846	0.111477	4
K02203	0	1	0.000311297	0.000220767	0.000409889	0.000240154	0.000295527	0.289656	4
K02204	0	1	0.000428522	0.000223248	0.000276693	0.000419488	0.000336988	0.305313	4
K02205	0	1	0	nan	0	0.000132024	4.4008e-05	1.73205	3
K02206	0	1	0.000122637	0.00047408	0.000415383	0.000189239	0.000300335	0.568128	4
K02207	0	1	0.0153651	0.0139271	0.0142455	0.0139763	0.0143785	0.0467682	4
K02208	0	1	0.0143584	0.0158972	0.0165419	0.0105282	0.0143314	0.188109	4
K02209	0	1	0.0189266	0.0131247	0.01685	0.0161442	0.0162614	0.147684	4
K02210	0	1	0.017381	0.0108738	0.0121945	0.0140703	0.0136299	0.207175	4
K02211	0	1	0.0030394	4.71804e-05	0.000699886	0.000707772	0.00112356	1.16968	4
K02212	0	1	0.0145464	0.00816574	0.00715956	0.0117136	0.0103963	0.325765	4
K02213	0	1	0.00823048	0.00681275	0.00829854	0.00745476	0.00769913	0.0914439	4
K02214	0	1	0.0103919	0.0039212	0.0070233	0.0062045	0.00688523	0.389397	4
K02216	0	1	0.0110168	0.00635092	0.00646573	0.00738896	0.0078056	0.28065	4
K02217	0	1	0.00114856	0.00179314	0.00199917	7.77731e-05	0.00125466	0.6888	4
K02218	0	1	0.0209909	0.0188887	0.0212091	0.0181275	0.0198041	0.0773051	4
K02219	0	1	0.0155992	0.017206	0.0177088	0.0135328	0.0160117	0.117516	4
K02220	0	1	0.0172524	0.0160452	0.0164997	0.0138053	0.0159006	0.0932639	4
K02221	0	1	0.000899334	0.000848458	0.000630727	0.000523913	0.000725608	0.245188	4
K02222	0	1	nan	nan	0	nan	0	-nan	1
K02223	0	1	0.00028539	0.000315978	0.000320481	0.000257956	0.000294951	0.0989227	4
K02224	0	1	0.000750647	0.00108646	0.000825766	0.000990995	0.000913467	0.167389	4
K02225	0	1	0.001525	0.00200398	0.00198945	0.00184331	0.00184043	0.120871	4
K02226	0	1	0.000422567	0.000917902	0.00116256	0.000394542	0.000724393	0.522233	4
K02227	0	1	0.000639526	0.000521179	0.00059091	0.000536543	0.00057204	0.0944493	4
K02228	0	1	0.000810826	0.000858418	0.000866301	0.000887121	0.000855666	0.0376931	4
K02229	0	1	0.00074578	0.000429963	0.00045752	0.000827919	0.000615295	0.32704	4
K02230	0	1	0.000873787	0.00113476	0.00112978	0.000867363	0.00100142	0.150911	4
K02231	0	1	0.000700223	0.000617403	0.000650883	0.000617433	0.000646486	0.0605498	4
K02232	0	1	0.000849722	0.000785163	0.000822137	0.000855441	0.000828116	0.0387812	4
K02233	0	1	0.000583282	0.000599841	0.000961394	0.00069457	0.000709772	0.246228	4
K02234	0	1	0.00464645	0.00099609	0.0032269	0.00490574	0.00344379	0.520037	4
K02236	0	1	0	nan	0	0	0	-nan	3
K02237	0	1	0.000465737	0.000869693	0.000694864	0.000475018	0.000626328	0.30933	4
K02238	0	1	0.000978191	0.00139328	0.00156247	0.000922985	0.00121423	0.257759	4
K02239	0	1	nan	0	nan	0	0	-nan	2
K02240	0	1	0.000525667	0.000671188	0.000708631	0.000435831	0.000585329	0.21719	4
K02242	0	1	0.000472794	0.000400128	0.000560646	0.000419373	0.000463235	0.155102	4
K02243	0	1	2.21668e-05	6.57044e-05	0.000424679	0.000368032	0.000220146	0.933699	4
K02244	0	1	0	nan	nan	0.000151182	7.5591e-05	1.41421	2
K02246	0	1	0	0	0	nan	0	-nan	3
K02248	0	1	0	0	0	nan	0	-nan	3
K02250	0	1	nan	nan	nan	0	0	-nan	1
K02255	0	1	nan	nan	nan	0	0	-nan	1
K02256	0	1	0.014082	0.0126367	0.0140701	0.0144712	0.013815	0.0584388	4
K02257	0	1	0.00561809	0.00692802	0.00850474	0.00390334	0.00623855	0.313143	4
K02258	0	1	0.0168124	0.0176038	0.0188224	0.0133662	0.0166512	0.140582	4
K02259	0	1	0.0178558	0.0166483	0.0184724	0.00957421	0.0156377	0.262999	4
K02260	0	1	0.0112675	0.011727	0.0118252	0.00969453	0.0111286	0.0886403	4
K02261	0	1	0.0122503	0.0043604	0.0054185	0.0109969	0.00825653	0.477829	4
K02262	0	1	0.00887132	0.00661047	0.00946526	0.00831378	0.00831521	0.147911	4
K02263	0	1	0.0216644	0.0220572	0.022988	0.0182873	0.0212492	0.0965278	4
K02264	0	1	0.0205106	0.0216295	0.0226857	0.0170631	0.0204722	0.119191	4
K02265	0	1	0.0217799	0.0235283	0.0244185	0.0194125	0.0222848	0.0990071	4
K02266	0	1	0.0178612	0.019087	0.020205	0.0153728	0.0181315	0.114349	4
K02267	0	1	0.0213274	0.0236857	0.0245751	0.0189077	0.022124	0.115018	4
K02268	0	1	0.000150767	0.00012952	0.000178954	0.000160692	0.000154983	0.132931	4
K02269	0	1	0.0143647	0.0158929	0.0162141	0.0130206	0.0148731	0.0991848	4
K02270	0	1	0.000172773	0.000326718	0.000249355	0.000230429	0.000244819	0.259686	4
K02272	0	1	0.0180917	0.0193324	0.0201564	0.0156663	0.0183117	0.10688	4
K02274	0	1	0.00109227	0.00120744	0.00117557	0.00106743	0.00113568	0.0585916	4
K02275	0	1	0.000940556	0.00144956	0.00124214	0.00070779	0.00108501	0.301361	4
K02276	0	1	0.00103022	0.000930802	0.00154545	0.000484871	0.000997836	0.436282	4
K02278	0	1	0.00025162	0	0	0.000242802	0.000123606	1.15507	4
K02279	0	1	0.000360112	0.000619034	0.000606074	0.000387106	0.000493081	0.280878	4
K02280	0	1	0.000781696	0.000743926	0.000744282	0.000740696	0.00075265	0.0258169	4
K02281	0	1	0.000217051	0.000197034	0.000196834	8.27687e-05	0.000173422	0.352753	4
K02282	0	1	0.000349877	0.000418696	0.000583995	0.000252435	0.000401251	0.347974	4
K02283	0	1	0.000512363	0.000839074	0.000827561	0.000683883	0.00071572	0.213566	4
K02284	0	1	0.000508581	0.000374283	3.08963e-05	0.000370943	0.000321176	0.634739	4
K02285	0	1	0	8.58506e-05	0	nan	2.86169e-05	1.73205	3
K02286	0	1	0.000154186	0.000176356	0.000354029	0.000113762	0.000199583	0.531982	4
K02290	0	1	0.000615128	0.000385985	0.000627768	0.000655496	0.000571094	0.218094	4
K02291	0	1	0.000971092	0.00112931	0.00108039	0.00101167	0.00104812	0.0672282	4
K02292	0	1	nan	7.59058e-05	0.000104607	0	6.01709e-05	0.898266	3
K02293	0	1	0.000157898	6.97927e-05	4.09596e-05	0.000176227	0.000111219	0.593183	4
K02294	0	1	nan	nan	0	nan	0	-nan	1
K02295	0	1	0.003562	0.00389195	0.00758732	0.00437688	0.00485454	0.381569	4
K02296	0	1	0.000135884	0	0	0.000135452	6.7834e-05	1.1547	4
K02297	0	1	5.78379e-05	0.000154504	0.000233184	0.000117511	0.000140759	0.521216	4
K02298	0	1	0.000389096	0.000438842	0.00096243	0.000473859	0.000566057	0.47085	4
K02299	0	1	0.00050659	0.000223514	0.000480953	0.000579141	0.00044755	0.346414	4
K02300	0	1	0.000453459	9.81186e-05	0	0.000477899	0.000257369	0.948257	4
K02301	0	1	0.000966617	0.00105136	0.000601683	0.000559494	0.000794789	0.314974	4
K02302	0	1	0.000477456	0.000842378	0.000695546	0.000432135	0.000611879	0.313668	4
K02303	0	1	0.000539903	0.000769591	0.000521317	0.00034687	0.00054442	0.318644	4
K02304	0	1	0.0121239	0.00949311	0.01166	0.00949704	0.0106935	0.130615	4
K02305	0	1	0	2.65738e-05	4.25589e-05	0	1.72832e-05	1.21487	4
K02307	0	1	0.00936315	0.00748864	0.0091082	0.00758992	0.00838748	0.117532	4
K02308	0	1	0	0	0	nan	0	-nan	3
K02309	0	1	0.0108894	0.0102143	0.0114044	0.00817917	0.0101718	0.139109	4
K02310	0	1	nan	nan	0	nan	0	-nan	1
K02311	0	1	0.000105167	7.12962e-05	0.000101422	6.29618e-05	8.52118e-05	0.248918	4
K02313	0	1	0.000901809	0.0015593	0.00122939	0.00124237	0.00123322	0.217715	4
K02314	0	1	0.000895976	0.00109941	0.00119731	0.000903222	0.00102398	0.145617	4
K02315	0	1	0.000472309	0.000107868	0.000263521	0.000533395	0.000344273	0.567635	4
K02316	0	1	0.000897392	0.0010586	0.000997289	0.000744815	0.000924524	0.148179	4
K02318	0	1	0.00127222	0.000323622	0.000396945	0.000659753	0.000663135	0.649849	4
K02319	0	1	0.000227988	0.000260793	0.000369268	0.000307055	0.000291276	0.21039	4
K02320	0	1	0.00784593	0.00457499	0.00520639	0.00317949	0.0052017	0.37597	4
K02321	0	1	0.0117752	0.0114167	0.0138601	0.00881865	0.0114677	0.180392	4
K02322	0	1	0.000446349	0.00032012	0.000394418	0.000481996	0.000410721	0.171148	4
K02323	0	1	0.000130006	0.000207	9.9443e-05	0	0.000109112	0.785146	4
K02324	0	1	0.00577024	0.00281741	0.00252632	0.00384506	0.00373976	0.392297	4
K02325	0	1	0.00439752	0.00423298	0.00420716	0.00381415	0.00416295	0.0594165	4
K02326	0	1	0.000141571	6.39624e-05	0.000124341	0.000114797	0.000111168	0.30012	4
K02327	0	1	0.0155222	0.0115053	0.0116203	0.0101874	0.0122088	0.188602	4
K02328	0	1	0.0121503	0.0142035	0.0132246	0.0106682	0.0125617	0.120639	4
K02329	0	1	0.000756869	0.000815862	0.000756085	0.000784223	0.00077826	0.0363337	4
K02330	0	1	0	nan	0.00053663	9.68769e-05	0.000211169	1.35432	3
K02331	0	1	0.00266258	0.000875574	0.000710582	0.000702568	0.00123783	0.770041	4
K02332	0	1	0.0123656	0.00737964	0.0103501	0.00900815	0.00977587	0.21593	4
K02333	0	1	0	0	0.000361548	0.000266956	0.000157126	1.18057	4
K02334	0	1	0.000614382	0.000822297	0.000758829	0.000705209	0.000725179	0.121368	4
K02335	0	1	0.00124446	0.00139826	0.000995373	0.00112042	0.00118963	0.144833	4
K02336	0	1	0.000634999	0.000438127	0.000589552	0.000136303	0.000449745	0.500894	4
K02337	0	1	0.00086087	0.0017362	0.00150762	0.00103619	0.00128522	0.316035	4
K02338	0	1	0.000873767	0.00109417	0.00103614	0.000844198	0.000962069	0.126776	4
K02339	0	1	0.00011759	0.000123467	0.000154194	0.000137491	0.000133186	0.122424	4
K02340	0	1	0.000855956	0.00107338	0.000618324	0.00066143	0.000802273	0.259526	4
K02341	0	1	0.000906181	0.000931418	0.000859289	0.00066366	0.000840137	0.144486	4
K02342	0	1	0.000689789	0.00088242	0.000638241	0.000729374	0.000734956	0.143072	4
K02343	0	1	0.000951325	0.000931117	0.000755066	0.000833543	0.000867763	0.10492	4
K02344	0	1	0.000114483	0.000240251	0.000285248	0.000157365	0.000199337	0.388765	4
K02345	0	1	0	nan	nan	0	0	-nan	2
K02346	0	1	0.00144117	0.00197237	0.00189105	0.00153685	0.00171036	0.152414	4
K02347	0	1	0.000428022	0.00036803	0.000448259	0.000369227	0.000403385	0.101584	4
K02348	0	1	0.00021776	0.000901096	0.00016554	0.000161115	0.000361378	0.998209	4
K02349	0	1	0.00194129	0.00328953	0.00331753	0.00275258	0.00282523	0.227978	4
K02350	0	1	0.00727674	0.00996109	0.0106942	0.00485174	0.00819594	0.325763	4
K02351	0	1	nan	nan	0	0	0	-nan	2
K02352	0	1	0	0	0	3.69298e-05	9.23245e-06	2	4
K02353	0	1	0.000186988	7.66944e-05	1.29544e-05	0.000137609	0.000103561	0.727968	4
K02354	0	1	0.000116321	0	nan	0	3.87737e-05	1.73205	3
K02355	0	1	0.0127679	0.00923204	0.0120526	0.00671686	0.0101924	0.272224	4
K02356	0	1	0.000391171	0.00147953	0.000644183	0.00031274	0.000706906	0.755612	4
K02357	0	1	0.0014173	0.00142061	0.0015063	0.00118325	0.00138186	0.10035	4
K02358	0	1	0.0196831	0.0166975	0.0197154	0.0159661	0.0180155	0.109186	4
K02360	0	1	0.000164534	0.000335738	0.000314807	0.000282934	0.000274503	0.27854	4
K02361	0	1	0.000559701	0.00105395	0.0011451	0.000608499	0.000841812	0.357038	4
K02362	0	1	0.00019179	0.000138486	0.00016806	0.000246237	0.000186143	0.245037	4
K02363	0	1	0.00046453	0.000394488	0.000417197	0.000388742	0.000416239	0.0827849	4
K02364	0	1	0.000386941	0.00131012	0.00162212	0.000612951	0.000983033	0.589573	4
K02365	0	1	0.0056427	0.00514497	0.00508817	0.00466341	0.00513481	0.0780981	4
K02366	0	1	0.000345601	0.000569814	0.000815852	0.000448138	0.000544851	0.371812	4
K02367	0	1	0.000290665	0.00010872	0.000248619	0.000356869	0.000251218	0.417683	4
K02368	0	1	0.000239968	0.000114744	0.000157022	0.000190076	0.000175452	0.301615	4
K02370	0	1	0.00472767	0.00636586	0.00694022	0.00445645	0.00562255	0.216598	4
K02371	0	1	0.00202764	0.00186233	0.00215131	0.00158012	0.00190535	0.129652	4
K02372	0	1	0.000624342	0.000329394	0.000471148	0.000504383	0.000482317	0.251572	4
K02373	0	1	0	0.000165313	0.000137398	nan	0.000100904	0.877003	3
K02374	0	1	0.000395226	0.000360552	0.000340042	0.000331855	0.000356919	0.079141	4
K02375	0	1	0.000454882	0.000326252	0.00043439	0.000279076	0.00037365	0.226454	4
K02376	0	1	0.000268313	0.000203829	0.000275152	0.000253567	0.000250215	0.128726	4
K02377	0	1	0.000641696	0.000607152	0.000754665	0.000861962	0.000716369	0.161527	4
K02379	0	1	0.000850542	0.000605965	0.000782062	0.000604141	0.000710678	0.176071	4
K02380	0	1	0.000761405	0.000772943	0.000946616	0.0008181	0.000824766	0.102862	4
K02381	0	1	0.000202092	nan	nan	nan	0.000202092	-nan	1
K02386	0	1	0.000648242	0.000983808	0.000926315	0.000551515	0.00077747	0.270296	4
[truncated: 11,489 more rows]
