# Supplementary material for: Predicting the functional repertoire of an organism from unassembled RNA–seq data
Source: BMC Genomics. 2014 Nov 20;15(1):1003. doi: 10.1186/1471-2164-15-1003 (PMC4258056; doi:10.1186/1471-2164-15-1003)
Supplement: Supplementary file 9 — Additional file 9:Prediction on V. dahliae JR2. The scores and predictions calculated for V. dahliae JR2 using the full KEGG database. (ZIP 399 KB) [file 12864_2014_6719_MOESM9_ESM.zip › scores.filtered.csv]

# Feature	Feature Group Size	Label	NG-6061-B_JR2deltaVTA2_s2_lib14219_1_sequence.scores.filtered.csv	NG-6061-B_JR2WT_s2_lib14217_1_sequence.scores.filtered.csv	NG-6061-B_JR2WT_s1_lib14216_1_sequence.scores.filtered.csv	NG-6061-B_JR2deltaVTA2_s1_lib14218_1_sequence.scores.filtered.csv	Abundance	Noise (Std.Dev./Abundance)	Consensus
K00001	0	1	nan	nan	nan	0.0024375	0.0024375	-nan	1
K00002	0	1	0.0133351	0.00860746	0.00866472	0.0111189	0.0104315	0.216857	4
K00003	0	1	0.0109055	0.00756716	0.00780391	0.00673679	0.00825334	0.221287	4
K00004	0	1	0.00299765	0.00321687	0.00356249	0.00284872	0.00315643	0.098235	4
K00006	0	1	0.0168481	0.0141633	0.0166856	0.0150905	0.0156969	0.0824297	4
K00008	0	1	0.0145873	0.0130252	0.0126172	0.0129925	0.0133055	0.0657109	4
K00009	0	1	0.024879	0.0216665	0.0232609	0.0232627	0.0232673	0.0563673	4
K00011	0	1	0.00560038	0.00414302	0.00437662	0.00502571	0.00478643	0.13762	4
K00012	0	1	0.0178648	0.0162071	0.016864	0.0151333	0.0165173	0.0694495	4
K00013	0	1	0.00234176	0.00326199	0.00338059	nan	0.00299478	0.189875	3
K00016	0	1	0.00824435	0.0106129	0.0116468	0.00584342	0.00908687	0.284938	4
K00018	0	1	0.00276212	nan	0.00251932	0.00232802	0.00253649	0.0857716	3
K00019	0	1	0.00221982	nan	nan	nan	0.00221982	-nan	1
K00020	0	1	0.0110783	0.00597558	0.00770199	0.00908495	0.00846021	0.255278	4
K00021	0	1	0.0164456	0.0137662	0.0174202	0.0137786	0.0153527	0.121647	4
K00026	0	1	0.0304499	0.0278045	0.0290123	0.0285151	0.0289455	0.0386503	4
K00027	0	1	0.00864646	0.00483274	0.00653586	0.00380831	0.00595584	0.355503	4
K00029	0	1	0.0199753	0.00732494	0.00847404	0.0180942	0.0134671	0.482035	4
K00030	0	1	0.0277134	0.0262436	0.0284971	0.0248346	0.0268222	0.0604425	4
K00031	0	1	0.018927	0.0134544	0.0158213	0.01821	0.0166032	0.149599	4
K00033	0	1	0.030007	0.0266862	0.0271761	0.0273352	0.0278011	0.0538213	4
K00036	0	1	0.0252128	0.0240254	0.0254712	0.0210263	0.0239339	0.0851547	4
K00046	0	1	0.00262751	0.00242004	0.0027156	0.00217322	0.00248409	0.0972025	4
K00052	0	1	0.0128974	0.00638559	0.00714266	0.00880001	0.00880642	0.330183	4
K00053	0	1	0.0260954	0.0241504	0.0248378	0.0226868	0.0244426	0.0581286	4
K00058	0	1	0.0136532	0.00997335	0.0124537	0.00862424	0.0111761	0.204866	4
K00059	0	1	0.00523135	0.00779722	0.00791174	0.00486493	0.00645131	0.252321	4
K00060	0	1	0.00286983	nan	0.00270788	0.00183721	0.00247164	0.224696	3
K00062	0	1	0.00330897	nan	0.00279386	0.00195633	0.00268639	0.254131	3
K00065	0	1	0.0120259	0.00886348	0.00876174	0.00856424	0.00955384	0.17299	4
K00074	0	1	0.0195225	0.017351	0.0215702	0.0175884	0.019008	0.103408	4
K00078	0	1	0.00332216	0.00220935	0.00272757	0.00286571	0.0027812	0.164726	4
K00079	0	1	0.00848705	0.00373965	0.00544042	0.00588518	0.00588808	0.33354	4
K00088	0	1	0.00807867	0.00582102	0.012368	0.00446576	0.00768336	0.450377	4
K00100	0	1	0.010448	0.00987725	0.0105851	0.00882101	0.00993284	0.0807522	4
K00101	0	1	0.0103472	0.00929093	0.00918495	0.00780716	0.00915756	0.113787	4
K00102	0	1	0.017255	0.0153871	0.0168935	0.0153135	0.0162123	0.0620921	4
K00106	0	1	0.00930569	0.0189882	0.0168173	0.00890368	0.0135037	0.382037	4
K00107	0	1	0.0155083	0.01268	0.0121456	0.0138451	0.0135447	0.10993	4
K00108	0	1	0.00669447	0.00861859	0.00988862	0.00613201	0.00783342	0.221507	4
K00111	0	1	0.0189739	0.00446908	0.0067939	0.0134	0.0109092	0.602614	4
K00121	0	1	0.0250506	0.0215905	0.0225646	0.0225662	0.022943	0.0644351	4
K00122	0	1	0.0274462	0.0275577	0.0284986	0.0275992	0.0277754	0.0175128	4
K00128	0	1	0.0211172	0.0265068	0.0277138	0.0207028	0.0240102	0.150664	4
K00129	0	1	0.0195536	0.0163081	0.0167247	0.0177473	0.0175834	0.0822336	4
K00130	0	1	0.0157136	0.0166882	0.018045	0.0131622	0.0159022	0.129652	4
K00133	0	1	0.0145411	0.0125861	0.0131508	0.00969668	0.0124937	0.163091	4
K00134	0	1	0.0327567	0.0310316	0.0321153	0.0321891	0.0320232	0.0224989	4
K00135	0	1	0.0176812	0.0152155	0.0170251	0.0152242	0.0162865	0.0773926	4
K00140	0	1	0.0266354	0.0235745	0.0267851	0.0259386	0.0257334	0.0577374	4
K00141	0	1	0.00501946	0.00300857	0.00377369	0.00448809	0.00407245	0.214568	4
K00143	0	1	0.0124142	0.00676076	0.0072075	0.00771578	0.00852456	0.307615	4
K00147	0	1	0.0114497	0.00485338	0.00619515	0.00787207	0.00759258	0.375706	4
K00148	0	1	0.0078795	0.0110431	0.0117969	0.0117223	0.0106104	0.17454	4
K00153	0	1	nan	nan	0.00253493	nan	0.00253493	-nan	1
K00155	0	1	0.0105671	0.00958161	0.0109256	0.00846954	0.00988596	0.111478	4
K00161	0	1	0.0256856	0.0254561	0.0268706	0.0227886	0.0252002	0.0683761	4
K00162	0	1	0.0250513	0.0231258	0.0237858	0.0220557	0.0235046	0.053332	4
K00164	0	1	0.0273084	0.0213303	0.0246318	0.0255542	0.0247062	0.101574	4
K00166	0	1	0.0160992	0.00912823	0.01468	0.0126827	0.0131475	0.229996	4
K00167	0	1	0.023045	0.0207391	0.0249535	0.0215866	0.022581	0.0817593	4
K00211	0	1	0.0138338	0.0147061	0.015726	0.0145281	0.0146985	0.0531735	4
K00218	0	1	nan	0.00297118	0.00311367	nan	0.00304242	0.0331169	2
K00219	0	1	0.00345913	0.00290455	nan	0.00304608	0.00313659	0.091869	3
K00222	0	1	0.0187818	0.0189106	0.019981	0.0171261	0.0186999	0.0630413	4
K00223	0	1	0.0153387	0.0144509	0.0164162	0.0122688	0.0146187	0.120438	4
K00226	0	1	0.0093708	0.00721468	0.00768621	0.0061795	0.0076128	0.17474	4
K00227	0	1	0.0268098	0.0294667	0.0281005	0.0239285	0.0270764	0.0872491	4
K00228	0	1	0.0298292	0.0366067	0.0347399	0.0254156	0.0316478	0.159351	4
K00231	0	1	0.00729712	0.00806431	0.0084756	0.00634426	0.00754532	0.124301	4
K00234	0	1	0.0224534	0.0161102	0.0167086	0.0187323	0.0185011	0.154789	4
K00235	0	1	0.0241948	0.0235909	0.0256631	0.0219808	0.0238574	0.0638764	4
K00236	0	1	0.00723842	0.00554961	0.00661795	0.00653788	0.00648596	0.10767	4
K00237	0	1	0.015889	0.0159175	0.0167435	0.0143896	0.0157349	0.0623143	4
K00239	0	1	0.00359872	0.00411738	0.00445605	0.00351581	0.00392199	0.113349	4
K00240	0	1	nan	0.00343192	0.00367606	nan	0.00355399	0.0485744	2
K00244	0	1	0.00275829	0.00408576	0.00399718	0.00218513	0.00325659	0.287638	4
K00249	0	1	0.0134706	0.00911822	0.00935765	0.0102464	0.0105482	0.190345	4
K00252	0	1	0.0178737	0.0136443	0.0172421	0.0149895	0.0159374	0.123426	4
K00253	0	1	0.023533	0.0185298	0.0224377	0.0210487	0.0213873	0.10096	4
K00257	0	1	0.0204296	0.0150817	0.0196177	0.017417	0.0181365	0.132413	4
K00262	0	1	0.0132911	0.00929006	0.00972652	0.00747699	0.00994617	0.244656	4
K00264	0	1	0.0173989	0.0111161	0.0109459	0.0108062	0.0125668	0.256542	4
K00266	0	1	0.00230427	nan	nan	0.00195186	0.00212807	0.117098	2
K00273	0	1	0.0130914	0.0128478	0.0126556	0.0119016	0.0126241	0.0406855	4
K00274	0	1	nan	0.00248431	0.00274242	nan	0.00261337	0.0698377	2
K00275	0	1	0.00853958	0.0095165	0.010178	0.00619755	0.00860791	0.202389	4
K00276	0	1	0.0154083	0.0233119	0.0227225	0.0157121	0.0192887	0.223644	4
K00278	0	1	nan	0.00229742	nan	nan	0.00229742	-nan	1
K00281	0	1	0.0169649	0.014797	0.018348	0.0137729	0.0159707	0.129578	4
K00286	0	1	0.00700955	0.00343137	0.00435954	0.00373881	0.00463482	0.351588	4
K00288	0	1	0.0224079	0.0190721	0.0214069	0.0192714	0.0205396	0.0795278	4
K00290	0	1	0.0184439	0.0154622	0.0173912	0.0150827	0.016595	0.0960539	4
K00293	0	1	0.0208172	0.0167967	0.01884	0.0180574	0.0186278	0.0904514	4
K00294	0	1	0.0259419	0.0172787	0.0191183	0.018595	0.0202335	0.191935	4
K00295	0	1	0.0124295	0.0134778	0.0162827	0.00961359	0.0129509	0.21281	4
K00297	0	1	0.016427	0.0138829	0.0152323	0.0131318	0.0146685	0.0994864	4
K00311	0	1	0.017489	0.0161365	0.0195387	0.0170028	0.0175418	0.0823204	4
K00318	0	1	0.0030188	0.00236804	nan	0.00205484	0.00248056	0.198234	3
K00323	0	1	0.0156752	0.0182042	0.0189094	0.0173808	0.0175424	0.0793931	4
K00325	0	1	0.00253995	0.0045537	0.00310402	0.00366745	0.00346628	0.247739	4
K00326	0	1	0.024783	0.0237202	0.0259391	0.0214876	0.0239825	0.0789769	4
K00327	0	1	0.0210247	0.0193871	0.0208592	0.0180414	0.0198281	0.0706177	4
K00328	0	1	0.00631732	0.0052096	0.00618179	0.00531783	0.00575663	0.099635	4
K00329	0	1	0.00533615	0.00484301	0.00528621	0.00439568	0.00496526	0.0885496	4
K00330	0	1	nan	0.00308625	nan	nan	0.00308625	-nan	1
K00331	0	1	0.0144583	0.0113433	0.0119955	0.011042	0.0122098	0.127025	4
K00332	0	1	0.00354022	0.00433436	0.00569236	0.00263023	0.00404929	0.320531	4
K00333	0	1	0.00550404	0.00483492	0.00620453	0.00312195	0.00491636	0.268596	4
K00334	0	1	nan	0.00292205	0.00306417	nan	0.00299311	0.0335751	2
K00337	0	1	nan	0.00252978	nan	0.00191935	0.00222456	0.194033	2
K00338	0	1	0.00333285	nan	nan	nan	0.00333285	-nan	1
K00341	0	1	nan	0.00264296	0.00246025	nan	0.00255161	0.050633	2
K00344	0	1	0.00827452	0.00772702	0.00804669	0.00713434	0.00779564	0.0634669	4
K00356	0	1	0.00698059	0.00730704	0.00767125	0.0061836	0.00703562	0.0901425	4
K00359	0	1	0.00376245	0.00523171	0.00464583	0.00445067	0.00452267	0.13395	4
K00362	0	1	0.0189221	0.0182776	0.0170852	0.0138214	0.0170266	0.133217	4
K00365	0	1	0.0236122	0.0310232	0.0295916	0.0240892	0.0270791	0.13953	4
K00367	0	1	0.00453286	nan	nan	0.00455045	0.00454166	0.00273865	2
K00380	0	1	0.014673	0.00894841	0.00975887	0.0100033	0.0108459	0.238886	4
K00381	0	1	0.0184768	0.0111076	0.0115608	0.0124972	0.0134106	0.25552	4
K00382	0	1	0.0325342	0.0224191	0.0221382	0.0279432	0.0262587	0.189064	4
K00383	0	1	0.0210978	0.0107902	0.0106712	0.0149193	0.0143696	0.341071	4
K00384	0	1	0.0194624	0.00875833	0.00957972	0.0142111	0.0130029	0.379159	4
K00387	0	1	0.0264889	0.0176823	0.0202237	0.0231001	0.0218738	0.173271	4
K00389	0	1	0.00539609	0.00616856	0.00507536	0.00501682	0.00541421	0.0978563	4
K00390	0	1	0.00517887	0.00343068	0.0048226	0.00575931	0.00479787	0.206308	4
K00391	0	1	nan	0.0029225	0.00272123	0.00200468	0.00254947	0.189222	3
K00411	0	1	0.0254542	0.0270834	0.0283112	0.0220591	0.025727	0.105369	4
K00412	0	1	0.00477136	0.00231978	nan	0.0053224	0.00413785	0.386292	3
K00413	0	1	0.0261627	0.0262498	0.0274616	0.022549	0.0256058	0.0828849	4
K00415	0	1	0.0169319	0.0153428	0.0165198	0.0144696	0.015816	0.0709466	4
K00416	0	1	0.0156728	0.016498	0.0173798	0.0134798	0.0157576	0.106035	4
K00417	0	1	0.0210888	0.0224972	0.0235059	0.0181463	0.0213096	0.10935	4
K00418	0	1	0.0153893	0.0161627	0.0164191	0.0128705	0.0152104	0.106518	4
K00419	0	1	0.00640362	0.00757327	0.00747359	0.00575813	0.00680215	0.128563	4
K00423	0	1	nan	0.00222696	nan	nan	0.00222696	-nan	1
K00428	0	1	0.0209358	0.0197914	0.0190906	0.0158715	0.0189223	0.114755	4
K00430	0	1	nan	nan	nan	0.00204692	0.00204692	-nan	1
K00432	0	1	0.0222781	0.0258624	0.0262949	0.0194242	0.0234649	0.138078	4
K00451	0	1	0.0255717	0.0202173	0.0220537	0.0227627	0.0226513	0.0981314	4
K00452	0	1	0.0149025	0.0112528	0.0141882	0.0118411	0.0130461	0.135815	4
K00456	0	1	0.0242912	0.0216407	0.0230869	0.0206607	0.0224199	0.0712192	4
K00457	0	1	0.0234622	0.0217764	0.0247682	0.0216795	0.0229216	0.0644956	4
K00459	0	1	0.00455654	0.00391578	0.00405427	0.00353189	0.00401462	0.105488	4
K00463	0	1	0.024885	0.0204577	0.0213696	0.0212724	0.0219962	0.089507	4
K00469	0	1	0.00741454	0.0120617	0.013002	0.00604592	0.00963104	0.35484	4
K00471	0	1	0.00218432	nan	nan	nan	0.00218432	-nan	1
K00472	0	1	0.00417724	0.00767091	0.00729054	0.002839	0.00549442	0.430048	4
K00474	0	1	0.00331018	0.00283385	0.003908	0.00285263	0.00322617	0.156566	4
K00480	0	1	0.0059884	0.00885615	0.00780551	0.00405774	0.00667695	0.31602	4
K00486	0	1	0.0160505	0.0184373	0.0196363	0.0124974	0.0166554	0.188964	4
K00492	0	1	0.00738618	0.00763549	0.00820683	0.00717464	0.00760078	0.0586487	4
K00495	0	1	0.00486086	0.00678026	0.00769694	0.00561074	0.0062372	0.200945	4
K00497	0	1	0.002254	0.00250283	0.00264979	0.00198952	0.00234904	0.123477	4
K00505	0	1	0.0064983	0.00899263	0.00916687	0.00616864	0.00770661	0.206687	4
K00507	0	1	0.0311588	0.029015	0.0300525	0.0293016	0.029882	0.0320277	4
K00511	0	1	0.0173521	0.018212	0.0167774	0.0148392	0.0167952	0.085206	4
K00517	0	1	0.00539996	0.00642598	0.00669609	0.00485716	0.0058448	0.147701	4
K00521	0	1	0.00394214	0.00374297	0.0043336	0.00336537	0.00384602	0.104933	4
K00526	0	1	nan	0.00223697	nan	nan	0.00223697	-nan	1
K00528	0	1	0.00710864	nan	0.00306003	0.00484508	0.00500458	0.405431	3
K00532	0	1	0.00356162	0.00350802	0.00388439	0.00254431	0.00337459	0.171263	4
K00540	0	1	0.0116869	0.00963143	0.0100433	0.011096	0.0106144	0.0889552	4
K00547	0	1	0.00977642	0.00673418	0.00846457	0.00734516	0.00808008	0.165688	4
K00549	0	1	0.0207345	0.0160603	0.0163012	0.0194493	0.0181363	0.127939	4
K00550	0	1	0.0153269	0.0116071	0.0132936	0.0133003	0.013382	0.113718	4
K00555	0	1	0.00736169	0.00590521	0.00606052	0.00326448	0.00564797	0.304174	4
K00559	0	1	0.0175396	0.0126446	0.0142991	0.0152019	0.0149213	0.136826	4
K00560	0	1	0.00885781	0.00724893	0.00960714	0.00652045	0.00805858	0.17634	4
K00565	0	1	0.0092944	0.0103715	0.0112138	0.00734314	0.00955571	0.174888	4
K00568	0	1	0.00394673	0.003512	0.002911	0.00320174	0.00339287	0.130672	4
K00573	0	1	0.0115849	0.0100018	0.0102818	0.0103203	0.0105472	0.0669572	4
K00574	0	1	0.00698058	0.0100345	0.0109452	0.00566912	0.00840735	0.296341	4
K00586	0	1	0.016443	0.0121593	0.0136476	0.0131208	0.0138427	0.132908	4
K00587	0	1	0.0066682	0.00647606	0.00823109	0.00595829	0.00683341	0.143242	4
K00589	0	1	0.0106661	0.00817273	0.00886103	0.00740134	0.0087753	0.158904	4
K00591	0	1	0.00270092	nan	nan	0.00215214	0.00242653	0.159918	2
K00596	0	1	0.00233992	nan	0.00337228	nan	0.0028561	0.255589	2
K00599	0	1	0.00430497	0.00244912	0.00327375	0.00208386	0.00302792	0.325689	4
K00600	0	1	0.023386	0.0202466	0.0217079	0.019673	0.0212534	0.0781008	4
K00601	0	1	0.00894651	0.0081613	0.0078932	0.00713012	0.00803278	0.0933175	4
K00602	0	1	0.015937	0.0128347	0.0147668	0.0109085	0.0136117	0.16236	4
K00604	0	1	0.00326013	0.00269617	0.00273531	0.00186237	0.00263849	0.218982	4
K00605	0	1	0.0109302	0.00687478	0.00759131	0.00980593	0.00880055	0.214767	4
K00606	0	1	0.00968983	0.00603935	0.00864335	0.00808178	0.00811358	0.189189	4
K00611	0	1	0.0130618	0.0056182	0.00773919	0.0119206	0.00958495	0.364836	4
K00613	0	1	nan	0.0035174	nan	nan	0.0035174	-nan	1
K00615	0	1	0.0267232	0.0204256	0.020038	0.0230923	0.0225698	0.136639	4
K00616	0	1	0.027456	0.0157216	0.0147845	0.0237298	0.020423	0.302226	4
K00618	0	1	0.00682733	0.0121203	0.0143991	0.00609555	0.00986057	0.410197	4
K00620	0	1	0.00982682	0.00984748	0.00980318	0.00528675	0.00869106	0.261143	4
K00621	0	1	0.0155817	0.0169854	0.0191692	0.0135594	0.0163239	0.14465	4
K00624	0	1	0.0141906	0.0137891	0.0148448	0.00960998	0.0131086	0.181	4
K00626	0	1	0.0203694	0.0108501	0.0158371	0.0156176	0.0156685	0.248132	4
K00627	0	1	0.015735	0.00997587	0.00998712	0.012596	0.0120735	0.226489	4
K00632	0	1	0.0110579	0.014669	0.014705	0.00973431	0.0125416	0.202179	4
K00637	0	1	0.0185084	0.0183737	0.0201582	0.0175975	0.0186595	0.0577077	4
K00641	0	1	0.0175045	0.016459	0.0192714	0.015492	0.0171817	0.0941378	4
K00643	0	1	0.018726	0.0174185	0.0181832	0.0140079	0.0170839	0.124073	4
K00645	0	1	0.00649793	0.00616511	0.00857295	0.00540683	0.0066607	0.203301	4
K00647	0	1	nan	0.00242917	0.00270252	nan	0.00256584	0.075331	2
K00652	0	1	0.00392838	nan	nan	0.00223805	0.00308322	0.387662	2
K00654	0	1	0.0191877	0.0139063	0.0166938	0.0172522	0.01676	0.130194	4
K00658	0	1	0.0251898	0.0249942	0.0260623	0.0216608	0.0244768	0.079009	4
K00661	0	1	0.00418582	0.00480572	0.00592171	0.00392033	0.00470839	0.189002	4
K00666	0	1	0.00256101	0.003628	0.00450596	0.00251011	0.00330127	0.289064	4
K00667	0	1	0.0268138	0.0183052	0.0198052	0.0258096	0.0226835	0.187531	4
K00668	0	1	0.027232	0.0187835	0.0214914	0.0263285	0.0234589	0.170869	4
K00670	0	1	0.0137565	0.0110035	0.0131827	0.0113294	0.012318	0.110143	4
K00671	0	1	0.0162095	0.0148548	0.0159637	0.0135037	0.0151329	0.081657	4
K00674	0	1	nan	0.00291963	nan	nan	0.00291963	-nan	1
K00679	0	1	0.0166608	0.0140425	0.0160896	0.014713	0.0153765	0.078561	4
K00680	0	1	nan	0.00223223	nan	0.00206133	0.00214678	0.0562911	2
K00681	0	1	nan	0.0103506	0.0105538	nan	0.0104522	0.0137468	2
K00683	0	1	0.00471139	0.0069098	0.00746364	0.00436463	0.00586237	0.264795	4
K00688	0	1	0.0273431	0.0274054	0.028084	0.0251733	0.0270014	0.0468165	4
K00693	0	1	0.0250568	0.0230717	0.0250284	0.0213692	0.0236315	0.0749616	4
K00697	0	1	0.0239405	0.0174264	0.0179568	0.0213078	0.0201579	0.151384	4
K00698	0	1	0.0275216	0.0240946	0.0261734	0.0254481	0.0258094	0.0554084	4
K00700	0	1	0.0222611	0.0217417	0.0231319	0.0189076	0.0215106	0.084965	4
K00706	0	1	0.0202395	0.016252	0.0193671	0.0190901	0.0187372	0.092205	4
K00710	0	1	0.00231717	0.0026099	nan	0.00233985	0.00242231	0.0672317	3
K00720	0	1	0.00845641	0.00825704	0.0109648	0.00815605	0.00895857	0.149945	4
K00721	0	1	0.0212061	0.0178921	0.0183194	0.0166787	0.0185241	0.103559	4
K00728	0	1	0.0269855	0.0252416	0.0259673	0.0234672	0.0254154	0.05834	4
K00729	0	1	0.0120414	0.00885757	0.0088192	0.0106518	0.0100925	0.15411	4
K00750	0	1	0.00967925	0.00691878	0.00722035	0.00824527	0.00801591	0.155414	4
K00759	0	1	0.0142969	0.0129608	0.0146741	0.0123926	0.0135811	0.0795805	4
K00761	0	1	0.0195985	0.0213971	0.0211211	0.0167183	0.0197087	0.108824	4
K00762	0	1	0.0147549	0.0135596	0.0137738	0.0106308	0.0131798	0.134844	4
K00763	0	1	0.00328453	0.00303047	0.00351592	0.00290804	0.00318474	0.085031	4
K00764	0	1	0.00857098	0.0067249	0.00772829	0.00557704	0.0071503	0.180705	4
K00765	0	1	0.0139649	0.0106185	0.0109821	0.00988992	0.0113639	0.157737	4
K00766	0	1	0.00469481	0.00239637	0.00334858	0.00238173	0.00320537	0.340412	4
K00767	0	1	0.00518694	0.0028248	0.00343005	0.00403176	0.00386839	0.260501	4
K00772	0	1	0.0154307	0.00961356	0.0122743	0.0104908	0.0119523	0.214988	4
K00773	0	1	0.0114191	0.012181	0.0134387	0.00801302	0.011263	0.206087	4
K00784	0	1	0.00260348	0.00237523	0.00260594	0.00199015	0.0023937	0.121139	4
K00787	0	1	0.0185479	0.0134953	0.015192	0.0149773	0.0155531	0.137224	4
K00789	0	1	0.0221686	0.0146604	0.0183897	0.0192482	0.0186167	0.166195	4
K00791	0	1	0.00366226	nan	nan	0.00206368	0.00286297	0.394823	2
K00793	0	1	0.0139138	0.0107163	0.0101682	0.0123939	0.0117981	0.143992	4
K00794	0	1	0.0164895	0.0126221	0.012452	0.0139102	0.0138684	0.134457	4
K00797	0	1	0.020629	0.0257112	0.0267303	0.0152579	0.0220821	0.238853	4
K00799	0	1	0.0156792	0.0113574	0.0125883	0.0130731	0.0131745	0.138091	4
K00801	0	1	0.0166292	0.0164089	0.0182731	0.0145627	0.0164685	0.0922098	4
K00804	0	1	0.0125104	0.0110115	0.0152706	0.0113416	0.0125335	0.154363	4
K00809	0	1	0.00667184	0.00931074	0.0110479	0.00528645	0.00807923	0.320461	4
K00811	0	1	0.00226817	0.00230751	nan	nan	0.00228784	0.0121589	2
K00814	0	1	0.0203899	0.0237842	0.0228857	0.0190441	0.021526	0.101775	4
K00817	0	1	0.0116221	0.00396275	0.00575488	0.00455353	0.00647332	0.542625	4
K00818	0	1	0.0101337	0.00393757	0.00433391	0.00618752	0.00614818	0.460659	4
K00819	0	1	0.0273617	0.0230805	0.0243922	0.0261044	0.0252347	0.0745978	4
K00820	0	1	0.0237605	0.0187604	0.0216532	0.0224411	0.0216538	0.0977102	4
K00826	0	1	0.0219716	0.0274108	0.0263159	0.0192529	0.0237378	0.160177	4
K00830	0	1	0.021224	0.0174263	0.0183467	0.0181188	0.0187789	0.0892681	4
K00831	0	1	0.0146973	0.0123949	0.0128668	0.011796	0.0129388	0.0967308	4
K00832	0	1	nan	0.00225972	nan	nan	0.00225972	-nan	1
K00833	0	1	0.00405786	nan	nan	0.00337581	0.00371683	0.129756	2
K00837	0	1	0.00479714	0.00302059	0.00342052	0.00308126	0.00357988	0.231955	4
K00838	0	1	0.0167604	0.0162913	0.0177396	0.017873	0.0171661	0.0446002	4
K00843	0	1	0.00314473	nan	nan	nan	0.00314473	-nan	1
K00844	0	1	0.0226211	0.020621	0.0216345	0.0198416	0.0211796	0.057097	4
K00846	0	1	nan	0.00247671	0.00352018	nan	0.00299844	0.246076	2
K00849	0	1	0.0088929	0.00755417	0.00747427	0.00490993	0.00720782	0.230917	4
K00850	0	1	0.0152741	0.0130574	0.0139915	0.0114328	0.0134389	0.120316	4
K00851	0	1	0.0184826	0.00639631	0.00571942	0.0164931	0.0117729	0.565253	4
K00852	0	1	0.00712324	0.00759685	0.00856027	0.0049192	0.00704989	0.218609	4
K00853	0	1	nan	nan	0.00258401	nan	0.00258401	-nan	1
K00854	0	1	0.00822257	0.00446815	0.0053381	0.00672803	0.00618921	0.265674	4
K00856	0	1	0.0167832	0.0109007	0.0119701	0.0140238	0.0134194	0.193006	4
K00858	0	1	0.00737465	0.00814475	0.00885608	0.00386591	0.00706035	0.313565	4
K00859	0	1	0.00985428	0.00967356	0.0107024	0.0074804	0.00942766	0.145685	4
K00860	0	1	0.0177084	0.0184616	0.0188317	0.0133766	0.0170946	0.147552	4
K00861	0	1	0.0137945	0.0104087	0.0122917	0.0111921	0.0119217	0.123143	4
K00863	0	1	0.012084	0.00919238	0.00958835	0.0102551	0.01028	0.124528	4
K00864	0	1	0.0170143	0.0130563	0.0150602	0.0152257	0.0150891	0.10726	4
K00865	0	1	nan	nan	nan	0.00226096	0.00226096	-nan	1
K00866	0	1	0.0153926	0.016545	0.0177918	0.014346	0.0160188	0.0926691	4
K00867	0	1	nan	0.00294201	nan	nan	0.00294201	-nan	1
K00868	0	1	0.00641444	0.00345626	0.00555006	0.00405788	0.00486966	0.2782	4
K00869	0	1	0.0147209	0.00927727	0.0105592	0.0117595	0.0115792	0.200947	4
K00871	0	1	0.00535551	0.00250995	nan	0.0040201	0.00396185	0.359345	3
K00872	0	1	0.0142883	0.00844155	0.00996419	0.0101195	0.0107034	0.234223	4
K00873	0	1	0.0199565	0.0161907	0.0167349	0.0155169	0.0170998	0.115123	4
K00874	0	1	nan	0.00237925	nan	0.00194648	0.00216286	0.141486	2
K00875	0	1	0.00316008	nan	nan	0.00246071	0.0028104	0.175964	2
K00876	0	1	0.0106182	0.00861143	0.00899533	0.00741117	0.00890903	0.148641	4
K00877	0	1	0.0118656	0.0115157	0.0123366	0.011369	0.0117717	0.0365589	4
K00888	0	1	0.0145934	0.0127035	0.016097	0.0105429	0.0134842	0.178181	4
K00889	0	1	0.0117267	0.00285187	0.00394637	0.00701262	0.00638439	0.622321	4
K00894	0	1	0.010924	0.0108812	0.0117983	0.00817975	0.0104458	0.150175	4
K00898	0	1	0.019448	0.0169309	0.0168855	0.0169665	0.0175577	0.0717986	4
K00900	0	1	0.012532	0.0151276	0.0178635	0.00988191	0.0138513	0.24738	4
K00905	0	1	0.00228315	nan	0.00272131	0.0021389	0.00238112	0.127383	3
K00914	0	1	0.016682	0.0157527	0.0169558	0.0139177	0.015827	0.0867562	4
K00916	0	1	0.0117651	0.00312064	0.0053855	0.00856652	0.00720944	0.522938	4
K00921	0	1	0.0112049	0.0110638	0.0116032	0.00980828	0.01092	0.0710227	4
K00924	0	1	0.013085	0.00898908	0.0110091	0.0113944	0.0111194	0.151287	4
K00925	0	1	0.0123363	0.0176095	0.0180301	0.00751052	0.0138716	0.358244	4
K00927	0	1	0.0258768	0.0218409	0.0228451	0.0227254	0.0233221	0.0755106	4
K00928	0	1	0.00428504	nan	0.00293647	0.00191438	0.0030453	0.390461	3
K00931	0	1	0.00536317	0.00472264	0.00724573	0.00392821	0.00531494	0.266174	4
K00936	0	1	0.0047471	0.00265414	0.00298464	0.0039929	0.0035947	0.266025	4
K00938	0	1	0.00874219	0.00821082	0.00866604	0.00663202	0.00806277	0.121827	4
K00939	0	1	0.0191534	0.0155909	0.018299	0.0153001	0.0170858	0.112937	4
K00940	0	1	0.0226287	0.0224579	0.0219247	0.0178753	0.0212216	0.106069	4
K00942	0	1	0.0122918	0.00869404	0.0111194	0.00826736	0.0100932	0.191249	4
K00943	0	1	0.0102815	0.00798135	0.00823466	0.00828682	0.00869608	0.122507	4
K00948	0	1	0.020364	0.0214219	0.0229311	0.0191447	0.0209654	0.0766582	4
K00949	0	1	0.00261949	0.0032132	0.00433123	0.00245592	0.00315496	0.269099	4
K00953	0	1	0.00818686	0.00785022	0.00924144	0.00815481	0.00835833	0.0727382	4
K00958	0	1	0.0198966	0.0197236	0.0173112	0.0122403	0.0172929	0.206394	4
K00963	0	1	0.0279278	0.0234555	0.0253908	0.0237277	0.0251255	0.0817797	4
K00965	0	1	0.0111557	0.0123675	0.0131669	0.00706459	0.0109387	0.247913	4
K00966	0	1	0.0238332	0.0234841	0.0228318	0.0206658	0.0227037	0.0625709	4
K00967	0	1	0.017003	0.00936473	0.0105004	0.0140348	0.0127257	0.273183	4
K00968	0	1	0.0203452	0.0183217	0.0206568	0.0180031	0.0193317	0.0704746	4
K00972	0	1	0.0186245	0.0148869	0.0208069	0.0142169	0.0171338	0.182307	4
K00974	0	1	0.00362747	nan	0.00252353	0.00217007	0.00277369	0.274084	3
K00981	0	1	0.0147689	0.0120601	0.0158604	0.0125059	0.0137988	0.131555	4
K00987	0	1	0.0135331	0.0136308	0.0143808	0.0119614	0.0133765	0.0759975	4
K00988	0	1	0.008195	0.0066991	0.00917207	0.00623357	0.00757493	0.178775	4
K00993	0	1	0.0146067	0.014093	0.0161411	0.0125655	0.0143516	0.102757	4
K00995	0	1	0.0132491	0.00968641	0.0106865	0.0108634	0.0111214	0.135792	4
K00999	0	1	0.0139538	0.0124811	0.0140591	0.0120509	0.0131362	0.0777231	4
K01001	0	1	0.0134325	0.0170913	0.017777	0.0121677	0.0151171	0.181197	4
K01011	0	1	0.00844676	0.0120302	0.0138328	0.00422109	0.00963271	0.44077	4
K01012	0	1	0.0206065	0.0159383	0.0159994	0.0170775	0.0174054	0.12624	4
K01027	0	1	0.0204301	0.0192472	0.0205591	0.0199869	0.0200558	0.029526	4
K01028	0	1	nan	nan	nan	0.00186478	0.00186478	-nan	1
K01029	0	1	0.00302802	0.00330294	nan	nan	0.00316548	0.0614118	2
K01046	0	1	0.00416977	0.00470558	0.00678691	0.0035985	0.00481519	0.288677	4
K01051	0	1	0.00222638	nan	nan	0.00242575	0.00232606	0.060607	2
K01053	0	1	0.00657207	0.0258042	0.0276099	0.00507513	0.0162653	0.743608	4
K01057	0	1	0.0215454	0.0204939	0.0162456	0.0200293	0.0195786	0.118022	4
K01061	0	1	0.0139031	0.0123805	0.0126109	0.00991833	0.0122032	0.136368	4
K01062	0	1	0.00898508	0.0108757	0.0140228	0.00975195	0.0109089	0.203173	4
K01066	0	1	0.00803641	0.00494596	0.00567695	0.00621569	0.00621875	0.212063	4
K01067	0	1	0.0252314	0.0279841	0.028716	0.0241324	0.026516	0.0824158	4
K01069	0	1	0.00810013	0.00942181	0.00947548	0.00473071	0.00793203	0.280758	4
K01070	0	1	0.0186702	0.0192551	0.0202469	0.0181143	0.0190716	0.047794	4
K01074	0	1	0.016418	0.0166363	0.0175696	0.0139767	0.0161501	0.0948984	4
K01077	0	1	0.0144003	0.0142165	0.0144159	0.0120899	0.0137807	0.0820569	4
K01078	0	1	0.00967945	0.00819437	0.00914341	0.00853397	0.0088878	0.0740111	4
K01079	0	1	0.0166161	0.0182673	0.0190869	0.0132798	0.0168125	0.152836	4
K01081	0	1	0.00818919	0.0116193	0.00839224	0.0107906	0.00974783	0.176266	4
K01082	0	1	0.0131068	0.00666843	0.00834425	0.0074883	0.00890195	0.324146	4
K01083	0	1	0.00876333	0.00789359	0.00851005	0.00732894	0.00812398	0.0792326	4
K01090	0	1	0.0130132	0.00999568	0.010809	0.00960189	0.0108549	0.140406	4
K01091	0	1	0.00250243	0.00298717	0.00274241	0.00241283	0.00266121	0.0969617	4
K01092	0	1	0.00776179	0.00610433	0.00721169	0.00512907	0.00655172	0.178953	4
K01099	0	1	0.0036292	0.00340614	0.0041598	0.0027787	0.00349346	0.163684	4
K01100	0	1	0.00833146	0.00727412	0.00760275	0.00389299	0.00677533	0.291012	4
K01101	0	1	0.00904238	0.00333927	0.00568883	0.00646773	0.00613455	0.383206	4
K01102	0	1	0.0145799	0.0118662	0.014551	0.0114912	0.0131221	0.12755	4
K01103	0	1	0.0252997	0.0273055	0.027506	0.0229616	0.0257682	0.0822614	4
K01104	0	1	0.0081946	0.00761751	0.00850695	0.00776395	0.00802075	0.0506522	4
K01112	0	1	0.00588202	0.00349286	0.00371775	0.00487544	0.00449202	0.246457	4
K01113	0	1	0.01107	0.0113284	0.0138435	0.0102608	0.0116257	0.13306	4
K01115	0	1	0.0174292	0.0142801	0.0152063	0.0144916	0.0153518	0.0938336	4
K01120	0	1	0.00513375	0.00226474	0.00351657	0.0036178	0.00363322	0.32326	4
K01122	0	1	0.00341178	nan	0.00247365	0.00307699	0.00298747	0.159141	3
K01126	0	1	0.00307851	0.00522782	0.00505792	0.00241691	0.00394529	0.357561	4
K01133	0	1	0.00647455	0.00742677	0.00861565	0.00768143	0.0075496	0.116599	4
K01148	0	1	nan	0.00221559	nan	nan	0.00221559	-nan	1
K01164	0	1	0.00795018	0.00488336	0.00475576	0.00455761	0.00553673	0.291606	4
K01166	0	1	0.00759857	0.00629965	0.00736258	0.0064337	0.00692363	0.0942549	4
K01173	0	1	0.00892309	0.0167741	0.0158136	0.00794117	0.012363	0.369933	4
K01175	0	1	0.00216078	nan	nan	0.00183235	0.00199657	0.116317	2
K01176	0	1	0.0138124	0.0165271	0.0187702	0.0119102	0.015255	0.197542	4
K01178	0	1	0.00520875	0.00828896	0.00790135	0.00499889	0.00659949	0.263111	4
K01179	0	1	0.00565471	0.0068863	0.00904112	0.00445621	0.00650959	0.300741	4
K01181	0	1	0.00912461	0.0087796	0.00833291	0.00810215	0.00858482	0.0531993	4
K01182	0	1	0.00219721	0.00250106	0.00261363	nan	0.0024373	0.0883796	3
K01183	0	1	0.00345826	0.0062803	0.00866064	0.00251699	0.00522905	0.533782	4
K01184	0	1	0.00641702	nan	nan	0.00345119	0.0049341	0.425033	2
K01185	0	1	nan	0.00604045	0.00564103	nan	0.00584074	0.0483556	2
K01187	0	1	0.00469654	0.00308435	0.00344599	0.00354505	0.00369298	0.188932	4
K01188	0	1	0.00996419	0.0133538	0.0148677	0.0111614	0.0123368	0.177902	4
K01190	0	1	nan	0.00280546	0.00295818	0.00210605	0.00262323	0.173204	3
K01191	0	1	0.0111528	0.0131476	0.0124471	0.0102275	0.0117438	0.111174	4
K01192	0	1	0.0134338	0.00680434	0.0084947	0.00976167	0.00962363	0.292427	4
K01193	0	1	0.0043188	0.00815424	0.0092106	0.0029354	0.00615476	0.488069	4
K01194	0	1	0.018473	0.0165253	0.0188304	0.014731	0.0171399	0.110778	4
K01196	0	1	0.017884	0.022547	0.0225617	0.0133167	0.0190773	0.232042	4
K01198	0	1	0.0121603	0.0154805	0.0168643	0.0103596	0.0137162	0.217546	4
K01199	0	1	0.00326424	nan	nan	0.00323436	0.0032493	0.00650243	2
K01207	0	1	0.00516526	0.00648072	0.00799227	0.00342695	0.0057663	0.336562	4
K01209	0	1	0.0103027	0.010778	0.0120322	0.0092072	0.01058	0.110624	4
K01210	0	1	0.00472423	0.00550673	0.00572176	0.00492818	0.00522023	0.0901854	4
K01213	0	1	0.0192611	0.0135692	0.0131809	0.0136179	0.0149073	0.195148	4
K01218	0	1	nan	nan	0.00323058	nan	0.00323058	-nan	1
K01224	0	1	0.00219959	0.00906332	0.00817974	nan	0.00648088	0.576146	3
K01226	0	1	0.00331908	0.0034785	0.00391223	0.00228591	0.00324893	0.212132	4
K01228	0	1	0.0156366	0.0103245	0.011896	0.0105666	0.0121059	0.202634	4
K01230	0	1	0.015383	0.0146559	0.0167425	0.0121464	0.014732	0.130904	4
K01233	0	1	0.0043079	0.00389434	0.00510483	0.00466056	0.00449191	0.114607	4
K01235	0	1	0.00831218	0.0092289	0.0103988	0.00493998	0.00821996	0.285584	4
K01238	0	1	0.0071292	0.00428689	0.00495918	0.00628289	0.00566454	0.226147	4
K01240	0	1	0.0100275	0.0169571	0.0157465	0.00936791	0.0130248	0.298106	4
K01247	0	1	0.00422898	nan	0.00339909	0.00193734	0.00318847	0.363888	3
K01251	0	1	0.025717	0.0219635	0.0228556	0.0234626	0.0234997	0.0681417	4
K01253	0	1	0.00503006	0.00557335	0.00582693	0.00544392	0.00546856	0.0608598	4
K01254	0	1	0.0174968	0.016004	0.0176713	0.0154504	0.0166556	0.0659195	4
K01262	0	1	0.0126332	0.0109829	0.0122888	0.00726275	0.0107919	0.227745	4
K01264	0	1	0.0131946	0.0102225	0.0109865	0.0116344	0.0115095	0.10973	4
K01265	0	1	0.0226904	0.0226272	0.0243542	0.0187458	0.0221044	0.107561	4
K01266	0	1	0.00627793	0.00818832	0.00989858	0.00437154	0.00718409	0.332409	4
K01267	0	1	0.0159593	0.0150258	0.0151366	0.0127098	0.0147079	0.0948892	4
K01268	0	1	0.00908666	0.0059719	0.00641395	0.00685337	0.00708147	0.195494	4
K01273	0	1	0.00919429	0.00631872	0.00852016	0.00685924	0.0077231	0.175609	4
K01277	0	1	0.0187036	0.0182782	0.0194126	0.016315	0.0181773	0.0729927	4
K01278	0	1	0.0118976	0.017788	0.0176486	0.0117401	0.0147686	0.230701	4
K01279	0	1	0.011461	0.00727061	0.00726201	0.0101429	0.00903413	0.233674	4
K01282	0	1	0.0155245	0.0183153	0.0188905	0.0139398	0.0166675	0.140294	4
K01288	0	1	0.0136258	0.0108545	0.0119842	0.011545	0.0120024	0.0981425	4
K01291	0	1	nan	nan	nan	0.00223422	0.00223422	-nan	1
K01293	0	1	nan	0.00604736	0.00687991	nan	0.00646364	0.0910791	2
K01301	0	1	0.0129841	0.00880656	0.0107564	0.0110874	0.0109086	0.156838	4
K01323	0	1	0.00247673	0.0023289	nan	0.00240359	0.00240307	0.0307591	3
K01336	0	1	0.0229683	0.0249532	0.0269604	0.0219403	0.0242055	0.0917924	4
K01338	0	1	0.0126436	0.0149365	0.0144044	0.00723927	0.0123059	0.285799	4
K01341	0	1	0.0094813	0.00546244	0.00752869	0.00552218	0.00699865	0.273409	4
K01342	0	1	nan	0.00264352	0.00251015	nan	0.00257683	0.0365979	2
K01358	0	1	0.00887103	0.0122503	0.0119234	0.00673491	0.00994491	0.264048	4
K01372	0	1	0.0157287	0.0152445	0.0154662	0.0119912	0.0146076	0.120176	4
K01381	0	1	0.0280877	0.0280065	0.0291587	0.0263605	0.0279033	0.0413869	4
K01408	0	1	0.0122993	0.00569065	0.00843544	0.00832661	0.008688	0.31325	4
K01409	0	1	0.00598321	0.0047295	0.00584263	0.00533856	0.00547348	0.10377	4
K01410	0	1	0.00950491	0.00735019	0.00852448	0.00819067	0.00839256	0.106174	4
K01412	0	1	0.0101418	0.00429744	0.00757496	0.00696057	0.00724369	0.33122	4
K01415	0	1	0.014609	0.0160334	0.0171624	0.013223	0.015257	0.112196	4
K01417	0	1	0.00483271	0.00394136	0.00484398	0.00452948	0.00453688	0.093213	4
K01423	0	1	0.00331403	0.00223431	0.00271761	0.0027106	0.00274414	0.161131	4
K01424	0	1	0.00324064	0.00270113	0.00493498	0.002706	0.00339569	0.311268	4
K01425	0	1	0.0031645	nan	0.00292023	nan	0.00304236	0.0567733	2
K01426	0	1	0.00933364	0.00276403	0.0033252	0.00823223	0.00591378	0.566683	4
K01427	0	1	0.0163071	0.018089	0.019039	0.0138522	0.0168218	0.135582	4
K01428	0	1	0.00361928	0.00439301	0.00476545	0.00254016	0.00382947	0.256749	4
K01433	0	1	0.0183868	0.0179685	0.0190597	0.0154842	0.0177248	0.0880067	4
K01438	0	1	0.0050537	0.00575923	0.00884511	0.00447793	0.00603399	0.322498	4
K01443	0	1	0.00585353	0.00803877	0.0110401	0.00469265	0.00740626	0.376928	4
K01444	0	1	0.00434274	0.0108924	0.0110894	0.00396896	0.00757338	0.521562	4
K01455	0	1	0.0240944	0.0234722	0.0231764	0.0241602	0.0237258	0.0202242	4
K01456	0	1	0.0167967	0.0166559	0.0194994	0.0146554	0.0169018	0.117664	4
K01463	0	1	0.00361475	0.00331443	0.00349989	0.00323698	0.00341651	0.0503864	4
K01465	0	1	0.00372292	0.00336667	0.00334574	0.00250131	0.00323416	0.160264	4
K01466	0	1	0.0134038	0.0169186	0.0150539	0.0121923	0.0143921	0.142606	4
K01469	0	1	0.0124842	0.00546548	0.0071527	0.00912054	0.00855573	0.352391	4
K01473	0	1	0.00480127	0.00313071	0.00307171	0.0053428	0.00408662	0.283702	4
K01476	0	1	0.0126757	0.0097388	0.0102248	0.0124394	0.0112697	0.133401	4
K01477	0	1	0.0212256	0.02033	0.0194602	0.0200894	0.0202763	0.0360735	4
K01480	0	1	0.010734	0.0138092	0.0142321	0.00652266	0.0113245	0.314418	4
K01481	0	1	nan	0.00616824	0.0074654	nan	0.00681682	0.134554	2
K01483	0	1	0.00703474	0.00643041	0.00682744	0.00609751	0.00659752	0.0632233	4
K01487	0	1	0.00463697	0.00688315	0.00500977	0.00398976	0.00512991	0.242202	4
K01488	0	1	0.00309049	0.00344661	0.00382153	0.00206412	0.00310569	0.243364	4
K01489	0	1	0.00921586	0.0111922	0.0114553	0.00771937	0.00989568	0.178038	4
K01490	0	1	0.0192142	0.0209085	0.0204712	0.0150518	0.0189114	0.14126	4
K01493	0	1	0.00470866	0.00319002	0.00287859	0.0036369	0.00360354	0.221943	4
K01495	0	1	0.0112739	0.0120867	0.0150476	0.00987976	0.012072	0.180837	4
K01497	0	1	0.0172715	0.0153935	0.0172331	0.0143562	0.0160636	0.0894288	4
K01501	0	1	0.00681361	0.00431412	0.00544844	0.00525846	0.00545866	0.18879	4
K01502	0	1	nan	0.00232344	0.00568201	0.00322534	0.0037436	0.464321	3
K01505	0	1	0.018022	0.0140477	0.0152911	0.0163051	0.0159165	0.105554	4
K01507	0	1	0.0257328	0.0232188	0.0241609	0.0227047	0.0239543	0.0555303	4
K01509	0	1	0.00535868	0.00319781	0.00464014	0.00321636	0.00410325	0.262134	4
K01512	0	1	0.00472133	0.00365293	0.00373422	0.00420391	0.0040781	0.120844	4
K01514	0	1	0.00508833	0.00416123	0.00415656	0.0058185	0.00480616	0.16742	4
K01515	0	1	0.0057059	0.00607652	0.00600173	0.00462668	0.00560271	0.119598	4
K01519	0	1	0.0140958	0.0138355	0.0130005	0.0121866	0.0132796	0.0651821	4
K01520	0	1	0.0140991	0.00926249	0.00986004	0.00870554	0.0104818	0.234424	4
K01522	0	1	0.0109883	0.0089377	0.00935581	0.00837385	0.00941392	0.119405	4
K01526	0	1	0.0189269	0.0214983	0.0227319	0.016691	0.019962	0.135051	4
K01527	0	1	0.0230727	0.0228412	0.0242263	0.0198912	0.0225078	0.0820437	4
K01528	0	1	0.00347749	nan	nan	nan	0.00347749	-nan	1
K01529	0	1	0.0120246	0.00979226	0.0101924	0.0098365	0.0104614	0.101075	4
K01530	0	1	0.0122459	0.0101935	0.0120959	0.0100184	0.0111384	0.107368	4
K01533	0	1	0.0025854	0.00264017	nan	0.00260574	0.00261044	0.0106057	3
K01535	0	1	0.0301499	0.0290935	0.0312048	0.0273693	0.0294544	0.0555298	4
K01536	0	1	0.0113485	0.0114082	0.0121858	0.0112645	0.0115517	0.0369459	4
K01537	0	1	0.0133241	0.00931468	0.0109088	0.0123418	0.0114723	0.152296	4
K01539	0	1	0.00405953	0.0054655	0.00720328	0.00309537	0.00495592	0.360491	4
K01551	0	1	0.0247333	0.0205215	0.0218885	0.0230796	0.0225557	0.0793063	4
K01555	0	1	0.0238307	0.0190504	0.0224111	0.0216305	0.0217307	0.0922923	4
K01556	0	1	0.0155293	0.017573	0.0204991	0.0109162	0.0161294	0.249837	4
K01557	0	1	0.00530015	0.00372641	0.00411832	0.00409771	0.00431065	0.158632	4
K01560	0	1	0.0113181	0.0088998	0.00973853	0.0119219	0.0104696	0.133127	4
K01564	0	1	0.00301441	nan	nan	0.00257779	0.0027961	0.110417	2
K01567	0	1	0.00265016	nan	nan	0.00214823	0.00239919	0.147932	2
K01568	0	1	0.02903	0.0276461	0.0265187	0.0254354	0.0271575	0.0567216	4
K01569	0	1	0.0107869	0.00804301	0.00877585	0.0109157	0.00963037	0.149752	4
K01572	0	1	nan	0.00314346	nan	nan	0.00314346	-nan	1
K01580	0	1	0.0246782	0.0198412	0.0206535	0.0205401	0.0214283	0.102491	4
K01581	0	1	0.0154731	0.0154579	0.0187008	0.0135055	0.0157843	0.136382	4
K01597	0	1	0.0153752	0.0123145	0.0130174	0.0127666	0.0133684	0.102413	4
K01598	0	1	0.00839586	0.00590337	0.00747151	0.00598435	0.00693877	0.174335	4
K01599	0	1	0.0168406	0.0147022	0.0149756	0.0135841	0.0150256	0.0899429	4
K01610	0	1	0.0348522	0.0387076	0.0395059	0.0349915	0.0370143	0.0658853	4
K01611	0	1	0.0163698	0.0152801	0.0181015	0.00975809	0.0148774	0.242325	4
K01613	0	1	0.0214848	0.0195299	0.0213687	0.0192215	0.0204012	0.0584176	4
K01620	0	1	0.0121936	0.00788159	0.0083546	0.00901408	0.00936097	0.207745	4
K01621	0	1	0.0157408	0.0211286	0.0205417	0.0138162	0.0178068	0.20172	4
K01624	0	1	0.0290972	0.0280644	0.0300111	0.0271776	0.0285876	0.0430692	4
K01626	0	1	0.0191158	0.019484	0.0191648	0.0125482	0.0175782	0.190993	4
K01634	0	1	0.0211542	0.0186407	0.0204182	0.0192503	0.0198659	0.0569863	4
K01636	0	1	0.0148997	0.0212096	0.0203961	0.0134424	0.017487	0.222396	4
K01637	0	1	0.0263038	0.0228778	0.0260088	0.0258349	0.0252563	0.0632496	4
K01638	0	1	0.0256099	0.0234946	0.0253047	0.0255404	0.0249874	0.0401696	4
K01640	0	1	0.0237107	0.0207784	0.0229687	0.0214723	0.0222325	0.060454	4
K01641	0	1	0.0205701	0.0177332	0.0189545	0.0185745	0.0189581	0.0627537	4
K01647	0	1	0.0284792	0.0170219	0.0238763	0.0254503	0.0237069	0.20453	4
K01648	0	1	0.0321861	0.0278701	0.0292816	0.030353	0.0299227	0.0608084	4
K01649	0	1	0.0138071	0.0103537	0.0125446	0.00994525	0.0116627	0.156853	4
K01652	0	1	0.00612414	0.0046701	0.0079929	0.00455418	0.00583533	0.275219	4
K01653	0	1	0.0184725	0.0182946	0.0195801	0.0158428	0.0180475	0.0873246	4
K01655	0	1	0.0227042	0.0218722	0.0232565	0.0189674	0.0217001	0.087952	4
K01657	0	1	0.0114918	0.00963262	0.0107448	0.00794993	0.00995479	0.154645	4
K01663	0	1	0.0113117	0.0046901	0.00568017	0.0066423	0.00708107	0.413902	4
K01669	0	1	0.0074449	0.00229076	0.00402386	0.00413144	0.00447274	0.481473	4
K01672	0	1	0.00258058	nan	nan	0.00301373	0.00279715	0.109498	2
K01673	0	1	0.00524858	0.00820438	0.00836449	0.00555798	0.00684386	0.243942	4
K01674	0	1	0.00605509	0.00499104	0.00503198	0.00564647	0.00543115	0.0944068	4
K01676	0	1	nan	nan	nan	0.00191282	0.00191282	-nan	1
K01679	0	1	0.0268866	0.027781	0.0273244	0.0242168	0.0265522	0.0602279	4
K01681	0	1	0.0279058	0.0245897	0.0280824	0.0211609	0.0254347	0.128599	4
K01684	0	1	0.00931911	0.0144758	0.0177372	0.00791862	0.0123627	0.368802	4
K01687	0	1	0.0105115	0.0113141	0.0111013	0.00734477	0.0100679	0.183444	4
K01689	0	1	0.0287905	0.0253271	0.0255188	0.0257468	0.0263458	0.0622036	4
K01693	0	1	0.0175123	0.0179323	0.0180288	0.0134521	0.0167314	0.131349	4
K01694	0	1	0.018849	0.0164462	0.0184767	0.0144361	0.017052	0.119558	4
K01696	0	1	0.00360395	nan	0.0024399	0.00217786	0.00274057	0.276987	3
K01697	0	1	0.0166653	0.00941005	0.0109501	0.0143868	0.0128531	0.255531	4
K01698	0	1	0.0184459	0.0205155	0.0219178	0.0137303	0.0186524	0.191819	4
K01702	0	1	0.0195417	0.0175683	0.0183735	0.0182844	0.018442	0.0442984	4
K01703	0	1	0.00508008	nan	0.00298641	0.00523045	0.00443231	0.283022	3
K01704	0	1	0.00549055	0.00599781	0.00558508	0.00485862	0.00548301	0.0858909	4
K01705	0	1	0.0172205	0.0143673	0.0157198	0.0141718	0.0153698	0.0919186	4
K01706	0	1	0.0060619	0.0122028	0.0146008	0.00731196	0.0100444	0.401316	4
K01710	0	1	0.00578619	0.0033927	0.0034427	0.00264343	0.00381626	0.357214	4
K01712	0	1	nan	0.00358497	nan	nan	0.00358497	-nan	1
K01714	0	1	0.00322912	nan	nan	0.00259131	0.00291021	0.154971	2
K01719	0	1	0.0025628	0.00302413	0.00315894	0.00191459	0.00266512	0.210759	4
K01720	0	1	0.0251469	0.0223874	0.0242273	0.0234429	0.0238011	0.049235	4
K01724	0	1	0.00628097	0.00602557	0.00644403	0.00385094	0.00565038	0.214485	4
K01725	0	1	0.0163288	0.0168689	0.017731	0.0161078	0.0167591	0.0431105	4
K01728	0	1	0.0110064	0.0107087	0.0106282	0.0109241	0.0108169	0.0164268	4
K01732	0	1	nan	0.00278741	0.00289307	nan	0.00284024	0.0263051	2
K01733	0	1	0.0135323	0.0074772	0.0086576	0.00946546	0.00978314	0.268769	4
K01735	0	1	0.00232797	0.00302726	0.00363022	0.00220887	0.00279858	0.236406	4
K01736	0	1	0.0143237	0.0122101	0.0121621	0.00908375	0.0119449	0.180608	4
K01738	0	1	0.0125695	0.00913733	0.0104241	0.00851044	0.0101603	0.17645	4
K01739	0	1	0.00634296	0.00361333	0.00478163	0.00251634	0.00431357	0.379939	4
K01740	0	1	0.004554	0.00554433	0.00560912	0.00430685	0.00500357	0.133901	4
K01749	0	1	0.00576881	0.00495977	0.00632654	0.00380059	0.00521393	0.210331	4
K01752	0	1	0.00394318	0.00349605	0.00276996	0.00308207	0.00332281	0.153304	4
K01754	0	1	0.0132618	0.0109154	0.0111146	0.0119602	0.011813	0.0903066	4
K01755	0	1	0.0140918	0.0105989	0.0121024	0.00893988	0.0114332	0.191815	4
K01756	0	1	0.00405212	0.0115934	0.011039	nan	0.00889484	0.472529	3
K01758	0	1	0.0238291	0.0180994	0.0193842	0.0214495	0.0206905	0.121141	4
K01759	0	1	0.0192797	0.0162852	0.0156417	0.0170697	0.0170691	0.0928706	4
K01760	0	1	0.0163286	0.0172209	0.0193821	0.0135449	0.0166191	0.145459	4
K01764	0	1	0.0166012	0.0184415	0.0191255	0.0139427	0.0170277	0.136044	4
K01768	0	1	0.00655772	0.00363434	0.00341251	0.00680793	0.00510313	0.358443	4
K01771	0	1	0.013549	0.0121207	0.0130778	0.0120139	0.0126904	0.0587837	4
K01772	0	1	0.017735	0.0237246	0.0239487	0.0118776	0.0193215	0.296905	4
K01783	0	1	0.0161978	0.0121212	0.0126696	0.0108669	0.0129639	0.176195	4
K01784	0	1	0.00457852	0.00405555	0.0063677	0.00262928	0.00440776	0.350432	4
K01785	0	1	0.0132683	0.0137037	0.0137707	0.011774	0.0131292	0.0708727	4
K01792	0	1	0.0143604	0.0154047	0.0154916	0.0125989	0.0144639	0.093017	4
K01796	0	1	0.013034	0.0108959	0.0115236	0.0105541	0.0115019	0.0954169	4
K01800	0	1	0.00683261	0.0060552	0.00740208	0.00685294	0.00678571	0.0816213	4
K01801	0	1	0.00448207	0.00424959	0.00537425	0.00452447	0.00465759	0.105808	4
K01802	0	1	0.0234526	0.0219575	0.0220004	0.0214878	0.0222246	0.0382897	4
K01803	0	1	0.0236401	0.0188201	0.0196433	0.0201315	0.0205588	0.103329	4
K01807	0	1	0.0145803	0.0138268	0.0145349	0.0119479	0.0137225	0.0898036	4
K01808	0	1	nan	0.00250752	0.00374828	0.00458707	0.00361429	0.28947	3
K01809	0	1	0.0175852	0.0138482	0.0158858	0.0153829	0.0156755	0.0982494	4
K01810	0	1	0.0087029	0.0143534	0.0163705	0.00313827	0.0106413	0.560324	4
K01811	0	1	0.00983816	0.0110319	0.0120152	0.0068974	0.00994566	0.223071	4
K01814	0	1	0.00682186	nan	0.00300262	0.00507589	0.00496679	0.384948	3
K01823	0	1	0.0169491	0.0101761	0.0117594	0.0138298	0.0131786	0.221964	4
K01824	0	1	0.00980519	0.00891579	0.0120384	0.00938232	0.0100354	0.137896	4
K01835	0	1	0.0248376	0.0206811	0.0228774	0.0216301	0.0225066	0.079778	4
K01836	0	1	0.0165914	0.0121208	0.0136609	0.0149314	0.0143261	0.132464	4
K01844	0	1	0.0022429	nan	nan	nan	0.0022429	-nan	1
K01845	0	1	0.00230025	nan	0.00255657	0.00202413	0.00229365	0.116095	3
K01850	0	1	0.0134753	0.0132334	0.0140559	0.0112159	0.0129951	0.0950621	4
K01852	0	1	0.0153254	0.0148071	0.0151365	0.0125353	0.0144511	0.0896138	4
K01855	0	1	0.00425227	0.00224576	0.00259464	0.00204037	0.00278326	0.361343	4
K01858	0	1	0.0286667	0.0276234	0.0280296	0.0266987	0.0277546	0.0297089	4
K01866	0	1	0.0120784	0.00565001	0.00663616	0.00756843	0.00798325	0.355776	4
K01867	0	1	0.00372307	0.0079242	0.00805266	nan	0.00656664	0.375145	3
K01868	0	1	0.0117434	0.00810521	0.00857138	0.0058397	0.00856492	0.283925	4
K01869	0	1	0.00987462	0.00413578	0.00541706	0.00545992	0.00622185	0.403656	4
K01870	0	1	0.00807856	0.00232511	0.00291077	0.00431274	0.00440679	0.586821	4
K01872	0	1	0.0127214	0.00847169	0.00701367	0.00644807	0.00866371	0.327375	4
K01873	0	1	0.011468	0.00642017	0.00689906	0.00719697	0.00799605	0.292225	4
K01874	0	1	0.00904954	0.00377794	0.00395543	0.00487552	0.00541461	0.45628	4
K01875	0	1	0.0172067	0.0156879	0.0159744	0.0141341	0.0157508	0.0802017	4
K01876	0	1	0.0222363	0.016812	0.0140852	0.0175656	0.0176748	0.191722	4
K01880	0	1	0.0189347	0.0145001	0.016273	0.0133143	0.0157555	0.155082	4
K01881	0	1	0.0132475	0.0124781	0.013482	0.00971652	0.012231	0.141469	4
K01883	0	1	0.00489762	nan	nan	0.00277438	0.003836	0.391386	2
K01885	0	1	0.00988072	0.00592905	0.00648197	0.00637686	0.00716715	0.254615	4
K01886	0	1	0.0123676	0.00687199	0.00843113	0.0080794	0.00893753	0.266539	4
K01887	0	1	0.00878422	0.00518438	0.00651984	0.00566579	0.00653856	0.244046	4
K01889	0	1	0.0181125	0.0175627	0.0199047	0.0123649	0.0169862	0.190689	4
K01890	0	1	0.0131286	0.00860271	0.00984599	0.0064206	0.00949948	0.295093	4
K01892	0	1	0.0119789	0.00714815	0.00719033	0.00730555	0.00840573	0.283502	4
K01893	0	1	0.0182627	0.015947	0.0173031	0.0134269	0.0162349	0.129306	4
K01895	0	1	0.0159633	0.00650113	0.00959263	0.0125005	0.0111394	0.362913	4
K01897	0	1	0.0177014	0.0188142	0.0199204	0.0178572	0.0185733	0.0551328	4
K01899	0	1	0.0245319	0.0231471	0.0246137	0.022072	0.0235912	0.0515427	4
K01900	0	1	0.0251421	0.0250901	0.0259498	0.0228416	0.0247559	0.0539472	4
K01902	0	1	0.00392985	0.00258753	0.00367677	0.00234345	0.0031344	0.250643	4
K01903	0	1	nan	0.00337746	nan	nan	0.00337746	-nan	1
K01904	0	1	0.00386038	0.00546258	0.0050094	0.00368682	0.00450479	0.192516	4
K01907	0	1	0.0129025	0.00660255	0.00939807	0.0112336	0.0100342	0.268936	4
K01908	0	1	0.0111763	0.0129662	0.0146078	0.0121829	0.0127333	0.113763	4
K01913	0	1	0.00414828	0.0039131	0.00436065	0.00398819	0.00410255	0.0482758	4
K01915	0	1	0.0269978	0.0243153	0.0276297	0.0249447	0.0259719	0.0612843	4
K01918	0	1	0.00571285	0.00489287	0.00554569	0.00317866	0.00483252	0.239615	4
K01920	0	1	0.00640099	0.00490939	0.00576864	0.00506819	0.0055368	0.123987	4
K01922	0	1	0.0112662	0.0108176	0.0114512	0.0100083	0.0108858	0.0590365	4
K01923	0	1	0.0056121	0.00454943	0.0055642	0.00313191	0.00471441	0.246745	4
K01930	0	1	0.0105498	0.00969598	0.0110489	0.00946832	0.0101908	0.0723767	4
K01934	0	1	0.00805225	0.00930945	0.00954606	0.00445645	0.00784105	0.299667	4
K01937	0	1	0.0146557	0.0169	0.0177907	0.00982608	0.0147931	0.24095	4
K01938	0	1	0.00229056	nan	nan	nan	0.00229056	-nan	1
K01939	0	1	0.0185874	0.0138952	0.0136346	0.0141631	0.0150701	0.156256	4
K01940	0	1	0.0156735	0.0160691	0.0162396	0.0125407	0.0151307	0.115189	4
K01942	0	1	0.00930796	0.010755	0.0122358	0.00723112	0.00988247	0.215917	4
K01950	0	1	0.00703485	0.0110852	0.0127159	0.00513825	0.00899355	0.390124	4
K01951	0	1	0.0141116	0.018456	0.0189115	0.00435977	0.0139597	0.483943	4
K01952	0	1	0.00446832	0.00274961	0.00316997	0.00334657	0.00343362	0.213722	4
K01953	0	1	0.012846	0.011533	0.0117761	0.00573672	0.010473	0.306369	4
K01955	0	1	0.0128798	0.0109197	0.0141943	0.00930956	0.0118258	0.181843	4
K01956	0	1	0.0192814	0.0236225	0.0260276	0.0169713	0.0214757	0.190919	4
K01958	0	1	0.0257043	0.0177128	0.0232664	0.0255017	0.0230463	0.161557	4
K01968	0	1	0.0219215	0.0204716	0.0232226	0.0202248	0.0214601	0.0649169	4
K01969	0	1	0.0238036	0.0217749	0.0251827	0.0223812	0.0232856	0.0654469	4
K01974	0	1	0.00444136	0.00410454	0.0051131	0.00408029	0.00443482	0.108522	4
K01976	0	1	0.00800021	0.00827785	0.00886355	0.00706695	0.00805214	0.0930084	4
K01988	0	1	0.00261092	0.00267095	0.00335667	0.00256056	0.00279978	0.133581	4
K02003	0	1	0.00217632	0.00227925	nan	nan	0.00222778	0.0326703	2
K02015	0	1	nan	0.00257917	nan	0.00190505	0.00224211	0.212601	2
K02021	0	1	0.0138864	0.0100726	0.0128497	0.0112609	0.0120174	0.1404	4
K02025	0	1	0.00222259	nan	nan	nan	0.00222259	-nan	1
K02046	0	1	0.00232234	0.00512175	0.00504192	nan	0.004162	0.382915	3
K02051	0	1	0.00296226	nan	nan	0.00253022	0.00274624	0.111242	2
K02111	0	1	0.0237513	0.0238834	0.0243084	0.0212713	0.0233036	0.0590277	4
K02112	0	1	0.0260177	0.0254729	0.0263796	0.022077	0.0249868	0.0790552	4
K02117	0	1	0.00591344	0.00310304	0.00364664	0.00388188	0.00413625	0.297097	4
K02118	0	1	0.00893808	0.00885695	0.00681918	0.00422303	0.00720931	0.307813	4
K02125	0	1	nan	nan	0.00243679	nan	0.00243679	-nan	1
K02126	0	1	0.00333417	nan	nan	0.00385826	0.00359621	0.103049	2
K02127	0	1	0.0230905	0.0240605	0.0249906	0.0198142	0.022989	0.0980555	4
K02128	0	1	0.0183352	0.019033	0.0190117	0.0140255	0.0176014	0.136684	4
K02132	0	1	0.0283675	0.0287786	0.0299506	0.026319	0.0283539	0.0533741	4
K02133	0	1	0.0297744	0.0291916	0.0302113	0.0270344	0.0290529	0.0484985	4
K02134	0	1	0.0219911	0.0232374	0.0241666	0.0203266	0.0224304	0.0740862	4
K02135	0	1	0.012564	0.0118723	0.0126317	0.0113842	0.0121131	0.0491081	4
K02136	0	1	0.0244454	0.0250147	0.0262431	0.0222109	0.0244785	0.0689439	4
K02137	0	1	0.0169167	0.0175793	0.0195216	0.0151976	0.0173038	0.103274	4
K02138	0	1	0.0193651	0.0188722	0.0197654	0.0176339	0.0189091	0.0489353	4
K02139	0	1	0.0198308	0.021502	0.0222373	0.0180743	0.0204111	0.0908792	4
K02140	0	1	0.0144709	0.014612	0.015808	0.0124248	0.0143289	0.0979836	4
K02141	0	1	0.0196846	0.0184739	0.0200972	0.0167795	0.0187588	0.0793513	4
K02142	0	1	0.00871825	0.00954926	0.0102765	0.00819104	0.00918376	0.0999925	4
K02144	0	1	0.0168322	0.0163899	0.0170405	0.0144219	0.0161711	0.0740385	4
K02145	0	1	0.0234538	0.0209534	0.0224091	0.0199151	0.0216829	0.0720444	4
K02146	0	1	0.0227241	0.020982	0.0227192	0.0190996	0.0213812	0.0808219	4
K02147	0	1	0.0249258	0.0224439	0.02429	0.0216619	0.0233304	0.0656413	4
K02148	0	1	0.021874	0.0207303	0.0220578	0.0181824	0.0207111	0.0861944	4
K02149	0	1	0.0205302	0.0169944	0.0183649	0.0152948	0.0177961	0.124378	4
K02150	0	1	0.0174399	0.0169764	0.017836	0.015351	0.0169008	0.064571	4
K02151	0	1	0.0194274	0.0207005	0.0220843	0.0166672	0.0197199	0.116951	4
K02152	0	1	0.0169754	0.0154467	0.0161384	0.0140819	0.0156606	0.0781624	4
K02153	0	1	0.0136048	0.012598	0.0132458	0.0112039	0.0126631	0.0835714	4
K02154	0	1	0.0170371	0.0157709	0.0175242	0.0134591	0.0159478	0.113888	4
K02155	0	1	0.0236543	0.0223605	0.0244001	0.0209678	0.0228457	0.0660552	4
K02178	0	1	0.0133663	0.00873504	0.00821818	0.0108048	0.0102811	0.227685	4
K02179	0	1	0.0140519	0.0133293	0.0152397	0.01162	0.0135602	0.111679	4
K02180	0	1	0.0157032	0.0148297	0.0156561	0.0135585	0.0149369	0.0671261	4
K02183	0	1	0.0200152	0.0219973	0.0230583	0.0180769	0.0207869	0.105996	4
K02202	0	1	0.0154719	0.015394	0.0176488	0.0134238	0.0154846	0.111477	4
K02207	0	1	0.0153651	0.0139271	0.0142455	0.0139763	0.0143785	0.0467682	4
K02208	0	1	0.0143584	0.0158972	0.0165419	0.0105282	0.0143314	0.188109	4
K02209	0	1	0.0189266	0.0131247	0.01685	0.0161442	0.0162614	0.147684	4
K02210	0	1	0.017381	0.0108738	0.0121945	0.0140703	0.0136299	0.207175	4
K02211	0	1	0.0030394	nan	nan	nan	0.0030394	-nan	1
K02212	0	1	0.0145464	0.00816574	0.00715956	0.0117136	0.0103963	0.325765	4
K02213	0	1	0.00823048	0.00681275	0.00829854	0.00745476	0.00769913	0.0914439	4
K02214	0	1	0.0103919	0.0039212	0.0070233	0.0062045	0.00688523	0.389397	4
K02216	0	1	0.0110168	0.00635092	0.00646573	0.00738896	0.0078056	0.28065	4
K02218	0	1	0.0209909	0.0188887	0.0212091	0.0181275	0.0198041	0.0773051	4
K02219	0	1	0.0155992	0.017206	0.0177088	0.0135328	0.0160117	0.117516	4
K02220	0	1	0.0172524	0.0160452	0.0164997	0.0138053	0.0159006	0.0932639	4
K02225	0	1	nan	nan	nan	0.00184331	0.00184331	-nan	1
K02234	0	1	0.00464645	nan	0.0032269	0.00490574	0.0042597	0.212169	3
K02256	0	1	0.014082	0.0126367	0.0140701	0.0144712	0.013815	0.0584388	4
K02257	0	1	0.00561809	0.00692802	0.00850474	0.00390334	0.00623855	0.313143	4
K02258	0	1	0.0168124	0.0176038	0.0188224	0.0133662	0.0166512	0.140582	4
K02259	0	1	0.0178558	0.0166483	0.0184724	0.00957421	0.0156377	0.262999	4
K02260	0	1	0.0112675	0.011727	0.0118252	0.00969453	0.0111286	0.0886403	4
K02261	0	1	0.0122503	0.0043604	0.0054185	0.0109969	0.00825653	0.477829	4
K02262	0	1	0.00887132	0.00661047	0.00946526	0.00831378	0.00831521	0.147911	4
K02263	0	1	0.0216644	0.0220572	0.022988	0.0182873	0.0212492	0.0965278	4
K02264	0	1	0.0205106	0.0216295	0.0226857	0.0170631	0.0204722	0.119191	4
K02265	0	1	0.0217799	0.0235283	0.0244185	0.0194125	0.0222848	0.0990071	4
K02266	0	1	0.0178612	0.019087	0.020205	0.0153728	0.0181315	0.114349	4
K02267	0	1	0.0213274	0.0236857	0.0245751	0.0189077	0.022124	0.115018	4
K02269	0	1	0.0143647	0.0158929	0.0162141	0.0130206	0.0148731	0.0991848	4
K02272	0	1	0.0180917	0.0193324	0.0201564	0.0156663	0.0183117	0.10688	4
K02295	0	1	0.003562	0.00389195	0.00758732	0.00437688	0.00485454	0.381569	4
K02304	0	1	0.0121239	0.00949311	0.01166	0.00949704	0.0106935	0.130615	4
K02307	0	1	0.00936315	0.00748864	0.0091082	0.00758992	0.00838748	0.117532	4
K02309	0	1	0.0108894	0.0102143	0.0114044	0.00817917	0.0101718	0.139109	4
K02320	0	1	0.00784593	0.00457499	0.00520639	0.00317949	0.0052017	0.37597	4
K02321	0	1	0.0117752	0.0114167	0.0138601	0.00881865	0.0114677	0.180392	4
K02324	0	1	0.00577024	0.00281741	0.00252632	0.00384506	0.00373976	0.392297	4
K02325	0	1	0.00439752	0.00423298	0.00420716	0.00381415	0.00416295	0.0594165	4
K02327	0	1	0.0155222	0.0115053	0.0116203	0.0101874	0.0122088	0.188602	4
K02328	0	1	0.0121503	0.0142035	0.0132246	0.0106682	0.0125617	0.120639	4
K02331	0	1	0.00266258	nan	nan	nan	0.00266258	-nan	1
K02332	0	1	0.0123656	0.00737964	0.0103501	0.00900815	0.00977587	0.21593	4
K02349	0	1	nan	0.00328953	0.00331753	0.00275258	0.00311988	0.102055	3
K02350	0	1	0.00727674	0.00996109	0.0106942	0.00485174	0.00819594	0.325763	4
K02355	0	1	0.0127679	0.00923204	0.0120526	0.00671686	0.0101924	0.272224	4
K02358	0	1	0.0196831	0.0166975	0.0197154	0.0159661	0.0180155	0.109186	4
K02365	0	1	0.0056427	0.00514497	0.00508817	0.00466341	0.00513481	0.0780981	4
K02370	0	1	0.00472767	0.00636586	0.00694022	0.00445645	0.00562255	0.216598	4
K02400	0	1	0.00242459	nan	nan	0.00275073	0.00258766	0.0891214	2
K02428	0	1	0.00248867	0.00292949	0.00293156	0.0023034	0.00266328	0.119298	4
K02429	0	1	0.00398416	0.0087673	0.0102923	0.00470107	0.00693621	0.443012	4
K02433	0	1	0.00547174	0.0060446	0.00679902	0.00352147	0.00545921	0.256726	4
K02434	0	1	0.00416998	0.00269686	0.0027079	0.00280486	0.0030949	0.232111	4
K02437	0	1	0.017789	0.0147595	0.0170603	0.0148152	0.016106	0.0963369	4
K02440	0	1	0.00388736	0.00375197	0.00370683	0.00377861	0.00378119	0.0202922	4
K02441	0	1	nan	nan	nan	0.00196009	0.00196009	-nan	1
K02470	0	1	nan	0.00228499	nan	nan	0.00228499	-nan	1
K02503	0	1	0.00640617	0.00643314	0.00635864	0.00609747	0.00632385	0.0243576	4
K02510	0	1	0.0116793	0.0136275	0.014109	0.0107237	0.0125349	0.127678	4
K02516	0	1	0.00987605	0.0129661	0.0137593	0.00427404	0.0102189	0.421057	4
K02519	0	1	0.00411675	0.00261789	0.00269045	0.00241899	0.00296102	0.26308	4
K02520	0	1	0.00267793	nan	nan	nan	0.00267793	-nan	1
K02536	0	1	0.00423715	nan	nan	0.0041731	0.00420513	0.0107702	2
K02537	0	1	0.0117143	0.0118045	0.0119483	0.00988887	0.011339	0.0856812	4
K02540	0	1	0.0181474	0.0152176	0.0156629	0.0164383	0.0163666	0.0788152	4
K02541	0	1	0.0130069	0.0102507	0.00889135	0.00885064	0.0102499	0.190222	4
K02542	0	1	0.0126644	0.00723082	0.00732439	0.00925743	0.00911926	0.278676	4
K02555	0	1	0.0101856	0.0085324	0.00957828	0.00949108	0.00944684	0.0723441	4
K02564	0	1	0.00670296	0.0174454	0.0197486	0.00634375	0.0125602	0.560134	4
K02575	0	1	0.00266282	0.00640627	0.00805563	0.00260402	0.00493218	0.555244	4
K02603	0	1	0.00770756	0.00991715	0.0114266	0.0053645	0.00860395	0.307427	4
K02604	0	1	0.00819544	0.0068686	0.00756087	0.00660191	0.00730671	0.0981562	4
K02605	0	1	0.00335313	0.00465552	0.00379478	0.00252919	0.00358316	0.247453	4
K02606	0	1	0.00664893	0.00788556	0.00903488	0.00579703	0.0073416	0.193088	4
K02607	0	1	0.00540329	0.00437502	0.00430595	0.00342689	0.00437779	0.184683	4
K02608	0	1	0.00574457	0.00423928	0.00343885	0.00341475	0.00420936	0.25962	4
K02677	0	1	0.0218404	0.0208744	0.02215	0.0168632	0.020432	0.119442	4
K02684	0	1	0.0162562	0.0146082	0.0159653	0.0118337	0.0146659	0.13774	4
K02685	0	1	0.0126436	0.00540147	0.00540436	0.00998269	0.00835803	0.428452	4
K02687	0	1	nan	nan	nan	0.00207251	0.00207251	-nan	1
K02725	0	1	0.0199251	0.0151598	0.0161319	0.0156884	0.0167263	0.12969	4
K02726	0	1	0.0240605	0.0216872	0.0224969	0.0196654	0.0219775	0.083234	4
K02727	0	1	0.0162901	0.0124996	0.0141929	0.0128519	0.0139586	0.123006	4
K02728	0	1	0.0248169	0.0249465	0.0242731	0.021241	0.0238194	0.0731966	4
K02729	0	1	0.0217933	0.0182028	0.0191923	0.0178126	0.0192503	0.0930929	4
K02730	0	1	0.0209575	0.0170074	0.0186441	0.0170615	0.0184176	0.100753	4
K02731	0	1	0.0240444	0.0204759	0.0216394	0.0204799	0.0216599	0.0776237	4
K02732	0	1	0.0202063	0.0170212	0.0190268	0.0161574	0.0181029	0.102021	4
K02734	0	1	0.0236858	0.0218524	0.0233259	0.020334	0.0222995	0.068688	4
K02735	0	1	0.0239843	0.0228669	0.0232225	0.0207403	0.0227035	0.0611943	4
K02736	0	1	0.0183001	0.0161876	0.0174785	0.0163718	0.0170845	0.0579964	4
K02737	0	1	0.0249791	0.021662	0.0230606	0.0211477	0.0227123	0.0754545	4
K02738	0	1	0.0211983	0.0195002	0.0194678	0.0178504	0.0195042	0.0700895	4
K02739	0	1	0.0229886	0.0210091	0.0213807	0.0189829	0.0210903	0.078082	4
K02770	0	1	nan	0.00282071	nan	nan	0.00282071	-nan	1
K02775	0	1	nan	0.00235326	nan	nan	0.00235326	-nan	1
K02783	0	1	nan	nan	nan	0.00197727	0.00197727	-nan	1
K02804	0	1	nan	0.00247632	nan	nan	0.00247632	-nan	1
K02830	0	1	0.0123252	0.0128019	0.0148126	0.0104242	0.012591	0.143148	4
K02835	0	1	0.0025157	nan	nan	nan	0.0025157	-nan	1
K02858	0	1	0.0146186	0.0126262	0.0134638	0.00824805	0.0122392	0.227409	4
K02863	0	1	0.0053645	0.00777931	0.00883881	0.00383344	0.00645402	0.352167	4
K02864	0	1	0.00257241	nan	nan	0.0022455	0.00240895	0.0959587	2
K02865	0	1	0.0289268	0.0301505	0.0310412	0.0261305	0.0290623	0.0735686	4
K02866	0	1	0.031834	0.0328903	0.0341955	0.0294753	0.0320988	0.062244	4
K02867	0	1	0.016502	0.0135282	0.0156821	0.0138073	0.0148799	0.0970195	4
K02868	0	1	0.0269626	0.0279607	0.0289152	0.0236068	0.0268613	0.0860534	4
K02870	0	1	0.0295259	0.0310604	0.0319347	0.0261678	0.0296722	0.0855875	4
K02871	0	1	0.00661589	0.00394605	0.0060148	0.00366081	0.00505939	0.291631	4
K02872	0	1	0.0268081	0.0243323	0.0261491	0.022235	0.0248811	0.0824463	4
K02873	0	1	0.0210706	0.0178086	0.0193935	0.0170744	0.0188368	0.0942861	4
K02874	0	1	0.00630127	0.00693478	0.0073474	0.00571865	0.00657552	0.108759	4
K02875	0	1	0.0205089	0.0207268	0.0219031	0.0176738	0.0202031	0.0887972	4
K02876	0	1	0.00727601	0.00828979	0.00905954	0.00442768	0.00726326	0.279018	4
K02877	0	1	0.026376	0.0288143	0.0297638	0.0226661	0.026905	0.117664	4
K02879	0	1	0.0045075	nan	0.00255759	0.00315846	0.00340785	0.293027	3
K02880	0	1	0.0283242	0.0275598	0.0292039	0.0245369	0.0274062	0.0739756	4
K02882	0	1	0.0281657	0.0295799	0.0305894	0.0253079	0.0284107	0.0807796	4
K02883	0	1	0.0254173	0.0270759	0.0280837	0.0224657	0.0257607	0.095353	4
K02885	0	1	0.0254891	0.0260292	0.0265253	0.0227802	0.025206	0.0663182	4
K02886	0	1	nan	0.00584192	0.00642156	nan	0.00613174	0.0668436	2
K02889	0	1	0.0264377	0.0255856	0.0263084	0.0229571	0.0253222	0.0640031	4
K02891	0	1	0.0219849	0.0236814	0.0241352	0.0193966	0.0222995	0.0961979	4
K02892	0	1	0.00562008	0.00657394	0.00649883	0.00458337	0.00581906	0.159935	4
K02893	0	1	0.0277914	0.0297916	0.0311992	0.0242883	0.0282676	0.106086	4
K02894	0	1	0.0269391	0.0252026	0.0267938	0.0229418	0.0254693	0.0730121	4
K02895	0	1	0.00303917	0.00244584	0.00304373	0.00214886	0.0026694	0.167225	4
K02896	0	1	0.0263371	0.025512	0.0267205	0.0225346	0.025276	0.0750084	4
K02898	0	1	0.0223401	0.0226508	0.0236434	0.0195925	0.0220567	0.0786282	4
K02899	0	1	0.00282143	nan	0.00293365	nan	0.00287754	0.0275762	2
K02900	0	1	0.0275563	0.0283919	0.0288664	0.0245518	0.0273416	0.0708486	4
K02901	0	1	0.0289792	0.028767	0.0303455	0.0255503	0.0284105	0.0714894	4
K02903	0	1	0.0133895	0.0142967	0.0149641	0.0118838	0.0136335	0.0977796	4
K02905	0	1	0.0247651	0.0260208	0.0261937	0.0221551	0.0247837	0.0752285	4
K02906	0	1	0.00944415	0.00719716	0.00737225	0.00636933	0.00759572	0.172151	4
K02908	0	1	0.0284323	0.0302176	0.0305913	0.0252366	0.0286195	0.0854002	4
K02910	0	1	0.0281243	0.0284307	0.0288262	0.0250503	0.0276079	0.0626303	4
K02911	0	1	0.0069845	0.00931583	0.0103645	0.00472072	0.00784639	0.320843	4
K02912	0	1	0.0291575	0.0305151	0.0313189	0.0262034	0.0292987	0.0767298	4
K02913	0	1	0.00890087	0.0101756	0.0109309	0.00825258	0.00956499	0.126643	4
K02914	0	1	0.0106583	0.00891476	0.00924912	0.0080815	0.00922592	0.116383	4
K02915	0	1	0.0283397	0.0281506	0.0292968	0.0247733	0.0276401	0.0714889	4
K02917	0	1	0.0260438	0.0264891	0.0278981	0.0229761	0.0258518	0.0802129	4
K02918	0	1	0.0256369	0.0250138	0.0260193	0.0224328	0.0247757	0.065224	4
K02919	0	1	0.0143089	0.0160171	0.0168244	0.0093344	0.0141212	0.237876	4
K02920	0	1	0.0204424	0.0207799	0.0211904	0.0184072	0.020205	0.0612189	4
K02921	0	1	0.0260393	0.0264641	0.0275451	0.0224912	0.0256349	0.0854141	4
K02922	0	1	0.0264188	0.024979	0.0261065	0.0232328	0.0251843	0.0571976	4
K02923	0	1	0.0216722	0.0221447	0.0230182	0.0188981	0.0214333	0.0830357	4
K02924	0	1	0.0258505	0.026199	0.0279124	0.0224628	0.0256062	0.089085	4
K02925	0	1	0.0305332	0.0315938	0.0331836	0.0271331	0.0306109	0.0836839	4
K02926	0	1	0.00642766	0.00465857	0.00605969	0.00475178	0.00547442	0.164706	4
K02927	0	1	0.0255276	0.0274948	0.0280672	0.0211372	0.0255567	0.122891	4
K02929	0	1	0.0292368	0.0295927	0.0301147	0.0260957	0.02876	0.0630183	4
K02930	0	1	0.0243353	0.0246691	0.0257568	0.0210824	0.0239609	0.0839989	4
K02931	0	1	0.0153593	0.0162219	0.0160986	0.0123621	0.0150105	0.12033	4
K02932	0	1	0.0266869	0.025854	0.0274882	0.0224992	0.0256321	0.0855399	4
K02933	0	1	0.0119451	0.00929782	0.0115933	0.00957884	0.0106038	0.128089	4
K02934	0	1	0.0249158	0.0232896	0.0247395	0.0206872	0.023408	0.0835076	4
K02935	0	1	0.0146146	0.0170363	0.0180756	0.0109668	0.0151733	0.208066	4
K02936	0	1	0.0282687	0.0290858	0.0310656	0.0248888	0.0283272	0.0909213	4
K02937	0	1	0.028723	0.0316438	0.0330568	0.0256703	0.0297735	0.110067	4
K02938	0	1	0.0324975	0.034213	0.0353351	0.0292731	0.0328297	0.0804948	4
K02940	0	1	0.0276169	0.0275804	0.0291228	0.0241914	0.0271279	0.0768725	4
K02941	0	1	0.0258282	0.0265605	0.0277267	0.0223842	0.0256249	0.0896613	4
K02942	0	1	0.0211394	0.0195888	0.0201883	0.0190736	0.0199975	0.0443617	4
K02943	0	1	0.0211667	0.0221637	0.0226303	0.0185972	0.0211395	0.0852166	4
K02946	0	1	0.0185592	0.0177787	0.019733	0.0152755	0.0178366	0.105788	4
K02947	0	1	0.0283691	0.0273505	0.0286794	0.0243651	0.027191	0.0723623	4
K02948	0	1	0.00856338	0.00937321	0.00938731	0.00681158	0.00853387	0.141912	4
K02949	0	1	0.0300926	0.0317806	0.0329264	0.0267482	0.030387	0.088545	4
K02950	0	1	0.0180094	0.0169833	0.0169894	0.014834	0.016704	0.0800236	4
K02951	0	1	0.0267263	0.0260442	0.0268429	0.0229991	0.0256531	0.0703257	4
K02952	0	1	0.0147208	0.00742378	0.0088319	0.00961406	0.0101476	0.313435	4
K02953	0	1	0.0283114	0.0295866	0.0307481	0.0255169	0.0285408	0.0787697	4
K02954	0	1	0.0134006	0.0105239	0.0124658	0.0101841	0.0116436	0.13256	4
K02955	0	1	0.0271125	0.0276955	0.0293178	0.0237247	0.0269626	0.0872184	4
K02956	0	1	0.00487085	0.0049933	0.00606745	0.00322648	0.00478952	0.244807	4
K02957	0	1	0.0272764	0.027789	0.0289444	0.0242284	0.0270595	0.074363	4
K02958	0	1	0.0292605	0.0303132	0.031371	0.0260027	0.0292368	0.0794163	4
K02959	0	1	0.0146305	0.0163664	0.0161122	0.0120383	0.0147869	0.134297	4
K02960	0	1	0.0259055	0.025729	0.0262148	0.0228606	0.0251775	0.061864	4
K02961	0	1	0.0137492	0.00787723	0.00982935	0.0098695	0.0103313	0.238209	4
K02962	0	1	0.0281117	0.0308637	0.032139	0.0251317	0.0290615	0.107103	4
K02963	0	1	0.0113924	0.0134355	0.0136371	0.00893227	0.0118493	0.185089	4
K02964	0	1	0.0306808	0.0311599	0.0323693	0.0273219	0.030383	0.0711208	4
K02965	0	1	0.00553487	0.00561429	0.00561965	0.00488765	0.00541412	0.0652204	4
K02966	0	1	0.0257174	0.026412	0.0273571	0.0226469	0.0255333	0.0798275	4
K02967	0	1	0.00834455	0.00352862	0.00457179	0.00359844	0.00501085	0.453596	4
K02969	0	1	0.0266277	0.0284364	0.0287604	0.0231184	0.0267357	0.0967875	4
K02971	0	1	0.0254195	0.0257244	0.02644	0.022485	0.0250172	0.0696117	4
K02973	0	1	0.0283935	0.0288208	0.0300709	0.0253096	0.0281487	0.0718373	4
K02974	0	1	0.0256596	0.0265726	0.0276737	0.022342	0.025562	0.0899448	4
K02975	0	1	0.0218278	0.0216418	0.0217063	0.0197665	0.0212356	0.0462634	4
K02976	0	1	0.027804	0.029046	0.0290301	0.0250292	0.0277273	0.0681816	4
K02977	0	1	0.0275809	0.0295402	0.0295296	0.025331	0.0279954	0.071473	4
K02978	0	1	0.0249369	0.0263986	0.0273489	0.0226135	0.0253245	0.0814108	4
K02979	0	1	0.0226511	0.0237304	0.0245355	0.0197431	0.022665	0.0924488	4
K02980	0	1	0.0249523	0.0256078	0.0263874	0.0219905	0.0247345	0.0776682	4
K02981	0	1	0.0299739	0.030056	0.0316466	0.02645	0.0295316	0.0742912	4
K02983	0	1	0.0213518	0.0208338	0.0214245	0.0187673	0.0205944	0.0605071	4
K02984	0	1	0.0320336	0.0336311	0.0349191	0.0286612	0.0323112	0.0837013	4
K02985	0	1	0.0273212	0.0267485	0.0280983	0.0238971	0.0265163	0.0690761	4
K02987	0	1	0.0320954	0.0335733	0.0344408	0.0293665	0.032369	0.0686939	4
K02988	0	1	0.0114294	0.0145391	0.0147707	0.00613983	0.0117198	0.342995	4
K02989	0	1	0.0262097	0.026139	0.0278702	0.0224577	0.0256691	0.0890381	4
K02991	0	1	0.0269476	0.0259623	0.026882	0.0222513	0.0255108	0.0869854	4
K02992	0	1	0.00906058	0.00675082	0.00934471	0.00639644	0.00788814	0.193854	4
K02993	0	1	0.027974	0.0284364	0.0293722	0.0246943	0.0276192	0.0736748	4
K02995	0	1	0.0251271	0.0243789	0.0255697	0.0216103	0.0241715	0.0735074	4
K02996	0	1	0.0119833	0.0154088	0.0162837	0.00868436	0.01309	0.265411	4
K02997	0	1	0.027623	0.0288864	0.0299516	0.0240245	0.0276214	0.0934025	4
K02998	0	1	0.0262698	0.0264589	0.0284858	0.0231731	0.0260969	0.0839999	4
K02999	0	1	0.0113395	0.013236	0.0148704	0.00757614	0.0117555	0.266909	4
K03000	0	1	0.00639975	0.0070666	0.00849843	0.0064427	0.00710187	0.137942	4
K03002	0	1	0.0137041	0.013836	0.0153856	0.0103854	0.0133278	0.157935	4
K03004	0	1	0.00485605	0.00315654	0.00449605	0.00437617	0.0042212	0.174947	4
K03005	0	1	0.00602225	0.00478524	0.00609498	0.00509039	0.00549821	0.119974	4
K03006	0	1	0.0165807	0.0103315	0.0113611	0.0144315	0.0131762	0.217122	4
K03007	0	1	0.0143291	0.0146975	0.0162075	0.0121791	0.0143533	0.115775	4
K03008	0	1	0.00885759	0.00933693	0.00964803	0.0076273	0.00886746	0.100187	4
K03009	0	1	0.0111078	0.0117044	0.0125311	0.0103118	0.0114138	0.0822019	4
K03010	0	1	0.0218965	0.0216738	0.023984	0.017929	0.0213708	0.117892	4
K03011	0	1	0.00710312	0.00600475	0.00859382	0.0055903	0.006823	0.196696	4
K03012	0	1	0.0160303	0.0162685	0.0178553	0.0142319	0.0160965	0.0921752	4
K03013	0	1	0.0160065	0.0160019	0.018248	0.01457	0.0162066	0.0937654	4
K03014	0	1	0.0158074	0.0174345	0.0201602	0.0138161	0.0168045	0.159611	4
K03015	0	1	0.0143492	0.0139768	0.0156884	0.012289	0.0140758	0.0994415	4
K03016	0	1	0.0136702	0.016555	0.0168669	0.0114851	0.0146443	0.174186	4
K03017	0	1	0.0156842	0.0186999	0.020742	0.013219	0.0170863	0.193786	4
K03018	0	1	0.0110068	0.0122376	0.0127152	0.00796794	0.0109819	0.194347	4
K03019	0	1	0.0153371	0.0153034	0.0163201	0.012898	0.0149647	0.0973109	4
K03020	0	1	0.0139285	0.015061	0.0163573	0.0115759	0.0142307	0.142583	4
K03021	0	1	0.0137398	0.0129851	0.0141131	0.0081139	0.012238	0.227908	4
K03022	0	1	0.011159	0.0124643	0.0133045	0.00981527	0.0116858	0.130741	4
K03023	0	1	0.0104164	0.0120213	0.0143829	0.00894331	0.011441	0.203611	4
K03024	0	1	0.00263515	0.00311368	0.00445319	0.00197889	0.00304523	0.344008	4
K03025	0	1	0.00888144	0.00891076	0.0118386	0.00702298	0.00916344	0.217177	4
K03027	0	1	0.0121426	0.0122764	0.0143483	0.0115141	0.0125703	0.0979295	4
K03028	0	1	0.023074	0.0195978	0.0209652	0.019119	0.020689	0.0856502	4
K03029	0	1	0.0166642	0.0107619	0.0128185	0.0131759	0.0133551	0.183386	4
K03030	0	1	0.0231927	0.0196571	0.0213615	0.0195124	0.0209309	0.0824554	4
K03031	0	1	0.0175233	0.0152191	0.0172527	0.0147242	0.0161798	0.0873901	4
K03032	0	1	0.0200441	0.0122337	0.0139782	0.0166513	0.0157268	0.216419	4
K03033	0	1	0.0223912	0.0201441	0.0219099	0.0194886	0.0209834	0.0661446	4
K03034	0	1	0.00422073	0.00369104	0.00307426	0.00387699	0.00371576	0.129359	4
K03035	0	1	0.0220324	0.0190311	0.0207944	0.017459	0.0198292	0.101031	4
K03036	0	1	0.0216533	0.019534	0.0207613	0.0181908	0.0200348	0.0751379	4
K03037	0	1	0.0186255	0.0179318	0.0182839	0.0167896	0.0179077	0.0445278	4
K03038	0	1	0.0219701	0.0180498	0.0205362	0.0180334	0.0196474	0.0989655	4
K03039	0	1	0.0191131	0.0181079	0.0191185	0.0161147	0.0181135	0.0781039	4
K03043	0	1	nan	0.00265399	nan	nan	0.00265399	-nan	1
K03061	0	1	0.0250863	0.0224085	0.02415	0.0207516	0.0230991	0.0830518	4
K03062	0	1	0.0263125	0.0240136	0.0255208	0.0232548	0.0247754	0.0561744	4
K03063	0	1	0.0257721	0.0233301	0.0247807	0.0222614	0.0240361	0.064525	4
K03064	0	1	0.0234528	0.0212211	0.0225463	0.019683	0.0217258	0.075555	4
K03065	0	1	0.0240123	0.0200626	0.0214869	0.0204914	0.0215133	0.0822563	4
K03066	0	1	0.0232588	0.0190122	0.0209484	0.0187107	0.0204825	0.102511	4
K03078	0	1	nan	0.00450117	nan	nan	0.00450117	-nan	1
K03079	0	1	nan	0.00223089	nan	nan	0.00223089	-nan	1
K03083	0	1	0.0239725	0.0230853	0.0249689	0.0214067	0.0233583	0.0647123	4
K03092	0	1	nan	0.00247311	nan	nan	0.00247311	-nan	1
K03094	0	1	0.0213089	0.0237459	0.0247894	0.018894	0.0221845	0.118742	4
K03097	0	1	0.0216949	0.0198872	0.0219439	0.0179396	0.0203664	0.0912988	4
K03098	0	1	nan	0.00366879	0.00251629	nan	0.00309254	0.263518	2
K03104	0	1	0.00936894	0.0103086	0.0111853	0.00832124	0.00979602	0.12572	4
K03105	0	1	0.00747929	0.00691362	0.00889043	0.00471725	0.00700015	0.247731	4
K03106	0	1	nan	0.00518942	0.00539468	nan	0.00529205	0.0274262	2
K03107	0	1	0.0116831	0.0109902	0.0119829	0.0095468	0.0110507	0.0982199	4
K03108	0	1	0.0104798	0.0115472	0.0128577	0.00890354	0.0109471	0.152901	4
K03113	0	1	0.0220145	0.019884	0.0204229	0.0205616	0.0207207	0.0439499	4
K03114	0	1	0.0074952	0.00472289	0.00396208	0.00597651	0.00553917	0.279113	4
K03115	0	1	0.0212809	0.0200206	0.0216829	0.0179121	0.0202241	0.0838721	4
K03120	0	1	0.0231162	0.0285883	0.0299346	0.0217092	0.0258371	0.156103	4
K03122	0	1	0.0115133	0.0125847	0.0143947	0.00888615	0.0118447	0.194442	4
K03123	0	1	0.0165811	0.0150191	0.0171332	0.0138352	0.0156422	0.0959524	4
K03124	0	1	0.00864254	0.00914761	0.0111672	0.00610262	0.00876499	0.237682	4
K03125	0	1	0.00970517	0.00500861	0.00781887	0.00595478	0.00712186	0.292149	4
K03126	0	1	0.0167639	0.0126732	0.0144688	0.0137774	0.0144208	0.119844	4
K03127	0	1	0.0095044	0.00769359	0.0081038	0.00716844	0.00811756	0.123274	4
K03128	0	1	0.00695892	0.00282213	0.00302087	0.00469441	0.00437408	0.438245	4
K03130	0	1	0.0125046	0.0074013	0.0106685	0.010134	0.0101771	0.207401	4
K03131	0	1	0.00517827	0.00308712	0.00504873	0.003874	0.00429703	0.232116	4
K03132	0	1	0.00598479	0.00544609	0.00496463	0.00360266	0.00499954	0.204065	4
K03133	0	1	0.00596627	0.00317367	0.00288699	0.0034191	0.00386151	0.367712	4
K03134	0	1	0.0147757	0.0135265	0.0151789	0.0109734	0.0136136	0.139236	4
K03135	0	1	0.00878648	0.00943372	0.0122006	0.00704378	0.00936614	0.228726	4
K03136	0	1	0.00601786	0.00601535	0.00679462	0.00532439	0.00603806	0.0994907	4
K03137	0	1	0.00220505	nan	nan	nan	0.00220505	-nan	1
K03138	0	1	0.00723127	0.00630195	0.00607376	0.00462368	0.00605767	0.178144	4
K03139	0	1	0.00870869	0.00851012	0.00917896	0.00726213	0.00841497	0.097224	4
K03140	0	1	0.0144868	0.0122211	0.0137596	0.0117422	0.0130524	0.0985648	4
K03141	0	1	0.0119961	0.0104278	0.012414	0.0102199	0.0112644	0.0978921	4
K03142	0	1	0.00585756	0.00233023	0.00322986	0.00377443	0.00379802	0.394049	4
K03143	0	1	0.0088787	0.00798432	0.00967223	0.00738295	0.00847955	0.118511	4
K03144	0	1	0.00952382	0.00930217	0.0110908	0.00783261	0.00943735	0.141303	4
K03145	0	1	0.00822453	0.0125815	0.0152437	0.00672551	0.0106938	0.366609	4
K03146	0	1	0.030116	0.0298384	0.0290826	0.0275686	0.0291514	0.0391744	4
K03163	0	1	0.0139512	0.0114774	0.0131485	0.0106988	0.012319	0.12118	4
K03164	0	1	0.0142075	0.004954	0.00362558	0.011206	0.00849827	0.593168	4
K03165	0	1	0.00655386	0.00457057	0.00438539	0.00410747	0.00490432	0.227562	4
K03177	0	1	0.002738	0.00331325	0.00402499	nan	0.00335875	0.191947	3
K03178	0	1	0.023535	0.0192117	0.0207546	0.0196316	0.0207832	0.0936673	4
K03188	0	1	0.00601344	0.00859669	0.00997548	0.00494719	0.0073832	0.312819	4
K03189	0	1	0.0170006	0.0131842	0.0128771	0.013144	0.0140515	0.140256	4
K03190	0	1	0.00255922	0.00468895	0.0062662	0.00225435	0.00394218	0.479515	4
K03217	0	1	0.00832172	0.00724827	0.00922175	0.00674187	0.0078834	0.140678	4
K03231	0	1	0.0354015	0.034929	0.0364978	0.0325614	0.0348474	0.0476262	4
K03232	0	1	0.0203708	0.0130778	0.0191408	0.0165852	0.0172937	0.186348	4
K03233	0	1	0.0209462	0.0201793	0.0210512	0.0185474	0.020181	0.0572988	4
K03234	0	1	0.0316423	0.0312171	0.0318963	0.0295239	0.0310699	0.0343766	4
K03235	0	1	0.0254563	0.0231467	0.0260559	0.0204857	0.0237861	0.106476	4
K03236	0	1	0.02039	0.0197806	0.0207011	0.0173832	0.0195637	0.0768318	4
K03237	0	1	0.0211258	0.0178945	0.0188448	0.0155611	0.0183565	0.125553	4
K03238	0	1	0.0228641	0.0255872	0.0258507	0.020116	0.0236045	0.113925	4
K03239	0	1	0.00263724	nan	nan	0.00210184	0.00236954	0.159772	2
K03240	0	1	0.00576808	nan	nan	0.00266448	0.00421628	0.520501	2
K03241	0	1	0.0176402	0.0182775	0.0193384	0.0139178	0.0172935	0.13629	4
K03242	0	1	0.0219052	0.0207312	0.0228028	0.018656	0.0210238	0.0852368	4
K03243	0	1	0.016559	0.0253509	0.0258042	0.0128201	0.0201336	0.321429	4
K03245	0	1	0.0159507	0.015912	0.0173783	0.0150407	0.0160704	0.0602266	4
K03246	0	1	0.02344	0.021941	0.0239451	0.0195526	0.0222197	0.0887155	4
K03247	0	1	0.0171837	0.0157724	0.0176551	0.0136679	0.0160698	0.111385	4
K03248	0	1	0.0184792	0.0170333	0.0181306	0.0150048	0.017162	0.0911627	4
K03249	0	1	0.0163201	0.0162686	0.0180893	0.0141289	0.0162017	0.10002	4
K03250	0	1	0.0203832	0.0191063	0.0221211	0.0175369	0.0197869	0.0982139	4
K03251	0	1	0.022229	0.0217125	0.0241258	0.0181463	0.0215534	0.115859	4
K03252	0	1	0.0200749	0.0193983	0.0218482	0.015612	0.0192333	0.136532	4
K03253	0	1	0.0231853	0.0219139	0.0231561	0.0184248	0.02167	0.103515	4
K03254	0	1	0.013918	0.00296678	0.00549986	0.0110275	0.00835303	0.599677	4
K03255	0	1	0.0119962	0.00950983	0.0115436	0.00846255	0.010378	0.161235	4
K03256	0	1	0.00635042	0.00350749	0.00293156	0.00322152	0.00400275	0.395398	4
K03257	0	1	0.0269208	0.0256078	0.0275914	0.0237433	0.0259658	0.0652902	4
K03258	0	1	0.00805447	0.00387799	0.00489302	0.00646231	0.00582195	0.314162	4
K03259	0	1	0.0168336	0.0174133	0.0192255	0.0149351	0.0171019	0.103359	4
K03260	0	1	0.0155978	0.0116382	0.0137762	0.0121467	0.0132897	0.13459	4
K03262	0	1	0.0181837	0.0187512	0.0201091	0.0160549	0.0182747	0.092259	4
K03263	0	1	0.0246411	0.024364	0.025468	0.0223509	0.024206	0.054642	4
K03264	0	1	0.0228834	0.0192948	0.0211553	0.019548	0.0207204	0.080152	4
K03265	0	1	0.0222338	0.0184452	0.0204277	0.0182537	0.0198401	0.0944635	4
K03267	0	1	0.0234694	0.0225303	0.0240458	0.0205859	0.0226579	0.0669059	4
K03282	0	1	0.00481528	0.00763037	0.00798475	0.00511419	0.00638615	0.258713	4
K03283	0	1	0.0392237	0.0384609	0.036076	0.0376161	0.0378442	0.0356543	4
K03284	0	1	nan	0.00289917	0.00288622	nan	0.00289269	0.00316557	2
K03290	0	1	nan	0.0030363	nan	nan	0.0030363	-nan	1
K03305	0	1	0.0152697	0.0176919	0.018421	0.0153391	0.0166804	0.0969271	4
K03306	0	1	0.00373175	0.00439358	0.00535676	0.00454354	0.00450641	0.148158	4
K03309	0	1	nan	0.00323318	0.00340724	nan	0.00332021	0.0370696	2
K03317	0	1	0.00640399	0.0193013	0.0206832	0.00714032	0.0133822	0.572353	4
K03320	0	1	0.00531904	0.00624712	0.0078836	0.00400121	0.00586274	0.278407	4
K03321	0	1	0.0120135	0.00866238	0.0112256	0.00935409	0.0103139	0.151953	4
K03325	0	1	nan	nan	0.00293634	nan	0.00293634	-nan	1
K03327	0	1	0.00773163	0.00681258	0.00737745	0.00513763	0.00676482	0.169838	4
K03342	0	1	nan	0.00280523	0.00243374	nan	0.00261949	0.10028	2
K03347	0	1	0.0176472	0.0154784	0.0169833	0.0129998	0.0157772	0.130691	4
K03348	0	1	0.00255978	0.00249824	0.00579816	nan	0.00361873	0.521646	3
K03349	0	1	0.00600287	0.00307634	0.0060854	0.00414564	0.00482756	0.304797	4
K03350	0	1	0.00752006	0.00656689	0.00880737	0.00588409	0.0071946	0.176151	4
K03351	0	1	0.00850024	nan	nan	0.00722629	0.00786326	0.11456	2
K03352	0	1	0.00854181	0.00703195	0.00749402	0.00597609	0.00726097	0.146579	4
K03353	0	1	0.0135106	0.0119644	0.0140317	0.0107996	0.0125766	0.117239	4
K03355	0	1	0.00815163	0.00604702	0.00562753	0.00634436	0.00654263	0.169999	4
K03357	0	1	0.0101267	0.0100561	0.0115779	0.00775786	0.00987964	0.159808	4
K03358	0	1	0.0118169	0.0123535	0.0133677	0.00969054	0.0118072	0.131335	4
K03360	0	1	0.0157524	0.0134752	0.0160596	0.0138022	0.0147724	0.0894766	4
K03361	0	1	0.0196	0.019175	0.0212585	0.0166488	0.0191706	0.0994446	4
K03362	0	1	0.0166331	0.0166575	0.01954	0.0121621	0.0162482	0.187513	4
K03363	0	1	0.0178049	0.0138746	0.013253	0.0152598	0.0150481	0.134253	4
K03364	0	1	0.0168764	0.0140473	0.017017	0.0135958	0.0153841	0.117953	4
K03372	0	1	0.0060546	0.00468046	0.00438345	0.0051743	0.0050732	0.144103	4
K03379	0	1	nan	nan	nan	0.00230335	0.00230335	-nan	1
K03380	0	1	nan	0.00231706	nan	0.00185142	0.00208424	0.157975	2
K03381	0	1	0.0159257	0.0213773	0.0200169	0.0138997	0.0178049	0.195736	4
K03383	0	1	nan	nan	nan	0.00299087	0.00299087	-nan	1
K03386	0	1	0.0078637	0.00492713	0.00444626	0.00697994	0.00605426	0.269508	4
K03387	0	1	nan	0.00246892	nan	nan	0.00246892	-nan	1
K03391	0	1	nan	0.00235969	nan	nan	0.00235969	-nan	1
K03396	0	1	0.00347655	0.0076388	0.0100571	0.00339167	0.00614103	0.533799	4
K03405	0	1	nan	0.00281618	nan	nan	0.00281618	-nan	1
K03416	0	1	nan	0.00641933	0.0037725	0.00329363	0.00449515	0.374514	3
K03424	0	1	0.00288463	0.00299487	0.00365657	0.00243925	0.00299383	0.167977	4
K03426	0	1	0.00240658	nan	nan	nan	0.00240658	-nan	1
K03434	0	1	0.00922503	0.0104343	0.0107294	0.00755009	0.00948471	0.152315	4
K03439	0	1	0.0104659	0.00851339	0.00843666	0.00672211	0.00853451	0.179302	4
K03441	0	1	0.0106859	0.0163409	0.0224592	0.00906464	0.0146377	0.415092	4
K03448	0	1	0.00464925	0.0105263	0.0109022	0.00266597	0.00718593	0.578445	4
K03456	0	1	0.0213954	0.020728	0.022392	0.0179396	0.0206138	0.0926269	4
K03457	0	1	0.00733573	0.00707733	0.00736552	0.00540645	0.00679626	0.137654	4
K03458	0	1	0.00584627	0.00816097	0.00877731	0.00524778	0.00700808	0.245881	4
K03469	0	1	0.0068392	0.00668221	0.00675433	0.00410469	0.00609511	0.217961	4
K03495	0	1	0.00694975	0.00371591	0.00521423	0.00292453	0.00470111	0.377464	4
K03504	0	1	0.00352072	nan	nan	nan	0.00352072	-nan	1
K03505	0	1	0.0126668	0.0119132	0.0133689	0.0103103	0.0120648	0.108749	4
K03507	0	1	0.00717217	0.00266121	0.00354038	0.00410783	0.0043704	0.448556	4
K03509	0	1	0.0106631	0.00585051	0.00746083	0.00532443	0.00732472	0.328205	4
K03510	0	1	0.006652	0.00641423	0.00727733	0.0041579	0.00612536	0.222226	4
K03511	0	1	0.00794361	0.00477478	0.00877551	0.00603937	0.00688332	0.263416	4
K03514	0	1	0.00712095	0.00819362	0.00772783	0.00641972	0.00736553	0.104325	4
K03521	0	1	0.0184113	0.0125312	0.0152703	0.0149601	0.0152932	0.15776	4
K03522	0	1	0.0248329	0.0212842	0.0236406	0.0224883	0.0230615	0.0660502	4
K03524	0	1	0.00294475	nan	nan	0.00343334	0.00318904	0.108335	2
K03537	0	1	0.00751919	0.00858846	0.00954361	0.00600992	0.0079153	0.191488	4
K03538	0	1	0.00343682	0.00401858	0.0038532	0.00283193	0.00353513	0.149598	4
K03539	0	1	0.00481291	nan	0.0055115	0.00378113	0.00470185	0.185143	3
K03544	0	1	0.00575216	0.00969636	0.011406	0.00573649	0.00814775	0.351222	4
K03549	0	1	0.00454563	0.00365913	0.00416655	0.00350208	0.00396835	0.120463	4
K03552	0	1	0.00297915	0.00313809	0.00331921	0.00302063	0.00311427	0.0489067	4
K03555	0	1	0.00315545	0.00335779	nan	0.00307425	0.00319583	0.0456906	3
K03564	0	1	0.0114691	0.0106986	0.0118494	0.00583861	0.00996393	0.280167	4
K03574	0	1	0.00333345	nan	nan	0.00183596	0.00258471	0.409674	2
K03593	0	1	0.00581607	0.00438568	0.00506696	0.00523887	0.00512689	0.114869	4
K03596	0	1	0.00511109	0.00655488	0.0066097	0.00411828	0.00559849	0.215477	4
K03626	0	1	0.0201371	0.02085	0.0223055	0.01716	0.0201132	0.107677	4
K03627	0	1	0.0182895	0.0179701	0.0179759	0.0167045	0.017735	0.0396402	4
K03637	0	1	0.00319941	0.00375437	0.00579604	0.0018589	0.00365218	0.447894	4
K03639	0	1	0.00712411	0.00335644	0.00521586	0.00505693	0.00518834	0.296951	4
K03644	0	1	0.0163339	0.0101989	0.0119637	0.0128943	0.0128477	0.200734	4
K03648	0	1	0.00705116	0.00440764	0.00493979	0.00288946	0.00482201	0.356983	4
K03649	0	1	0.00446813	0.00519235	0.00606795	0.00349213	0.00480514	0.227409	4
K03650	0	1	0.00232364	nan	nan	nan	0.00232364	-nan	1
K03657	0	1	nan	0.00251098	0.00284319	nan	0.00267709	0.0877477	2
K03660	0	1	0.00563864	0.00411735	0.00677285	0.00461872	0.00528689	0.222361	4
K03661	0	1	0.0200326	0.0190856	0.0199751	0.0176365	0.0191825	0.0582872	4
K03671	0	1	0.0245212	0.0226875	0.0217519	0.0216223	0.0226457	0.0590551	4
K03676	0	1	0.0129219	0.0106793	0.0108506	0.0116394	0.0115228	0.0887074	4
K03678	0	1	0.00627237	0.0059902	0.00759158	0.00577008	0.00640606	0.127481	4
K03679	0	1	0.00425066	0.00756589	0.00828203	0.00316097	0.00581489	0.428701	4
K03680	0	1	0.00755013	0.00628424	0.00822124	0.00518364	0.00680981	0.198123	4
K03681	0	1	0.00744357	0.00767727	0.00921466	0.00593893	0.00756861	0.177145	4
K03685	0	1	0.0022262	nan	nan	nan	0.0022262	-nan	1
K03686	0	1	0.0134221	0.00676536	0.00647306	0.0103438	0.00925108	0.355718	4
K03687	0	1	0.00822501	0.00834935	0.00985637	0.00769122	0.00853049	0.10889	4
K03694	0	1	0.00368986	0.00353976	nan	0.00363421	0.00362128	0.0209543	3
K03695	0	1	0.0307541	0.0298922	0.0251517	0.0285305	0.0285821	0.0861849	4
K03696	0	1	0.0102186	0.00776624	0.00563195	0.00935118	0.00824199	0.244432	4
K03727	0	1	nan	0.00231117	nan	nan	0.00231117	-nan	1
K03744	0	1	0.00580622	0.00366844	0.00512378	0.00445586	0.00476357	0.192052	4
K03752	0	1	0.00240466	nan	nan	0.00252633	0.00246549	0.0348951	2
K03754	0	1	0.0106612	0.00764943	0.00845245	0.00703276	0.00844896	0.187625	4
K03767	0	1	0.00218384	0.00239068	0.002886	nan	0.00248684	0.145092	3
K03768	0	1	0.0213139	0.0207687	0.0213854	0.0175371	0.0202513	0.090379	4
K03778	0	1	0.0162723	0.0175357	0.0183229	0.013402	0.0163832	0.131813	4
K03781	0	1	0.0188558	0.0121937	0.0134017	0.0188774	0.0158321	0.223496	4
K03782	0	1	0.0237677	0.0297001	0.0296398	0.0228093	0.0264792	0.139926	4
K03785	0	1	0.0166717	0.0135291	0.0153426	0.0119089	0.0143631	0.144975	4
K03786	0	1	0.00581704	0.00803883	0.00911627	0.00562003	0.00714804	0.239247	4
K03787	0	1	0.00231459	0.00280336	0.00279592	0.00198401	0.00247447	0.161248	4
K03788	0	1	nan	0.00253371	nan	nan	0.00253371	-nan	1
K03798	0	1	0.00250481	nan	nan	nan	0.00250481	-nan	1
K03800	0	1	0.00374948	0.00589261	0.00860093	0.00380641	0.00551236	0.415028	4
K03809	0	1	0.0223618	0.0207114	0.0213493	0.0226863	0.0217772	0.0418116	4
K03820	0	1	0.00223488	0.0027519	0.00254825	0.0021909	0.00243148	0.109544	4
K03841	0	1	0.0308167	0.0329285	0.0336139	0.0289804	0.0315849	0.0666523	4
K03842	0	1	0.00822944	0.00863569	0.00898921	0.00647871	0.00808326	0.137795	4
K03843	0	1	0.0109671	0.00932925	0.0100839	0.00952381	0.00997602	0.0735859	4
K03844	0	1	0.0130868	0.0142486	0.0149206	0.0102538	0.0131275	0.15693	4
K03845	0	1	0.0114804	0.011942	0.0133707	0.00858489	0.0113445	0.177004	4
K03846	0	1	0.0132684	0.00991761	0.0119395	0.0108521	0.0114944	0.125512	4
K03847	0	1	0.00469215	0.00288521	0.00370572	0.00384047	0.00378089	0.195664	4
K03848	0	1	0.00720279	0.00879996	0.0106608	0.00440045	0.007766	0.341438	4
K03849	0	1	0.0158749	0.0161253	0.0186177	0.0140174	0.0161588	0.116949	4
K03850	0	1	0.00574317	0.00647328	0.00406355	0.00416178	0.00511044	0.233002	4
K03854	0	1	0.0170842	0.00634883	0.00986386	0.0129065	0.0115508	0.394719	4
K03857	0	1	0.0134616	0.0115741	0.0150435	0.0115076	0.0128967	0.131335	4
K03858	0	1	0.00745522	0.00784371	0.0084559	0.00511836	0.0072183	0.202167	4
K03859	0	1	0.00930853	0.0112785	0.012923	0.00965843	0.0107921	0.153785	4
K03860	0	1	0.0126413	0.0152393	0.0174061	0.010905	0.0140479	0.203649	4
K03861	0	1	0.00881452	0.00891972	0.0111104	0.00735722	0.00905046	0.170973	4
K03868	0	1	0.019561	0.018482	0.0197171	0.0156404	0.0183501	0.102893	4
K03869	0	1	0.00650784	0.00321764	0.00555316	0.00580691	0.00527139	0.270793	4
K03872	0	1	0.00974866	0.00982359	0.0113747	0.00864689	0.00989846	0.113308	4
K03878	0	1	0.00857034	0.00806996	0.0103046	0.00932845	0.00906834	0.107307	4
K03879	0	1	0.00714953	0.00679097	0.00785618	0.00730023	0.00727423	0.0608836	4
K03881	0	1	0.0082946	0.010234	0.010186	0.010244	0.00973965	0.098946	4
K03882	0	1	0.00254975	0.00290365	nan	0.00202397	0.00249246	0.177588	3
K03883	0	1	0.0107467	0.00963987	0.00943559	0.0102065	0.0100072	0.0590692	4
K03884	0	1	0.00224636	nan	0.00302116	0.00358457	0.0029507	0.227703	3
K03885	0	1	0.0172556	0.0153901	0.0192095	0.0132959	0.0162878	0.155443	4
K03891	0	1	nan	0.00241462	nan	nan	0.00241462	-nan	1
K03896	0	1	0.00295764	0.00319356	0.0029322	0.00271589	0.00294982	0.0662299	4
K03929	0	1	0.00217277	nan	0.0025624	nan	0.00236759	0.116368	2
K03934	0	1	0.0245487	0.023737	0.0255847	0.02102	0.0237226	0.0823679	4
K03935	0	1	0.0256289	0.0264939	0.0280151	0.0225837	0.0256804	0.0890951	4
K03936	0	1	0.0244703	0.0249454	0.0265914	0.0214189	0.0243565	0.0886422	4
K03937	0	1	0.0152521	0.0166854	0.0179254	0.0137501	0.0159033	0.113422	4
K03938	0	1	0.0185023	0.0177587	0.0179605	0.015749	0.0174926	0.0688332	4
K03939	0	1	0.0202342	0.0203744	0.0212585	0.017412	0.0198198	0.0841583	4
K03940	0	1	0.0179326	0.0171942	0.0180154	0.014918	0.0170151	0.0849806	4
K03941	0	1	0.018367	0.0183424	0.0194163	0.0157531	0.0179697	0.0868242	4
K03942	0	1	0.0253751	0.023913	0.024935	0.0221734	0.0240991	0.0590238	4
K03943	0	1	0.015531	0.016033	0.0183166	0.00929374	0.0147936	0.261044	4
K03946	0	1	0.0219503	0.0218048	0.023508	0.0192671	0.0216325	0.0811419	4
K03949	0	1	0.0147404	0.0149864	0.0158472	0.0123382	0.0144781	0.103841	4
K03950	0	1	0.0220585	0.0223528	0.0232648	0.0197053	0.0218453	0.0694111	4
K03952	0	1	0.0182995	0.0180309	0.0189512	0.016036	0.0178294	0.070473	4
K03953	0	1	0.0238301	0.0235325	0.0249348	0.0198725	0.0230425	0.0953775	4
K03955	0	1	0.0185522	0.0198839	0.0206575	0.0169421	0.0190089	0.0857118	4
K03959	0	1	0.0190389	0.0203989	0.0215888	0.0174139	0.0196101	0.0916335	4
K03963	0	1	0.020841	0.0187087	0.0210676	0.0175004	0.0195294	0.0880799	4
K03964	0	1	0.0209373	0.0222743	0.0237069	0.0177792	0.0211744	0.119497	4
K03965	0	1	0.0179337	0.019523	0.0200102	0.0153862	0.0182133	0.114359	4
K03979	0	1	0.00230681	0.00292946	0.00410009	0.00214179	0.00286954	0.309359	4
K04041	0	1	nan	0.00261447	nan	nan	0.00261447	-nan	1
K04043	0	1	0.0250788	0.0225105	0.0243365	0.0219147	0.0234601	0.0635976	4
K04044	0	1	0.0022629	nan	nan	nan	0.0022629	-nan	1
K04070	0	1	0.0032793	0.0022841	0.00266453	0.00302463	0.00281314	0.15413	4
K04077	0	1	0.0219969	0.0188081	0.0194408	0.0163707	0.0191541	0.120685	4
K04078	0	1	0.0213455	0.0212759	0.0201214	0.019865	0.020652	0.0372049	4
K04079	0	1	0.0372861	0.0352809	0.032871	0.0351517	0.0351474	0.0513546	4
K04082	0	1	0.00653321	0.00577539	0.00608294	0.00543266	0.00595605	0.0784989	4
K04091	0	1	0.0120392	0.0179651	0.015765	0.00739703	0.0132916	0.348241	4
K04097	0	1	0.00513112	0.00415019	0.00342373	0.00363573	0.00408519	0.186303	4
K04098	0	1	0.0025382	0.00261264	0.00334979	0.00274025	0.00281022	0.1314	4
K04345	0	1	0.0180744	0.0171392	0.0195992	0.015927	0.0176849	0.0876254	4
K04348	0	1	0.0184464	0.0078183	0.0109928	0.0147488	0.0130016	0.354139	4
K04353	0	1	nan	nan	0.00270162	nan	0.00270162	-nan	1
K04354	0	1	0.0227115	0.0198096	0.021253	0.0185778	0.020588	0.0868806	4
K04371	0	1	0.0241096	0.0248085	0.0261235	0.0224522	0.0243734	0.0627288	4
K04382	0	1	0.024708	0.0250936	0.0275326	0.0204523	0.0244466	0.120341	4
K04392	0	1	0.0206102	0.0206686	0.020996	0.0140278	0.0190756	0.17664	4
K04393	0	1	0.0207408	0.020988	0.0227358	0.0186843	0.0207872	0.0798321	4
K04409	0	1	0.0153627	0.0112144	0.0103368	0.0132893	0.0125508	0.17899	4
K04441	0	1	0.0245849	0.024823	0.0283499	0.0219148	0.0249182	0.105968	4
K04460	0	1	0.0187441	0.0173409	0.0192275	0.0159179	0.0178076	0.0838079	4
K04464	0	1	0.0199521	0.0199993	0.0219265	0.0175152	0.0198483	0.0910411	4
K04482	0	1	0.0206171	0.0202396	0.0211543	0.0178463	0.0199643	0.0731828	4
K04486	0	1	0.0094214	0.00886258	0.00914447	0.00790117	0.0088324	0.074885	4
K04487	0	1	0.0180264	0.0160895	0.0191833	0.0147382	0.0170093	0.116424	4
K04488	0	1	0.0121697	0.0129759	0.0141012	0.0117954	0.0127605	0.079974	4
K04499	0	1	0.0190251	0.0152635	0.0176237	0.0153046	0.0168042	0.109872	4
K04513	0	1	0.0217627	0.0214254	0.0233945	0.0197193	0.0215755	0.069841	4
K04518	0	1	0.00679429	0.00257854	0.00375961	0.0043738	0.00437656	0.405721	4
K04523	0	1	0.0158995	0.0168902	0.0141918	0.0141213	0.0152757	0.0886638	4
K04532	0	1	0.012653	0.012096	0.0126933	0.00996565	0.011852	0.108569	4
K04536	0	1	0.0178102	0.0145901	0.0155029	0.0159074	0.0159526	0.0849642	4
K04554	0	1	0.0188856	0.0158173	0.0182714	0.016074	0.0172621	0.089455	4
K04555	0	1	0.0178679	0.0157325	0.0182226	0.0158073	0.0169076	0.0781888	4
K04559	0	1	0.00572267	0.00386057	0.00454809	0.00534382	0.00486879	0.170779	4
K04561	0	1	nan	0.00225196	nan	nan	0.00225196	-nan	1
K04563	0	1	0.0158887	0.0117266	0.0113405	0.0123554	0.0128278	0.162384	4
K04564	0	1	0.0207701	0.0192196	0.0235931	0.0186088	0.0205479	0.108266	4
K04565	0	1	0.0308386	0.0306458	0.0312357	0.0294189	0.0305347	0.0256558	4
K04567	0	1	0.0159161	0.0141373	0.0142508	0.0124563	0.0141901	0.0995921	4
K04640	0	1	0.0248471	0.0247933	0.0277651	0.0216155	0.0247552	0.101465	4
K04646	0	1	0.0222986	0.0166616	0.0190126	0.0197851	0.0194395	0.119513	4
K04648	0	1	0.0089694	0.004428	0.00338984	0.00660602	0.00584832	0.423197	4
K04649	0	1	0.0158965	0.0157483	0.0163049	0.0140968	0.0155116	0.0626716	4
K04705	0	1	0.0194218	0.0150283	0.0186286	0.0167602	0.0174597	0.112707	4
K04706	0	1	0.0109216	0.0102052	0.00992368	0.00716633	0.0095542	0.172323	4
K04709	0	1	0.0161377	0.0130719	0.0145493	0.0143914	0.0145376	0.086374	4
K04711	0	1	0.00829677	0.00918663	0.00956509	0.0077842	0.00870817	0.0934382	4
K04712	0	1	0.0212634	0.0260907	0.0251883	0.0192891	0.0229579	0.140291	4
K04713	0	1	0.022021	0.0235333	0.0237594	0.0178242	0.0217845	0.126267	4
K04718	0	1	0.00983898	0.00587716	0.00642016	0.00855979	0.00767402	0.241132	4
K04728	0	1	0.00567878	0.00994792	0.00925846	0.00363532	0.00713012	0.41911	4
K04739	0	1	0.0102554	0.0108146	0.0131891	0.00810054	0.0105899	0.197439	4
K04755	0	1	0.00511749	0.00461147	0.00693094	0.0041787	0.00520965	0.232254	4
K04794	0	1	0.00855964	0.00535551	0.00504589	0.00573981	0.00617521	0.261491	4
K04797	0	1	0.00633622	0.0061038	0.0060353	0.00518472	0.00591501	0.0851401	4
K04798	0	1	0.0112636	0.0105688	0.01163	0.00834739	0.0104524	0.14071	4
K04799	0	1	0.0112525	0.00878073	0.0100443	0.00708246	0.00929	0.192085	4
K04802	0	1	0.0124097	0.00526939	0.00601826	0.0102158	0.00847829	0.401854	4
K04882	0	1	0.00289916	0.00334908	0.00383834	0.00290336	0.00324749	0.137617	4
K04883	0	1	nan	nan	nan	0.00200957	0.00200957	-nan	1
K05012	0	1	0.0179336	0.0201507	0.0214211	0.0159973	0.0188757	0.127138	4
K05019	0	1	0.00782943	0.00523718	0.00449571	0.00657656	0.00603472	0.244275	4
K05034	0	1	0.0088585	0.0106862	0.0135336	0.00787402	0.0102381	0.242902	4
K05236	0	1	0.022608	0.0200472	0.0209144	0.0188739	0.0206109	0.0762802	4
K05275	0	1	0.00838564	0.00766614	0.00878197	0.00679713	0.00790772	0.110353	4
K05283	0	1	0.00768785	0.0130578	0.013342	0.00638784	0.0101189	0.355663	4
K05284	0	1	0.00968315	0.00669288	0.00843347	0.0072017	0.0080028	0.167129	4
K05285	0	1	0.0131304	0.0157065	0.0161025	0.0108921	0.0139579	0.174223	4
K05286	0	1	0.0100833	0.0103001	0.0123867	0.00913547	0.0104764	0.130796	4
K05287	0	1	0.00704468	0.00789345	0.00802246	0.0060663	0.00725672	0.12463	4
K05288	0	1	0.0117069	0.0103579	0.0113981	0.0101199	0.0108957	0.0711225	4
K05289	0	1	0.0112001	0.0135077	0.0141049	0.00863571	0.0118621	0.209831	4
K05290	0	1	0.00617623	0.00807563	0.0113778	0.00357829	0.00730199	0.449671	4
K05291	0	1	0.0107406	0.0100823	0.00972891	0.0094012	0.00998825	0.057419	4
K05292	0	1	0.0145816	0.0154576	0.0177142	0.0116299	0.0148458	0.169578	4
K05293	0	1	0.0142708	0.010904	0.0126624	0.0127283	0.0126414	0.108862	4
K05294	0	1	0.00321727	0.00272836	0.00327962	0.00272029	0.00298639	0.101691	4
K05302	0	1	0.0100875	0.0065117	0.00754372	0.00760336	0.00793657	0.191393	4
K05310	0	1	0.0099518	0.011075	0.0110448	0.00782923	0.00997521	0.152687	4
K05341	0	1	nan	0.0036802	nan	nan	0.0036802	-nan	1
K05342	0	1	0.00307524	0.00430276	0.00255997	0.00280496	0.00318573	0.242911	4
K05349	0	1	0.0118642	0.0114881	0.0101296	0.00962465	0.0107766	0.0992889	4
K05351	0	1	0.0145834	0.0141614	0.0143772	0.0133309	0.0141132	0.038919	4
K05355	0	1	0.0158088	0.00824769	0.0106706	0.0134348	0.0120405	0.272967	4
K05371	0	1	0.00258973	0.00244078	0.00243549	0.00211538	0.00239535	0.0834403	4
K05389	0	1	nan	0.00442229	0.00588956	0.00188552	0.00406579	0.498227	3
K05523	0	1	0.007228	0.0083706	0.00987977	0.00623149	0.00792746	0.197761	4
K05527	0	1	0.00751598	0.00685549	0.00743131	0.00712549	0.00723207	0.0417479	4
K05528	0	1	0.0166303	0.0131819	0.01593	0.0143465	0.0150222	0.103509	4
K05529	0	1	0.0124959	0.0127823	0.0142541	0.0112398	0.012693	0.0975096	4
K05530	0	1	0.00380908	0.00384656	0.00471758	0.00260384	0.00374427	0.231939	4
K05531	0	1	0.00508317	0.0050668	0.00833844	0.00517999	0.0059171	0.272938	4
K05532	0	1	0.00973366	0.0085711	0.0110077	0.0078894	0.00930046	0.147235	4
K05533	0	1	0.0182573	0.0175064	0.0201488	0.0153774	0.0178225	0.110708	4
K05542	0	1	0.00867678	0.00478738	0.00750367	0.00905887	0.00750667	0.257085	4
K05543	0	1	0.00451075	nan	nan	0.00280177	0.00365626	0.33051	2
K05544	0	1	0.0130853	0.0140708	0.0157778	0.0109472	0.0134703	0.149704	4
K05545	0	1	0.00883993	0.0108384	0.0116457	0.00746415	0.00969705	0.195849	4
K05546	0	1	0.0148227	0.0122268	0.0133964	0.011378	0.012956	0.11535	4
K05605	0	1	0.0191254	0.014729	0.0155919	0.0174256	0.016718	0.117217	4
K05607	0	1	0.0160082	0.0143913	0.0163773	0.0139863	0.0151908	0.077574	4
K05609	0	1	0.0161223	0.0135075	0.0147732	0.0141248	0.0146319	0.0765396	4
K05610	0	1	0.0125931	0.0101452	0.0116425	0.00961477	0.0109989	0.124221	4
K05612	0	1	nan	0.00487479	0.00518677	0.00274098	0.00426751	0.311935	3
K05613	0	1	nan	0.00409234	0.00441805	0.00193803	0.00348281	0.386956	3
K05615	0	1	nan	0.00401113	0.00426546	0.00208516	0.00345392	0.345167	3
K05653	0	1	0.00263335	nan	nan	nan	0.00263335	-nan	1
K05658	0	1	0.00299687	0.0127248	0.0129174	nan	0.00954636	0.594241	3
K05663	0	1	0.0166938	0.0163274	0.0167206	0.0146535	0.0160988	0.0608805	4
K05665	0	1	0.00481907	0.00357274	0.00427126	0.0037877	0.00411269	0.134744	4
K05666	0	1	0.00421195	0.0022454	0.00337192	0.00285986	0.00317228	0.262323	4
K05667	0	1	0.00417912	nan	0.00316496	0.00420537	0.00384982	0.154098	3
K05668	0	1	0.00385518	0.00312407	0.00378513	0.0032791	0.00351087	0.103627	4
K05669	0	1	nan	nan	0.00292641	0.00184154	0.00238397	0.321781	2
K05673	0	1	0.00305301	0.00220988	0.00361838	0.00315622	0.00300937	0.195042	4
K05674	0	1	0.00672038	0.00396696	0.00439289	0.00546789	0.00513703	0.239453	4
K05681	0	1	0.00379695	0.00262987	0.00291499	0.00357777	0.00322989	0.169745	4
K05692	0	1	0.0309306	0.0309403	0.0323226	0.0285408	0.0306836	0.0512024	4
K05699	0	1	0.00232765	nan	nan	nan	0.00232765	-nan	1
K05754	0	1	0.0169623	0.0139647	0.0164808	0.01379	0.0152994	0.108197	4
K05755	0	1	0.0231765	0.0220354	0.0240782	0.0204604	0.0224376	0.0695633	4
K05756	0	1	0.0207524	0.0201639	0.0213963	0.0180865	0.0200998	0.0713164	4
K05757	0	1	0.0234588	0.0240916	0.0248749	0.0209318	0.0233393	0.0731084	4
K05758	0	1	0.0246732	0.0242645	0.0262204	0.0215155	0.0241684	0.0810548	4
K05759	0	1	0.0102734	0.010538	0.0105509	0.00959804	0.0102401	0.0436252	4
K05765	0	1	0.0155991	0.0158081	0.0169636	0.0140964	0.0156168	0.0754256	4
K05766	0	1	nan	0.00229546	nan	nan	0.00229546	-nan	1
K05767	0	1	0.0173785	0.0108359	0.0122983	0.0148253	0.0138345	0.208217	4
K05768	0	1	0.0084107	0.00492634	0.00422919	0.00693772	0.00612599	0.31138	4
K05770	0	1	0.0165198	0.015784	0.0157068	0.0143269	0.0155844	0.0587059	4
K05824	0	1	0.0173387	0.014386	0.0144394	0.0146085	0.0151931	0.0943522	4
K05841	0	1	0.0117969	0.0154153	0.0160455	0.0094951	0.0131882	0.234523	4
K05850	0	1	0.0024081	nan	nan	0.00231176	0.00235993	0.0288664	2
K05853	0	1	0.0217663	0.0201314	0.0207336	0.0188622	0.0203734	0.0595257	4
K05857	0	1	0.00951285	0.00420938	0.00528618	0.0104918	0.00737505	0.419162	4
K05863	0	1	0.0334048	0.0340821	0.0354736	0.0303445	0.0333262	0.0650048	4
K05864	0	1	0.0204878	0.019466	0.0189369	0.0184067	0.0193244	0.0459548	4
K05882	0	1	0.00309819	nan	nan	0.0029381	0.00301814	0.0375067	2
K05894	0	1	0.00472493	0.00280646	nan	0.00402298	0.00385146	0.252026	3
K05906	0	1	0.0119859	0.0130955	0.0129214	0.0105426	0.0121364	0.0963136	4
K05909	0	1	0.00287093	0.00300734	0.00309876	0.00249524	0.00286807	0.0926047	4
K05916	0	1	0.0203146	0.0191816	0.0184714	0.0186698	0.0191593	0.0431248	4
K05917	0	1	0.0194442	0.022543	0.0220045	0.0173335	0.0203313	0.118675	4
K05920	0	1	0.00281935	0.00406628	0.00475715	0.00346654	0.00377733	0.219261	4
K05954	0	1	0.0105251	0.00817426	0.0093616	0.00838994	0.00911272	0.117848	4
K05955	0	1	0.012387	0.0100903	0.00997805	0.010943	0.0108496	0.102476	4
K05956	0	1	0.0181097	0.0165054	0.0189649	0.0143953	0.0169938	0.118283	4
K05972	0	1	0.002721	0.00289774	0.00337531	0.00371859	0.00317816	0.142875	4
K05986	0	1	0.00261303	0.00402946	0.00474432	0.00275872	0.00353638	0.290198	4
K05989	0	1	0.0077367	0.00837093	0.00941422	0.00504847	0.00764258	0.243709	4
K05994	0	1	0.017909	0.0153387	0.0183902	0.0142464	0.0164711	0.121334	4
K06004	0	1	0.00264032	0.00276107	0.0029038	nan	0.0027684	0.0476423	3
K06013	0	1	0.0222698	0.0224269	0.0239717	0.0186683	0.0218342	0.102864	4
K06016	0	1	0.00274623	nan	nan	0.00247546	0.00261085	0.0733338	2
K06018	0	1	0.0109016	0.00860368	0.00868822	0.00783022	0.00900593	0.14673	4
K06027	0	1	0.0130099	0.00845677	0.0117655	0.010051	0.0108208	0.183793	4
K06030	0	1	0.0152799	0.0136283	0.0156294	0.0129118	0.0143624	0.0906949	4
K06058	0	1	0.00221868	nan	nan	0.00187465	0.00204667	0.11886	2
K06062	0	1	0.0197636	0.0181104	0.0203661	0.0165077	0.018687	0.0929975	4
K06063	0	1	0.0135477	0.014889	0.0183416	0.0113738	0.014538	0.200869	4
K06067	0	1	0.0149878	0.0111349	0.00950617	0.0113268	0.0117389	0.197191	4
K06072	0	1	0.0132785	0.0133318	0.0146211	0.0110843	0.0130789	0.112203	4
K06096	0	1	0.00803769	0.00596294	0.00677074	0.00763426	0.00710141	0.130234	4
K06100	0	1	0.00485578	nan	0.00294675	0.00262851	0.00347701	0.346447	3
K06101	0	1	0.00932929	0.0079362	0.00724417	0.00655122	0.00776522	0.152751	4
K06106	0	1	nan	0.00256087	0.00276071	nan	0.00266079	0.0531076	2
K06111	0	1	0.00859312	0.00519932	0.00677471	0.0073989	0.00699151	0.202108	4
K06113	0	1	0.00280513	0.00625307	0.00702113	0.00249541	0.00464369	0.501002	4
K06116	0	1	0.011064	0.00913189	0.0118842	0.00738927	0.00986734	0.204215	4
K06123	0	1	0.00766237	0.0040704	0.00546443	0.00763466	0.00620796	0.283201	4
K06125	0	1	0.0110262	0.0125131	0.0150597	0.0086987	0.0118244	0.225603	4
K06126	0	1	0.0190548	0.0203858	0.0210812	0.014888	0.0188524	0.147114	4
K06127	0	1	0.012895	0.0140831	0.0155539	0.0108724	0.0133511	0.14817	4
K06130	0	1	0.0037986	0.00276021	0.00318742	0.00283651	0.00314569	0.15048	4
K06131	0	1	nan	nan	nan	0.00200392	0.00200392	-nan	1
K06133	0	1	0.00697008	0.00768297	0.00833141	0.00605435	0.0072597	0.134599	4
K06134	0	1	0.0128887	0.0163795	0.0157326	0.010541	0.0138855	0.194186	4
K06147	0	1	0.00327791	0.00361065	0.00388875	0.00276443	0.00338544	0.142812	4
K06158	0	1	0.0170792	0.0146223	0.0167195	0.0126484	0.0152674	0.134587	4
K06173	0	1	0.00514708	0.00804921	0.00968894	0.00390829	0.00669838	0.394601	4
K06174	0	1	0.019875	0.0195923	0.021989	0.0163961	0.0194631	0.118555	4
K06185	0	1	0.0233915	0.0213974	0.0240763	0.0202551	0.0222801	0.0792003	4
K06188	0	1	0.00250426	0.00239914	nan	0.00266542	0.00252294	0.0531599	3
K06201	0	1	0.00460281	0.00243124	0.00399592	0.00276864	0.00344965	0.296057	4
K06210	0	1	0.0118798	0.0101207	0.0107394	0.00953386	0.0105684	0.0949318	4
K06213	0	1	0.00225792	0.00344344	0.00245125	0.00190972	0.00251558	0.261532	4
K06215	0	1	0.0170091	0.0155605	0.0176599	0.0163656	0.0166488	0.0539103	4
K06221	0	1	0.00520396	0.00542537	0.00599758	0.00451607	0.00528574	0.115869	4
K06222	0	1	nan	0.00305707	nan	nan	0.00305707	-nan	1
K06268	0	1	0.0194357	0.0181004	0.0185977	0.0170641	0.0182995	0.0541498	4
K06269	0	1	0.023178	0.0229876	0.0257943	0.0190009	0.0227402	0.123242	4
K06276	0	1	0.0140547	0.0119551	0.0137026	0.0109885	0.0126752	0.114528	4
K06287	0	1	0.00603185	0.00517294	0.00520362	0.00431393	0.00518058	0.135411	4
K06316	0	1	0.00561367	0.00472546	0.00602348	0.0073334	0.005924	0.183087	4
K06628	0	1	0.012576	0.0105921	0.0112973	0.0106856	0.0112877	0.0809728	4
K06630	0	1	0.029407	0.0292857	0.0303548	0.0270957	0.0290358	0.0474892	4
K06631	0	1	0.00326128	0.00239218	nan	0.00291864	0.00285737	0.15321	3
K06633	0	1	nan	nan	nan	0.00184068	0.00184068	-nan	1
K06634	0	1	0.00740431	0.00883416	0.0109206	0.00672155	0.00847016	0.219086	4
K06636	0	1	0.00800225	0.00417202	0.0080206	0.00414759	0.00608561	0.365414	4
K06639	0	1	0.0162416	0.0114448	0.0106742	0.0118652	0.0125565	0.199561	4
K06640	0	1	0.00667922	0.00832661	0.00782187	0.0063076	0.00728382	0.130136	4
K06641	0	1	0.0176115	0.0153106	0.0155453	0.0151123	0.0158949	0.0728527	4
K06647	0	1	nan	nan	nan	0.00184431	0.00184431	-nan	1
K06653	0	1	0.0154829	0.0145777	0.0159884	0.0133517	0.0148502	0.0779079	4
K06654	0	1	0.00253438	0.00271624	0.00314788	0.0024383	0.0027092	0.116029	4
K06655	0	1	0.014917	0.0129054	0.0119822	0.012036	0.0129601	0.105821	4
K06656	0	1	0.00431357	0.00448848	0.00474522	0.00428653	0.00445845	0.0473476	4
K06659	0	1	0.00721163	0.00641732	0.00649319	0.00560871	0.00643271	0.101923	4
K06662	0	1	0.00701502	0.00532937	0.00596463	0.00661086	0.00622997	0.118783	4
K06664	0	1	0.00837976	0.00338826	0.00506968	0.00709441	0.00598303	0.368042	4
K06665	0	1	0.0111989	0.0102738	0.0115712	0.0102586	0.0108256	0.0613025	4
K06666	0	1	0.0210018	0.0207189	0.0220906	0.0196958	0.0208768	0.047165	4
K06669	0	1	0.00945938	0.00839663	0.00987505	0.00694759	0.00866966	0.150637	4
K06670	0	1	0.0138881	0.00865546	0.0108851	0.0117945	0.0113058	0.191813	4
K06672	0	1	0.00631607	0.00359301	0.00502989	0.00431612	0.00481377	0.241116	4
K06674	0	1	0.0162206	0.0128363	0.013627	0.0120061	0.0136725	0.13334	4
K06675	0	1	0.0151572	0.0126035	0.0136435	0.012549	0.0134883	0.0905426	4
K06676	0	1	0.0133586	0.0118909	0.0123879	0.00932102	0.0117396	0.146831	4
K06677	0	1	0.0188293	0.015111	0.0157884	0.0157998	0.0163821	0.101509	4
K06678	0	1	0.015291	0.00749665	0.00769456	0.0106484	0.0102827	0.353676	4
K06679	0	1	0.011038	0.0106723	0.0123127	0.00963176	0.0109137	0.101404	4
K06681	0	1	nan	nan	nan	0.00255996	0.00255996	-nan	1
K06682	0	1	0.0183918	0.0185908	0.021442	0.0175061	0.0189827	0.0898711	4
K06684	0	1	0.0105347	0.00799316	0.00840876	0.00796766	0.00872607	0.140108	4
K06685	0	1	0.0143938	0.0137916	0.012717	0.0123921	0.0133236	0.0698722	4
K06688	0	1	0.0216111	0.020325	0.0210268	0.0182597	0.0203057	0.0719896	4
K06689	0	1	0.030139	0.0276609	0.0290334	0.027403	0.0285591	0.0445871	4
K06693	0	1	0.0133731	0.014217	0.0145914	0.0108048	0.0132466	0.128768	4
K06694	0	1	0.0105033	0.0122071	0.0119944	0.00957574	0.0110701	0.113085	4
K06699	0	1	0.00884371	0.00608198	0.00639557	0.00577736	0.00677465	0.206988	4
K06709	0	1	0.00367171	nan	nan	0.00288925	0.00328048	0.168659	2
K06841	0	1	0.00227185	0.00279763	0.0025817	0.00227047	0.00248041	0.103694	4
K06861	0	1	0.00243134	0.00243155	0.00253886	0.00230458	0.00242658	0.0394831	4
K06867	0	1	0.00646658	0.0058833	0.00572587	0.00574369	0.00595486	0.0584956	4
K06874	0	1	0.00730115	0.00952973	0.00678818	nan	0.00787302	0.185126	3
K06875	0	1	0.0137141	0.0148225	0.0153266	0.0114659	0.0138323	0.12401	4
K06877	0	1	0.0022882	0.00268174	0.00286839	nan	0.00261278	0.113358	3
K06883	0	1	0.0175196	0.0171526	0.0192106	0.0144003	0.0170708	0.11676	4
K06884	0	1	0.00625986	0.00536774	0.00546324	0.00638774	0.00586964	0.0900302	4
K06889	0	1	0.0128481	0.0121084	0.0138188	0.0105509	0.0123316	0.111771	4
K06890	0	1	0.0247305	0.026493	0.025803	0.0231313	0.0250394	0.0584787	4
K06892	0	1	0.00624223	0.0122361	0.0142196	0.00558313	0.00957026	0.450223	4
K06901	0	1	0.00333552	0.0152679	0.0144054	0.00316804	0.00904421	0.740599	4
K06902	0	1	0.0142584	0.0188607	0.0200445	0.0135968	0.0166901	0.19398	4
K06910	0	1	0.00382747	nan	0.00245452	0.00300132	0.00309444	0.223367	3
K06911	0	1	0.0113398	0.00661419	0.0096182	0.0074282	0.0087501	0.244843	4
K06916	0	1	0.0134605	0.00836386	0.00991792	0.0119598	0.0109255	0.205164	4
K06927	0	1	0.00280216	nan	nan	0.00353631	0.00316924	0.163801	2
K06942	0	1	0.0118529	0.0224098	0.023591	0.00858959	0.0166108	0.452287	4
K06943	0	1	0.014851	0.0159131	0.0169521	0.0113025	0.0147547	0.166463	4
K06944	0	1	0.0215755	0.0174364	0.0198358	0.0173541	0.0190505	0.107044	4
K06947	0	1	0.00909463	0.0100721	0.0114501	0.00724553	0.00946559	0.186731	4
K06948	0	1	0.00307606	0.00510176	0.00841535	0.00508063	0.00541845	0.408287	4
K06950	0	1	0.00398692	0.00357359	0.00294483	0.00351725	0.00350565	0.122237	4
K06961	0	1	0.0127518	0.00973847	0.0146761	0.0112368	0.0121008	0.174543	4
K06963	0	1	0.00267744	nan	0.00312558	0.00232795	0.00271032	0.147521	3
K06965	0	1	0.00999255	0.0113086	0.0120884	0.00709483	0.0101211	0.216883	4
K06966	0	1	0.010649	0.0060416	0.0068809	0.00874094	0.00807811	0.253994	4
K06970	0	1	0.00537743	0.0040407	0.00487446	0.00373783	0.00450761	0.167086	4
K06972	0	1	0.0159218	0.00770365	0.00958988	0.0132178	0.0116083	0.316585	4
K06979	0	1	0.00804479	0.00761368	0.00872653	0.00626562	0.00766265	0.135454	4
K06980	0	1	0.00856234	0.00886121	0.00954803	0.00705123	0.0085057	0.123894	4
K06990	0	1	0.0120721	0.00712329	0.00577887	0.0115301	0.00912609	0.344618	4
K06997	0	1	0.00480449	0.00702901	0.00669535	0.0033848	0.00547841	0.31125	4
K06998	0	1	0.00908257	0.00402171	0.00447712	0.00441451	0.00549898	0.435999	4
K07004	0	1	nan	0.00428653	0.00276035	nan	0.00352344	0.306284	2
K07005	0	1	0.00812746	0.00622222	0.00723529	0.00741525	0.00725006	0.108425	4
K07008	0	1	0.0104348	0.00981986	0.0108213	0.00675566	0.0094579	0.195402	4
K07009	0	1	nan	0.00279505	nan	nan	0.00279505	-nan	1
K07010	0	1	0.00247552	nan	nan	0.0025129	0.00249421	0.0105972	2
K07012	0	1	nan	0.0023505	nan	nan	0.0023505	-nan	1
K07017	0	1	0.00269045	nan	nan	0.00266915	0.0026798	0.00562034	2
K07019	0	1	0.0066897	0.00240639	0.00477626	0.00429102	0.00454084	0.387562	4
K07023	0	1	0.00727989	0.00636381	0.00669786	0.0063774	0.00667974	0.0642012	4
K07025	0	1	0.00282422	0.00264465	0.00260394	0.00257606	0.00266222	0.0419251	4
K07032	0	1	nan	0.00309436	0.00291534	nan	0.00300485	0.0421273	2
K07034	0	1	0.0220022	0.0271058	0.0258576	0.0184233	0.0233472	0.168598	4
K07047	0	1	0.00797292	0.00811022	0.00856154	0.00606135	0.00767651	0.144042	4
K07050	0	1	0.0132377	0.00816318	0.00664286	0.0115891	0.00990821	0.306228	4
K07055	0	1	0.00967755	0.00738797	0.00617081	0.00713348	0.00759245	0.19567	4
K07059	0	1	0.0138663	0.0183651	0.0193333	0.0137342	0.0163247	0.180229	4
K07077	0	1	0.00439206	0.00560648	0.00590331	0.00319724	0.00477477	0.259349	4
K07078	0	1	0.023576	0.0220196	0.0217643	0.0213207	0.0221701	0.0442355	4
K07095	0	1	0.0129077	0.00847359	0.00850596	0.00913931	0.00975664	0.21759	4
K07101	0	1	0.0175689	0.0185158	0.0198623	0.0148957	0.0177107	0.118536	4
K07107	0	1	0.00570037	0.00730445	0.00880106	0.00455057	0.00658911	0.281891	4
K07112	0	1	nan	nan	nan	0.00192572	0.00192572	-nan	1
K07117	0	1	0.0119288	0.0126281	0.0137447	0.0106744	0.012244	0.105044	4
K07119	0	1	0.0149062	0.012725	0.0141913	0.0142015	0.014006	0.0654876	4
K07124	0	1	0.00253023	nan	nan	0.00249839	0.00251431	0.00895446	2
K07127	0	1	0.0108639	0.0182912	0.0177124	0.0092601	0.0140319	0.330432	4
K07147	0	1	0.0024423	0.00270072	0.00252336	0.00224655	0.00247823	0.0760296	4
K07151	0	1	0.021009	0.0181367	0.0184913	0.0161123	0.0184373	0.108983	4
K07152	0	1	0.0154318	0.0158369	0.0169959	0.0114376	0.0149256	0.161999	4
K07170	0	1	0.0022933	nan	nan	nan	0.0022933	-nan	1
K07178	0	1	0.00910856	0.00881966	0.0109318	0.00577401	0.00865851	0.246957	4
K07179	0	1	0.0124946	0.0115647	0.0118844	0.00827917	0.0110557	0.171025	4
K07185	0	1	0.00379957	0.00350793	0.0035825	0.00359291	0.00362073	0.0345485	4
K07189	0	1	0.00291146	0.00243009	0.00304053	0.00247115	0.00271331	0.113634	4
K07192	0	1	0.0109161	0.0138245	0.014493	0.00778787	0.0117554	0.260911	4
K07195	0	1	0.0109444	0.0131153	0.0157439	0.00900415	0.0122019	0.237464	4
K07200	0	1	0.00278006	0.00308343	0.00285763	0.00199035	0.00267787	0.177778	4
K07203	0	1	0.0147004	0.012386	0.0144632	0.013955	0.0138762	0.0750178	4
K07204	0	1	0.0167566	0.0164831	0.0180254	0.00924307	0.015127	0.26309	4
K07207	0	1	nan	nan	0.00258914	nan	0.00258914	-nan	1
K07208	0	1	0.0194211	0.0155648	0.0183482	0.0165009	0.0174587	0.100012	4
K07213	0	1	0.0194284	0.018142	0.0177149	0.0177913	0.0182691	0.0435101	4
K07222	0	1	0.00452175	0.00367187	0.00328965	0.00321002	0.00367332	0.163467	4
K07232	0	1	0.00958871	0.00931415	0.0102412	0.00883368	0.00949443	0.0618836	4
K07238	0	1	0.0112922	0.00614915	0.00950786	0.00884019	0.00894735	0.238437	4
K07241	0	1	0.0149407	0.0162084	0.0177503	0.014311	0.0158026	0.0961503	4
K07243	0	1	0.0121106	0.0144002	0.0148914	0.00969854	0.0127752	0.186481	4
K07246	0	1	0.00656134	0.00602124	0.00570171	0.00581033	0.00602365	0.0634525	4
K07248	0	1	0.00252395	nan	nan	0.00235182	0.00243788	0.0499262	2
K07252	0	1	0.0062782	0.00667116	0.0075224	0.00367268	0.00603611	0.274844	4
K07277	0	1	0.00479469	0.00358838	0.00296933	0.00280942	0.00354045	0.254518	4
K07297	0	1	0.0175199	0.0149493	0.0171835	0.0151141	0.0161917	0.0832621	4
K07300	0	1	0.016564	0.0193443	0.020381	0.016114	0.0181008	0.115246	4
K07304	0	1	0.0209778	0.0195015	0.0209497	0.0172303	0.0196648	0.0896711	4
K07305	0	1	0.00357693	0.00222105	0.00257871	0.00300542	0.00284553	0.205085	4
K07342	0	1	0.0189189	0.0190422	0.0194968	0.0162417	0.0184249	0.0801378	4
K07359	0	1	0.0120659	0.0132159	0.0133496	0.0116584	0.0125724	0.0667065	4
K07374	0	1	0.028567	0.027217	0.0286113	0.0260353	0.0276077	0.0446208	4
K07375	0	1	0.0275722	0.0279714	0.029112	0.0259805	0.027659	0.0468324	4
K07390	0	1	0.021845	0.0188182	0.0184076	0.0188773	0.019487	0.0813773	4
K07393	0	1	0.0222221	0.0251915	0.0241507	0.0180509	0.0224038	0.140687	4
K07401	0	1	0.00633044	0.00568091	0.00665254	0.00623878	0.00622567	0.0649246	4
K07407	0	1	0.00896375	0.00962651	0.0110283	0.00785732	0.00936897	0.141453	4
K07432	0	1	0.00495308	0.00467457	0.00568116	0.00480368	0.00502812	0.0894939	4
K07441	0	1	0.01031	0.0113083	0.0125111	0.00895403	0.0107709	0.140093	4
K07466	0	1	0.0147339	0.00768711	0.00998377	0.0112138	0.0109046	0.269758	4
K07478	0	1	0.00287389	0.00429123	0.0049452	0.00305292	0.00379081	0.262397	4
K07482	0	1	nan	nan	0.00245906	nan	0.00245906	-nan	1
K07511	0	1	0.0197696	0.0153751	0.0176507	0.0185532	0.0178371	0.104099	4
K07512	0	1	0.00868006	0.00362897	0.00639011	0.00714713	0.00646157	0.327329	4
K07530	0	1	0.00630312	0.0041106	0.00756614	0.00617449	0.00603859	0.236893	4
K07542	0	1	0.0106062	0.0118953	0.0134027	0.00966283	0.0113918	0.142484	4
K07555	0	1	0.00567938	0.00312096	0.00497105	0.00249708	0.00406712	0.369541	4
K07556	0	1	0.0113028	0.0116368	0.0130485	0.00911566	0.0112759	0.144274	4
K07560	0	1	0.0064837	0.0085956	0.0070306	0.00562511	0.00693375	0.180253	4
K07562	0	1	0.0168799	0.0146995	0.0152469	0.0124361	0.0148156	0.123986	4
K07565	0	1	0.0134567	0.0130909	0.0153831	0.012388	0.0135797	0.0943664	4
K07567	0	1	0.00978672	0.00990138	0.0100474	0.00966917	0.00985117	0.0164001	4
K07573	0	1	0.0144441	0.0104635	0.0133078	0.0109031	0.0122796	0.155478	4
K07575	0	1	0.0124421	0.0121994	0.0127559	0.010326	0.0119308	0.0916853	4
K07653	0	1	nan	0.00226495	nan	nan	0.00226495	-nan	1
K07669	0	1	nan	0.00407893	nan	0.00218486	0.00313189	0.427636	2
K07670	0	1	nan	0.00588675	nan	nan	0.00588675	-nan	1
K07678	0	1	0.00283559	0.0024397	0.00292862	0.0021549	0.0025897	0.138668	4
K07734	0	1	0.00916422	0.00392611	0.00551821	0.00981146	0.007105	0.39965	4
K07739	0	1	0.0196798	0.015403	0.0192661	0.0150665	0.0173539	0.141559	4
K07748	0	1	0.0140536	0.0138784	0.0146528	0.0114182	0.0135007	0.105728	4
K07749	0	1	0.00269442	0.00304012	0.00298564	0.00278501	0.0028763	0.0568473	4
K07750	0	1	0.0300022	0.0338258	0.0317745	0.0278174	0.030855	0.0828941	4
K07791	0	1	nan	0.00289012	nan	nan	0.00289012	-nan	1
K07824	0	1	0.00441358	0.00714945	0.00710631	0.00342176	0.00552277	0.343525	4
K07827	0	1	0.0174418	0.0174683	0.0196706	0.0143204	0.0172253	0.127736	4
K07870	0	1	0.0192636	0.0182855	0.0201426	0.013055	0.0176867	0.179773	4
K07872	0	1	0.00217839	nan	nan	nan	0.00217839	-nan	1
K07874	0	1	0.0235949	0.0242805	0.025381	0.0211124	0.0235922	0.0766995	4
K07877	0	1	0.00286731	0.00297309	0.00292022	0.00306834	0.00295724	0.0289921	4
K07880	0	1	0.00529645	0.00384808	0.00467752	0.00467275	0.0046237	0.128528	4
K07889	0	1	0.0207609	0.0200046	0.0216541	0.018423	0.0202106	0.0677485	4
K07890	0	1	0.0027856	nan	0.00308026	0.00247764	0.00278117	0.108348	3
K07893	0	1	0.0198977	0.0204918	0.0226045	0.0176165	0.0201526	0.101789	4
K07897	0	1	0.0222437	0.0209963	0.02322	0.0187684	0.0213071	0.0901874	4
K07901	0	1	0.0176335	0.0135762	0.0181032	0.0147769	0.0160225	0.137026	4
K07904	0	1	0.02169	0.0196231	0.021285	0.01864	0.0203095	0.0703015	4
K07905	0	1	0.0051206	0.00278004	0.00355032	0.00361083	0.00376545	0.260101	4
K07909	0	1	nan	nan	nan	0.00197412	0.00197412	-nan	1
K07910	0	1	nan	0.00231731	nan	nan	0.00231731	-nan	1
K07917	0	1	nan	nan	0.00286172	nan	0.00286172	-nan	1
K07936	0	1	0.0179752	0.0225143	0.0255915	0.00511928	0.0178001	0.50641	4
K07937	0	1	0.0226587	0.0239949	0.0249627	0.020227	0.0229608	0.0894042	4
K07941	0	1	0.0152929	0.0129007	0.013974	0.0125078	0.0136688	0.0912657	4
K07942	0	1	0.01809	0.0158052	0.0190095	0.0148124	0.0169293	0.115245	4
K07943	0	1	0.0155984	0.0128813	0.013329	0.0132151	0.013756	0.090354	4
K07952	0	1	0.012584	0.0103293	0.0131032	0.00793351	0.0109875	0.215279	4
K07953	0	1	0.024302	0.0241745	0.0260528	0.021049	0.0238946	0.0871174	4
K07955	0	1	0.0145051	0.0133856	0.015045	0.0127903	0.0139315	0.0737767	4
K07973	0	1	0.0143077	0.0135998	0.0157384	0.0123003	0.0139866	0.102494	4
K07975	0	1	0.0189113	0.0200627	0.0224384	0.0168534	0.0195664	0.119072	4
K07976	0	1	0.0187053	0.0147011	0.0177483	0.0152891	0.0166109	0.115667	4
K07977	0	1	0.0211576	0.0212287	0.0224225	0.0183515	0.0207901	0.0830283	4
K08008	0	1	0.0165885	0.0217997	0.0223588	0.0161075	0.0192136	0.17293	4
K08052	0	1	0.0147484	0.0145934	0.0152989	0.013385	0.0145064	0.0556018	4
K08054	0	1	0.0209455	0.0163043	0.0158639	0.0181517	0.0178164	0.129632	4
K08057	0	1	0.00715747	0.00479644	0.0049154	0.00692896	0.00594957	0.212992	4
K08064	0	1	0.00926582	0.00621944	0.00911788	0.00838184	0.00824624	0.170431	4
K08065	0	1	0.011032	0.00957386	0.0112516	0.00909768	0.0102388	0.103964	4
K08066	0	1	0.0129102	0.0131667	0.0143491	0.0109682	0.0128486	0.109076	4
K08073	0	1	0.007638	0.00945988	0.00896427	0.00566064	0.0079307	0.214054	4
K08098	0	1	0.0131314	0.0166983	0.0140178	0.00902	0.0132169	0.240783	4
K08137	0	1	nan	0.00262537	0.00249473	nan	0.00256005	0.0360838	2
K08138	0	1	0.00309923	0.00225327	0.00250847	0.00311148	0.00274311	0.157154	4
K08139	0	1	0.00917631	0.0137246	0.012854	0.00756064	0.0108289	0.271328	4
K08141	0	1	0.0152008	0.0148262	0.0169096	0.0142325	0.0152923	0.0751725	4
K08145	0	1	nan	0.00220813	nan	nan	0.00220813	-nan	1
K08150	0	1	0.00824181	0.00900689	0.0114761	0.00559765	0.00858061	0.282105	4
K08157	0	1	0.0234393	0.0230368	0.0232272	0.0196977	0.0223502	0.0794618	4
K08158	0	1	0.0039062	0.00387344	0.00384441	0.00394037	0.00389111	0.0106453	4
K08178	0	1	0.0162684	0.0154658	0.0166264	0.0145029	0.0157159	0.060008	4
K08197	0	1	0.0144805	0.0158151	0.0206169	0.0114489	0.0155903	0.244807	4
K08232	0	1	0.00220239	0.00259188	0.00263125	0.00241701	0.00246063	0.0795438	4
K08257	0	1	0.0135132	0.0102142	0.0109547	0.0110837	0.0114415	0.125274	4
K08261	0	1	0.00401204	0.00295838	0.00309884	0.00373445	0.00345093	0.146024	4
K08266	0	1	0.0204542	0.018368	0.0202816	0.016563	0.0189167	0.0968416	4
K08269	0	1	0.012339	0.0103678	0.0101764	0.0113523	0.0110589	0.0901408	4
K08272	0	1	0.0130701	0.0166623	0.0173769	0.00885156	0.0139902	0.279474	4
K08281	0	1	0.00326265	0.00248119	0.00356494	0.00251406	0.00295571	0.183821	4
K08282	0	1	0.00355342	0.0029624	0.00334339	0.00273709	0.00314908	0.116796	4
K08284	0	1	0.00780958	0.00900035	0.0106146	0.00675701	0.00854539	0.193804	4
K08286	0	1	0.0216587	0.0202846	0.0212919	0.0182918	0.0203818	0.0740642	4
K08287	0	1	0.015925	0.0181796	0.0198033	0.0143529	0.0170652	0.141107	4
K08288	0	1	0.0119158	0.0131258	0.014123	0.008718	0.0119706	0.196208	4
K08294	0	1	0.016446	0.0159782	0.017162	0.0135061	0.0157731	0.100664	4
K08299	0	1	nan	nan	nan	0.00202998	0.00202998	-nan	1
K08329	0	1	0.00844479	0.00753806	0.00884553	0.00787765	0.00817651	0.0711909	4
K08330	0	1	0.00953832	0.00808422	0.00969418	0.00868461	0.00900033	0.083879	4
K08332	0	1	0.0199611	0.0164382	0.0179063	0.0174954	0.0179503	0.0822455	4
K08333	0	1	0.00906941	0.00639692	0.00752198	0.00659436	0.00739567	0.164809	4
K08334	0	1	0.0101206	0.00805166	0.00840358	0.0081456	0.00868036	0.111933	4
K08336	0	1	0.00387809	nan	0.00326757	0.0028885	0.00334472	0.149276	3
K08337	0	1	0.0136625	0.0164346	0.0159471	0.0125939	0.0146595	0.124976	4
K08339	0	1	0.0105125	0.0097945	0.01065	0.00857082	0.00988195	0.0962538	4
K08341	0	1	0.0276016	0.0305093	0.0311811	0.0249762	0.0285671	0.099897	4
K08342	0	1	0.0117692	0.0131039	0.0145625	0.0101925	0.012407	0.150375	4
K08343	0	1	0.0156999	0.0163834	0.0164924	0.0129125	0.015372	0.109081	4
K08368	0	1	0.00215467	nan	nan	nan	0.00215467	-nan	1
K08471	0	1	0.00554851	0.0138888	0.0127789	0.00759378	0.0099525	0.403754	4
K08486	0	1	0.0132141	0.012377	0.0132432	0.0109849	0.0124548	0.0850316	4
K08488	0	1	0.0093694	0.00846356	0.00993202	0.00770149	0.00886662	0.111037	4
K08489	0	1	0.0148035	0.012822	0.0147464	0.0119451	0.0135793	0.105052	4
K08490	0	1	0.0137318	0.0129409	0.0146009	0.00895796	0.0125579	0.19859	4
K08493	0	1	0.010551	0.0121622	0.0140685	0.00993368	0.0116788	0.158361	4
K08495	0	1	0.0119259	0.0086276	0.0125683	0.00872861	0.0104626	0.198573	4
K08496	0	1	0.0105951	0.0127497	0.0149799	0.0073195	0.0114111	0.285923	4
K08497	0	1	0.010967	0.00871192	0.0113608	0.0096675	0.0101768	0.119428	4
K08499	0	1	0.00217229	nan	0.00260329	nan	0.00238779	0.127634	2
K08501	0	1	0.00618518	nan	0.00286293	0.00360677	0.00421829	0.41332	3
K08502	0	1	0.00810936	0.00334632	0.00484869	0.00495219	0.00531414	0.376875	4
K08504	0	1	0.0174645	0.0170059	0.019522	0.0147994	0.017198	0.112661	4
K08508	0	1	0.00491785	0.00473389	0.00487307	0.00353398	0.0045147	0.145854	4
K08513	0	1	0.0208875	0.0201573	0.0220908	0.019281	0.0206042	0.0577045	4
K08515	0	1	0.0151941	0.0146393	0.0160063	0.0128554	0.0146738	0.0910412	4
K08516	0	1	0.0187322	0.0210403	0.0227287	0.0168737	0.0198437	0.129501	4
K08517	0	1	0.0144691	0.0113579	0.012551	0.011088	0.0123665	0.12446	4
K08576	0	1	0.00316379	0.00295888	0.00304665	0.00237762	0.00288674	0.121118	4
K08596	0	1	nan	nan	0.00298671	nan	0.00298671	-nan	1
K08597	0	1	0.0151307	0.0132688	0.0150348	0.0114078	0.0137105	0.128199	4
K08657	0	1	0.00709656	0.0089522	0.0110794	0.00578142	0.0082274	0.280001	4
K08658	0	1	0.00799713	0.00581939	0.00629518	0.00554939	0.00641527	0.171266	4
K08660	0	1	0.00276996	nan	nan	nan	0.00276996	-nan	1
K08675	0	1	0.02101	0.0119859	0.0140342	0.0171541	0.016046	0.245095	4
K08681	0	1	0.00406809	0.00657444	0.00733563	0.00398192	0.00549002	0.313354	4
K08694	0	1	0.00241632	nan	nan	0.00227491	0.00234562	0.0426293	2
K08711	0	1	0.00857426	0.00679285	0.00718671	0.00717217	0.0074315	0.10541	4
K08712	0	1	0.00697636	0.00649305	0.00701958	0.00545081	0.00648495	0.112502	4
K08726	0	1	0.00400238	nan	nan	0.00376501	0.00388369	0.0432181	2
K08734	0	1	0.00471412	0.0082391	0.00990641	0.00434959	0.0068023	0.398791	4
K08735	0	1	0.0138294	0.00995048	0.00945612	0.0103822	0.0109046	0.18215	4
K08736	0	1	0.00667878	0.00340345	0.00530728	0.00537068	0.00519005	0.259807	4
K08737	0	1	0.00885045	0.00540423	0.00599831	0.00661498	0.00671699	0.224171	4
K08738	0	1	0.027038	0.0304811	0.0315165	0.0238573	0.0282232	0.123436	4
K08739	0	1	0.00248309	0.0053808	0.00723145	0.00238296	0.00436958	0.540253	4
K08741	0	1	0.0051287	0.00531165	0.00586512	0.00259225	0.00472443	0.308084	4
K08744	0	1	0.0172133	0.0155739	0.017447	0.0144746	0.0161772	0.0870457	4
K08762	0	1	0.0022804	nan	nan	0.00201446	0.00214743	0.0875689	2
K08764	0	1	0.0136301	0.0112561	0.0116641	0.0116796	0.0120575	0.0884594	4
K08770	0	1	0.0375743	0.0383821	0.0377259	0.0362976	0.037495	0.0232522	4
K08773	0	1	0.00876723	0.00577865	0.00526684	0.00750597	0.00682967	0.235468	4
K08776	0	1	0.00318011	nan	nan	0.00344787	0.00331399	0.057132	2
K08783	0	1	0.0105721	0.00531225	0.00572727	0.00676685	0.00709462	0.337959	4
K08793	0	1	0.00607424	0.00700168	0.00769359	0.00331872	0.00602206	0.318903	4
K08794	0	1	0.021817	0.0185575	0.0202729	0.0189185	0.0198915	0.0744496	4
K08818	0	1	0.00834649	0.00688092	0.00951668	0.00686771	0.00790295	0.161996	4
K08825	0	1	0.0158667	0.0112934	0.0122011	0.0114432	0.0127011	0.169078	4
K08827	0	1	0.0159814	0.0167038	0.0181407	0.0130824	0.0159771	0.133208	4
K08832	0	1	0.0201761	0.024069	0.0237571	0.0172472	0.0213124	0.151782	4
K08838	0	1	0.00851002	0.0082788	0.0100272	0.00742719	0.0085608	0.126486	4
K08850	0	1	0.0185314	0.0164386	0.0186492	0.0153439	0.0172408	0.0940694	4
K08851	0	1	0.00432264	0.0065897	0.00798265	0.00376329	0.00566457	0.34781	4
K08852	0	1	0.0200087	0.0213375	0.021759	0.018336	0.0203603	0.0757325	4
K08853	0	1	0.00428922	0.00515848	0.00646049	0.00350287	0.00485277	0.261147	4
K08856	0	1	0.00811977	0.00821633	0.0118329	0.00565413	0.00845578	0.300926	4
K08857	0	1	0.00428077	0.0022512	0.00262064	0.00285151	0.00300103	0.295986	4
K08866	0	1	0.00717974	0.00629279	0.00462657	0.00477928	0.0057196	0.215068	4
K08869	0	1	0.0163492	0.0203663	0.0226618	0.0125307	0.017977	0.248704	4
K08870	0	1	0.0115533	0.0111071	0.0118889	0.0095463	0.0110239	0.0939605	4
K08874	0	1	0.0134992	0.00834437	0.00792087	0.0131708	0.0107338	0.280567	4
K08876	0	1	0.00504953	0.00405106	0.00507913	0.00271886	0.00422464	0.263163	4
K08900	0	1	0.0182955	0.0140177	0.016266	0.0162901	0.0162173	0.107776	4
K08955	0	1	0.0133525	0.00964157	0.0111195	0.00949531	0.0109022	0.16425	4
K08956	0	1	0.0163981	0.0104621	0.0133051	0.0113141	0.0128699	0.20487	4
K08957	0	1	0.0113836	0.00915643	0.00869083	0.00878512	0.009504	0.133532	4
K08960	0	1	0.00322212	nan	nan	0.0019169	0.00256951	0.359185	2
K08963	0	1	0.00767275	0.00585536	0.00826831	0.00595392	0.00693758	0.175556	4
K08964	0	1	0.0118937	0.0107343	0.0107759	0.00999177	0.0108489	0.0722804	4
K08967	0	1	0.0194486	0.0184933	0.0203383	0.0159715	0.0185629	0.101532	4
K08968	0	1	0.00844716	0.00931032	0.00995409	0.00648974	0.00855033	0.176143	4
K08987	0	1	0.00827429	0.0057815	0.00579126	0.00548187	0.00633223	0.205717	4
K08991	0	1	0.00888098	0.0105967	0.0123629	0.00826993	0.0100276	0.183717	4
K08994	0	1	0.00239049	0.00286994	0.00336028	0.00197242	0.00264828	0.226491	4
K08996	0	1	nan	0.00314673	nan	nan	0.00314673	-nan	1
K08997	0	1	0.00416266	0.00358702	0.00349291	0.00366489	0.00372687	0.0802053	4
K09014	0	1	nan	0.00271276	nan	0.00197275	0.00234276	0.223355	2
K09043	0	1	0.0191806	0.0187662	0.0186223	0.0176164	0.0185464	0.0357818	4
K09051	0	1	0.0193735	0.0180389	0.0205516	0.0179459	0.0189775	0.0651063	4
K09104	0	1	0.00871415	0.013106	0.0130652	0.00922921	0.0110286	0.216212	4
K09117	0	1	0.00382905	0.00361613	0.00323609	0.00320878	0.00347251	0.0869025	4
K09140	0	1	0.00911887	0.0106655	0.0112185	0.00736093	0.00959095	0.180586	4
K09142	0	1	0.00973936	0.00922079	0.011068	0.00880383	0.009708	0.101372	4
K09175	0	1	0.00999757	0.00867654	0.0111279	0.00835267	0.00953867	0.133793	4
K09183	0	1	0.00223196	0.00448193	0.00377837	0.00187357	0.00309146	0.401733	4
K09184	0	1	0.01404	0.0103046	0.0131154	0.0108989	0.0120897	0.146884	4
K09202	0	1	0.0138417	0.0123749	0.0129514	0.011834	0.0127505	0.0673468	4
K09228	0	1	0.00369593	0.00318641	0.00357344	0.00342521	0.00347025	0.0631715	4
K09240	0	1	0.00336296	0.00267017	0.00316229	0.00280695	0.00300059	0.106112	4
K09241	0	1	0.00512916	0.00869988	0.00963417	0.00422342	0.00692166	0.382364	4
K09243	0	1	nan	nan	nan	0.00229302	0.00229302	-nan	1
K09244	0	1	0.00223707	nan	nan	0.00202742	0.00213224	0.0695253	2
K09250	0	1	0.0191422	0.019913	0.0206548	0.0151611	0.0187178	0.130903	4
K09265	0	1	0.0143743	0.0129376	0.0143451	0.0126665	0.0135809	0.0667242	4
K09272	0	1	0.00841455	0.00724903	0.00787616	0.00695423	0.00762349	0.0856067	4
K09274	0	1	nan	0.00378288	0.00383084	nan	0.00380686	0.00890835	2
K09291	0	1	0.00550015	nan	nan	0.00457821	0.00503918	0.129368	2
K09313	0	1	0.0106672	0.0106838	0.0126972	0.00703222	0.0102701	0.229757	4
K09413	0	1	0.00629024	nan	0.00272303	0.00426449	0.00442592	0.404227	3
K09419	0	1	0.00534244	0.0030086	0.00404001	0.00403402	0.00410627	0.232849	4
K09425	0	1	nan	0.00302635	0.00411817	0.00210612	0.00308355	0.326651	3
K09448	0	1	nan	0.00439496	0.00541336	nan	0.00490416	0.146838	2
K09458	0	1	0.00281896	0.00500704	0.00551609	0.00209727	0.00385984	0.429615	4
K09464	0	1	0.00443806	0.00524232	0.0057764	0.00429555	0.00493808	0.141186	4
K09465	0	1	nan	nan	nan	0.00216279	0.00216279	-nan	1
K09466	0	1	nan	nan	nan	0.0022274	0.0022274	-nan	1
K09467	0	1	0.0101913	0.0141804	0.0163396	0.0104641	0.0127938	0.233163	4
K09468	0	1	0.00321237	0.00253917	0.0033736	0.00352597	0.00316278	0.13754	4
K09478	0	1	0.00504459	0.00449357	0.00626822	0.00450621	0.00507815	0.164216	4
K09481	0	1	0.0138961	0.0137381	0.015003	0.0111999	0.0134593	0.119467	4
K09484	0	1	nan	0.00370146	nan	nan	0.00370146	-nan	1
K09485	0	1	0.00533583	nan	nan	0.00386841	0.00460212	0.225466	2
K09486	0	1	0.0137837	0.006448	0.0074297	0.00940981	0.0092678	0.350986	4
K09489	0	1	0.0236835	0.0197347	0.0198747	0.0211963	0.0211223	0.0866403	4
K09490	0	1	0.0272668	0.0225411	0.02238	0.0222521	0.02361	0.103377	4
K09493	0	1	0.0204474	0.0130703	0.0151851	0.0170713	0.0164435	0.190338	4
K09494	0	1	0.0231877	0.0181663	0.0194453	0.0191153	0.0199787	0.110468	4
K09495	0	1	0.0250433	0.0180042	0.0190418	0.0208126	0.0207255	0.149733	4
K09496	0	1	0.0216596	0.0208898	0.0226115	0.0182204	0.0208453	0.0904913	4
K09497	0	1	0.0238538	0.0204579	0.0219323	0.0201666	0.0216027	0.0781432	4
K09498	0	1	0.0230372	0.0195985	0.0210502	0.019677	0.0208407	0.0772002	4
K09499	0	1	0.0240345	0.0187112	0.0204331	0.0199221	0.0207752	0.110212	4
K09500	0	1	0.020532	0.0162843	0.0188971	0.0162062	0.0179799	0.117438	4
K09503	0	1	0.0273629	0.0255413	0.0233992	0.0249263	0.0253074	0.0647929	4
K09506	0	1	0.00933446	0.00846301	0.00727006	0.00679211	0.00796491	0.144648	4
K09510	0	1	0.0272098	0.0275911	0.024843	0.025603	0.0263117	0.0495671	4
K09512	0	1	0.00228645	nan	nan	0.00204189	0.00216417	0.0799059	2
K09518	0	1	0.0137584	0.00962165	0.0127091	0.0107361	0.0117063	0.159842	4
K09522	0	1	0.0160513	0.0133954	0.0148802	0.0119635	0.0140726	0.126282	4
K09523	0	1	0.0131043	0.0125655	0.0128668	0.00945308	0.0119974	0.142572	4
K09527	0	1	0.0188516	0.0155949	0.0160056	0.0165378	0.0167475	0.0868722	4
K09528	0	1	0.0166082	0.0158948	0.0178297	0.0143313	0.016166	0.0903717	4
K09529	0	1	0.00994459	0.00684936	0.00621499	0.00627772	0.00732166	0.241988	4
K09531	0	1	nan	nan	0.00326147	nan	0.00326147	-nan	1
K09539	0	1	0.0199474	0.0204933	0.0223572	0.0174226	0.0200551	0.10151	4
K09540	0	1	0.0199484	0.0188152	0.0187222	0.0169101	0.018599	0.067549	4
K09548	0	1	0.0094313	0.010459	0.0117496	0.00865873	0.0100747	0.132823	4
K09549	0	1	0.015609	0.0141583	0.0156009	0.0133928	0.0146902	0.0749799	4
K09550	0	1	0.00986678	0.00740601	0.00922397	0.00865872	0.00878887	0.11898	4
K09553	0	1	0.0280876	0.0272083	0.0254829	0.0261369	0.0267289	0.0430862	4
K09554	0	1	0.016489	0.0129094	0.0131158	0.0143632	0.0142194	0.1156	4
K09561	0	1	0.0141717	0.0144592	0.0154713	0.0134794	0.0143954	0.0574341	4
K09564	0	1	0.0174173	0.0135401	0.0137468	0.0158709	0.0151438	0.121885	4
K09565	0	1	0.00889831	0.00773734	0.00708067	0.00835946	0.00801894	0.097899	4
K09567	0	1	0.0144817	0.0161573	0.0170925	0.0136885	0.015355	0.100909	4
K09568	0	1	0.0230322	0.0240467	0.0239474	0.0228686	0.0234737	0.0259573	4
K09569	0	1	0.0151934	0.0114636	0.0130729	0.0125064	0.0130591	0.120319	4
K09578	0	1	0.0182093	0.020115	0.0204536	0.0168023	0.0188951	0.0904736	4
K09579	0	1	0.0120109	0.0111194	0.0121348	0.00891386	0.0110447	0.134983	4
K09580	0	1	0.0272736	0.0253005	0.0259571	0.023672	0.0255508	0.0586006	4
K09582	0	1	0.00245078	nan	nan	nan	0.00245078	-nan	1
K09584	0	1	0.0172217	0.0127969	0.01431	0.0136146	0.0144858	0.132952	4
K09595	0	1	0.00876925	0.00815125	0.00993179	0.0073932	0.00856137	0.125332	4
K09602	0	1	0.00473139	0.00385164	0.00546677	0.00363465	0.00442111	0.1907	4
K09613	0	1	0.0174867	0.0162893	0.0175909	0.0155374	0.0167261	0.0590872	4
K09647	0	1	0.00877722	0.0099365	0.0111232	0.00668104	0.00912949	0.2073	4
K09648	0	1	0.0101258	0.0110159	0.0115736	0.00860096	0.0103291	0.125588	4
K09650	0	1	0.00409822	nan	0.00273164	0.00332581	0.00338522	0.202416	3
K09658	0	1	0.0120185	0.0116718	0.0129681	0.0109272	0.0118964	0.0712148	4
K09659	0	1	0.0103605	0.0119394	0.0116754	0.00925698	0.0108081	0.115047	4
K09660	0	1	0.012141	0.0119557	0.0127415	0.0102062	0.0117611	0.0926367	4
K09667	0	1	0.00378128	0.00260318	0.00431204	0.00281003	0.00337663	0.239255	4
K09680	0	1	0.00762377	0.0102999	0.010628	0.00612254	0.00866855	0.249867	4
K09699	0	1	0.0158559	0.00934443	0.0114343	0.0145419	0.0127941	0.230889	4
K09702	0	1	0.00590975	0.00709506	0.00694097	0.00631252	0.00656457	0.0841476	4
K09704	0	1	0.015087	0.0140293	0.0143878	0.0132121	0.014179	0.0550133	4
K09780	0	1	0.00999385	0.00932123	0.00950846	0.00942795	0.00956287	0.0310969	4
K09788	0	1	0.00306378	0.00240037	0.00252046	nan	0.00266154	0.132814	3
K09812	0	1	nan	0.00305496	nan	nan	0.00305496	-nan	1
K09827	0	1	0.00637498	0.00417858	0.00502121	0.00406969	0.00491111	0.216758	4
K09829	0	1	0.0160866	0.0187541	0.0208414	0.0140654	0.0174369	0.1705	4
K09831	0	1	0.0187995	0.0199585	0.0210719	0.0186315	0.0196154	0.0579241	4
K09880	0	1	0.0124879	0.0129073	0.0136327	0.0113759	0.0126009	0.0748937	4
K09885	0	1	0.00699873	0.0153505	0.015983	0.00520753	0.0108849	0.512245	4
K09886	0	1	0.00331129	0.00322706	nan	0.0031768	0.00323838	0.0209846	3
K09935	0	1	0.00523536	0.00364144	0.0034076	0.00344938	0.00393345	0.222171	4
K09955	0	1	0.00218637	0.00226203	nan	nan	0.0022242	0.0240535	2
K09958	0	1	0.018724	0.0151626	0.0153193	0.0160614	0.0163168	0.101243	4
K09962	0	1	0.00272526	0.00329337	0.00351491	0.00362665	0.00329005	0.121941	4
K09964	0	1	0.00318727	0.00713021	0.00833043	0.00260834	0.00531406	0.534919	4
K09967	0	1	0.00605636	0.00386136	0.00381012	0.00454702	0.00456872	0.229193	4
K09983	0	1	0.0108475	0.00673064	0.00713835	0.00793585	0.00816309	0.227645	4
K09992	0	1	nan	0.00247285	nan	nan	0.00247285	-nan	1
K10082	0	1	0.0180436	0.0149854	0.0151804	0.0152	0.0158524	0.0923549	4
K10083	0	1	0.00237337	0.00239599	0.00244534	0.00216863	0.00234583	0.0519632	4
K10088	0	1	0.0102262	0.00785842	0.00982066	0.00932662	0.00930797	0.111089	4
K10089	0	1	0.0130141	0.0133115	0.0147495	0.0112242	0.0130748	0.110738	4
K10144	0	1	nan	0.00241631	0.0024481	nan	0.0024322	0.0092422	2
K10233	0	1	nan	0.00301018	nan	nan	0.00301018	-nan	1
K10234	0	1	nan	nan	nan	0.00186873	0.00186873	-nan	1
K10246	0	1	0.0209316	0.0191704	0.0206155	0.0187374	0.0198637	0.0540247	4
K10251	0	1	0.0171877	0.0148323	0.0156855	0.0154096	0.0157788	0.063649	4
K10253	0	1	0.0218649	0.0184157	0.0198745	0.0197372	0.0199731	0.0712165	4
K10256	0	1	0.025065	0.025543	0.0252224	0.0229265	0.0246892	0.0482746	4
K10258	0	1	0.00478598	0.00322153	0.00401526	0.00351456	0.00388433	0.176254	4
K10259	0	1	0.0159017	0.0143787	0.0155886	0.0128053	0.0146686	0.0957894	4
K10268	0	1	0.00593067	0.00703087	0.00771666	0.00401096	0.00617229	0.262109	4
K10273	0	1	0.0161738	0.0152819	0.0146269	0.0149383	0.0152552	0.0438055	4
K10295	0	1	0.014005	0.0119181	0.0138553	0.0130009	0.0131948	0.0726958	4
K10301	0	1	0.00737187	0.00486916	0.00602186	0.00513779	0.00585017	0.192758	4
K10352	0	1	0.0125851	0.00630935	0.00555386	0.00824046	0.00817219	0.385691	4
K10355	0	1	0.00831736	0.00896005	0.00951924	0.00730841	0.00852626	0.111286	4
K10356	0	1	0.0175691	0.0104319	0.0116919	0.0140237	0.0134291	0.233485	4
K10357	0	1	0.0251405	0.0192268	0.0167348	0.0213506	0.0206132	0.172668	4
K10364	0	1	0.0190358	0.017866	0.0185714	0.0171091	0.0181456	0.0463957	4
K10365	0	1	0.0143119	0.0114639	0.012646	0.0118216	0.0125609	0.100946	4
K10389	0	1	0.0171541	0.016447	0.0184784	0.0121079	0.0160468	0.17185	4
K10393	0	1	0.00392044	0.00436385	0.00382623	0.00267073	0.00369531	0.195425	4
K10396	0	1	0.00306973	nan	nan	0.00229378	0.00268176	0.204597	2
K10398	0	1	0.00608322	0.0033151	0.00315066	0.00359639	0.00403634	0.341136	4
K10401	0	1	0.00804261	nan	nan	0.00601331	0.00702796	0.204175	2
K10403	0	1	0.00429328	0.00622958	0.00656467	0.00282739	0.00497873	0.351312	4
K10405	0	1	0.0122278	0.00243446	0.00281003	0.0085845	0.0065142	0.727068	4
K10413	0	1	0.0170548	0.0190444	0.0196573	0.0145893	0.0175864	0.129996	4
K10415	0	1	0.0170037	0.012124	0.0135447	0.0135861	0.0140646	0.147457	4
K10416	0	1	0.00936526	0.00575023	0.00810425	0.0056801	0.00722496	0.251629	4
K10418	0	1	0.0193607	0.0198353	0.0201524	0.0169861	0.0190836	0.0752319	4
K10424	0	1	0.00573628	0.0053626	0.00648027	0.00333948	0.00522966	0.256809	4
K10426	0	1	0.00905044	0.0123705	0.0130225	0.00868933	0.0107832	0.206817	4
K10427	0	1	0.0101459	0.00978301	0.0116024	0.00729521	0.00970663	0.184366	4
K10428	0	1	0.00597486	0.00496886	0.00655714	0.00460189	0.00552569	0.162846	4
K10436	0	1	0.0202191	0.0184217	0.019697	0.0168355	0.0187933	0.0802322	4
K10438	0	1	nan	0.00814153	0.00777234	nan	0.00795694	0.0328087	2
K10524	0	1	0.00782617	0.0069634	0.00893715	0.00494288	0.0071674	0.235622	4
K10531	0	1	0.0132687	0.00757476	0.0125927	0.00715422	0.0101476	0.318307	4
K10534	0	1	0.0167248	0.0207776	0.0215131	0.0144856	0.0183753	0.181777	4
K10563	0	1	0.00227862	0.00326894	0.00331318	nan	0.00295358	0.198048	3
K10570	0	1	0.00562238	0.00324963	0.00446711	0.00373521	0.00426858	0.241761	4
K10573	0	1	0.0210703	0.0219803	0.0249378	0.0184269	0.0216038	0.124304	4
K10575	0	1	0.0124038	0.0114224	0.0121132	0.00842671	0.0110915	0.164414	4
K10576	0	1	0.0263495	0.02469	0.0243216	0.0237444	0.0247764	0.0451489	4
K10577	0	1	0.0219475	0.0184444	0.0201578	0.0181862	0.019684	0.0886161	4
K10578	0	1	0.015667	0.0136144	0.0146514	0.0129613	0.0142235	0.0834931	4
K10579	0	1	0.0186813	0.0171722	0.0187904	0.014628	0.017318	0.111988	4
K10580	0	1	0.0233996	0.0240709	0.025307	0.0204238	0.0233003	0.0890129	4
K10582	0	1	0.00250967	nan	0.00327732	0.0030765	0.0029545	0.134744	3
K10585	0	1	0.0180038	0.0158813	0.0172808	0.0157987	0.0167411	0.0646393	4
K10589	0	1	0.0154899	0.0141935	0.012961	0.0131054	0.0139375	0.0840968	4
K10590	0	1	0.0190369	0.019687	0.0206042	0.0160827	0.0188527	0.103719	4
K10591	0	1	0.0244782	0.0228128	0.0249668	0.0208406	0.0232746	0.0801884	4
K10592	0	1	0.0106757	0.0114844	0.0118282	0.00942021	0.0108521	0.0985881	4
K10597	0	1	0.0155865	0.0155106	0.0169342	0.0136385	0.0154174	0.0878425	4
K10598	0	1	0.00936687	0.0073402	0.00975397	0.00770308	0.00854103	0.14013	4
K10599	0	1	0.0142185	0.0126112	0.011991	0.011302	0.0125307	0.0994208	4
K10601	0	1	0.0131838	0.00923541	0.0100177	0.00953414	0.0104928	0.173715	4
K10609	0	1	0.0161414	0.0145501	0.0146383	0.0140792	0.0148523	0.0601788	4
K10610	0	1	0.00887596	0.00763371	0.009804	0.00660175	0.00822886	0.170444	4
K10625	0	1	0.0123314	0.0102817	0.00995584	0.0100739	0.0106607	0.105238	4
K10627	0	1	0.00346594	0.00371243	0.00552562	0.00270234	0.00385158	0.310522	4
K10632	0	1	0.0125281	0.0129951	0.0130147	0.0106619	0.0123	0.090647	4
K10639	0	1	nan	nan	nan	0.00346798	0.00346798	-nan	1
K10643	0	1	0.0146059	0.00918012	0.0104317	0.0116011	0.0114547	0.202691	4
K10661	0	1	0.00994676	0.0092804	0.0112103	0.00810515	0.00963565	0.134582	4
K10666	0	1	0.00486238	0.00292615	0.0051196	0.00361017	0.00412957	0.251468	4
K10669	0	1	0.00860623	0.00790708	0.00658791	0.00570655	0.00720194	0.180729	4
K10675	0	1	0.010595	0.02513	0.0252111	0.010049	0.0177463	0.483244	4
K10680	0	1	0.00872027	0.00787092	0.00635376	0.0078065	0.00768786	0.127741	4
K10684	0	1	0.0146221	0.00901932	0.0118739	0.013154	0.0121673	0.195619	4
K10685	0	1	0.0127352	0.00716165	0.0085287	0.0104447	0.00971756	0.249117	4
K10686	0	1	0.0160494	0.0148277	0.0158707	0.0135441	0.015073	0.0764865	4
K10688	0	1	0.0177056	0.0170447	0.0197709	0.0149119	0.0173583	0.115336	4
K10689	0	1	0.0113997	0.0101271	0.0116002	0.00754967	0.0101692	0.183318	4
K10696	0	1	0.00814426	0.00593374	0.00656958	0.00661355	0.00681528	0.137758	4
K10703	0	1	0.0143556	0.0124778	0.0138621	0.0124758	0.0132928	0.0724874	4
K10704	0	1	0.0170772	0.0163831	0.0180045	0.0129885	0.0161133	0.135698	4
K10706	0	1	0.00471514	0.00225798	nan	0.00276366	0.00324559	0.399784	3
K10707	0	1	0.00408311	0.00428667	0.0036908	0.00383434	0.00397373	0.0664818	4
K10732	0	1	0.0162797	0.00977673	0.0123259	0.0133249	0.0129268	0.20798	4
K10733	0	1	0.00751493	0.00483537	0.00485328	0.00455191	0.00543887	0.255734	4
K10734	0	1	0.0115882	0.0108755	0.0118861	0.0101345	0.0111211	0.0703655	4
K10735	0	1	0.00902314	0.00699378	0.00891432	0.00717247	0.00802593	0.136059	4
K10736	0	1	nan	0.00624969	0.00644711	0.00208671	0.00492784	0.499706	3
K10739	0	1	0.00965726	0.00827738	0.00845965	0.00811447	0.00862719	0.0812591	4
K10740	0	1	0.0110938	0.00994087	0.0106336	0.00908367	0.010188	0.0859374	4
K10742	0	1	0.00957471	0.00517873	0.00437253	0.00612047	0.00631161	0.362772	4
K10743	0	1	0.00958256	0.00538811	0.00435612	0.0074002	0.00668175	0.345768	4
K10745	0	1	0.00672527	0.00600487	0.00731303	0.00499119	0.00625859	0.159789	4
K10746	0	1	0.00465102	nan	nan	0.00345113	0.00405107	0.209438	2
K10747	0	1	0.0148737	0.0111301	0.0135024	0.0111671	0.0126683	0.145404	4
K10751	0	1	0.00890847	0.00242852	0.00503302	0.00602405	0.00559852	0.478235	4
K10752	0	1	0.0181621	0.0142133	0.0144983	0.0151806	0.0155136	0.116783	4
K10753	0	1	0.0165662	0.012224	0.0154839	0.0127732	0.0142618	0.146925	4
K10754	0	1	0.00847693	0.00319148	0.00533827	0.00539927	0.00560149	0.388216	4
K10755	0	1	0.0192302	0.0166023	0.0175694	0.015457	0.0172147	0.0927777	4
K10756	0	1	0.0161208	0.0113164	0.0132226	0.013407	0.0135167	0.146236	4
K10759	0	1	nan	0.00262374	0.00357866	nan	0.0031012	0.217732	2
K10761	0	1	0.0171354	0.0154844	0.0153494	0.0138877	0.0154642	0.0858845	4
K10768	0	1	0.0108516	0.00973437	0.0114661	0.00918185	0.0103085	0.100719	4
K10771	0	1	0.0106413	0.00740772	0.0105817	0.00802037	0.00916277	0.184618	4
K10772	0	1	0.0131948	0.0121004	0.0132275	0.0110158	0.0123846	0.0849591	4
K10773	0	1	0.00215944	0.00412716	0.00444184	nan	0.00357615	0.345889	3
K10775	0	1	nan	nan	nan	0.00284361	0.00284361	-nan	1
K10777	0	1	0.0069425	0.0055914	0.00797935	0.00493256	0.00636145	0.214578	4
K10797	0	1	nan	0.00309922	nan	nan	0.00309922	-nan	1
K10798	0	1	0.00764488	0.0087284	0.0102309	0.00653616	0.00828508	0.190221	4
K10802	0	1	0.00425728	0.00377582	0.00423093	0.00419415	0.00411454	0.0552421	4
K10807	0	1	0.0227585	0.0163479	0.0179114	0.019139	0.0190392	0.143387	4
K10808	0	1	0.0229452	0.0217714	0.0228719	0.0197752	0.0218409	0.0676759	4
K10838	0	1	0.00727197	0.00393261	0.00560523	0.0051172	0.00548175	0.252617	4
K10839	0	1	0.0170429	0.0137809	0.0167359	0.0150204	0.015645	0.0977005	4
K10841	0	1	0.00888432	0.00455833	0.00741183	0.00568762	0.00663553	0.286905	4
K10842	0	1	0.00996233	0.00559705	0.00722791	0.00755492	0.00758555	0.23744	4
K10843	0	1	0.0134056	0.0118334	0.0142274	0.00829192	0.0119396	0.220007	4
K10844	0	1	0.00975803	0.0121575	0.0157502	0.00886408	0.0116325	0.264542	4
K10845	0	1	0.00924233	0.00988389	0.0119099	0.0072173	0.00956336	0.202185	4
K10846	0	1	0.0126295	0.0110794	0.0133336	0.00908863	0.0115328	0.163182	4
K10847	0	1	0.00836217	0.00822091	0.0112271	0.00567812	0.00837207	0.270901	4
K10848	0	1	0.0132419	0.0072901	0.0093085	0.0102278	0.0100171	0.247115	4
K10849	0	1	0.0121631	0.00808034	0.0100896	0.0082994	0.00965811	0.196422	4
K10858	0	1	0.00755311	0.00877011	0.00858707	0.00501377	0.00748102	0.231238	4
K10862	0	1	0.00780816	0.00529873	0.0060058	0.0054154	0.00613202	0.189089	4
K10863	0	1	0.0106247	0.0084273	0.00922221	0.00859874	0.00921824	0.108255	4
K10865	0	1	0.00939973	0.0036535	0.00446616	0.0052029	0.00568057	0.450468	4
K10866	0	1	0.00836231	0.0090373	0.00997001	0.00770754	0.00876929	0.110295	4
K10873	0	1	0.00844904	0.00700809	0.00662486	0.00519592	0.00681948	0.196095	4
K10875	0	1	0.0139043	0.0091623	0.0101743	0.0104479	0.0109222	0.18893	4
K10881	0	1	0.00700414	0.00747302	0.00727381	0.00673698	0.00712199	0.0450184	4
K10882	0	1	0.00297833	0.00272471	0.00302615	0.00273942	0.00286715	0.0548688	4
K10884	0	1	0.0120828	0.0115859	0.0138747	0.00833833	0.0114704	0.201202	4
K10885	0	1	0.00983126	0.0104972	0.0119622	0.00701659	0.00982681	0.211074	4
K10901	0	1	0.00720531	0.00508222	0.00659435	0.00455991	0.00586045	0.212309	4
K10903	0	1	0.012217	0.0134181	0.0139161	0.00942927	0.0122451	0.163995	4
K10908	0	1	0.0106541	0.00643393	0.00793126	0.00908788	0.00852679	0.209519	4
K10949	0	1	0.0173533	0.0146675	0.0165516	0.0140809	0.0156633	0.0984982	4
K10950	0	1	0.00635246	0.00674488	0.00576922	0.00538177	0.00606208	0.0998484	4
K10956	0	1	0.0241601	0.0239493	0.0252127	0.0219069	0.0238073	0.0580573	4
K10958	0	1	0.0147247	0.0157509	0.0169223	0.0131462	0.015136	0.105828	4
K10967	0	1	0.0254396	0.0270046	0.0283329	0.0225836	0.0258402	0.0956727	4
K10976	0	1	0.00677218	0.00825917	0.00705407	0.00493624	0.00675541	0.20333	4
K10981	0	1	0.00870643	0.00703485	0.00814527	0.00795268	0.00795981	0.0872644	4
K10994	0	1	0.00593954	0.00496366	0.00620283	0.00415987	0.00531648	0.176316	4
K10997	0	1	0.00484567	0.00409117	0.0039358	0.00349756	0.00409255	0.137195	4
K10998	0	1	0.00459065	nan	nan	0.00306635	0.0038285	0.281531	2
K11086	0	1	0.0157626	0.0138742	0.0152827	0.0126634	0.0143957	0.0976473	4
K11087	0	1	0.0159154	0.0119664	0.0144332	0.0128655	0.0137951	0.126328	4
K11088	0	1	0.0158667	0.0149867	0.0162816	0.0124424	0.0148944	0.11558	4
K11090	0	1	0.00788491	0.00601589	0.00735178	0.00548808	0.00668516	0.167569	4
K11091	0	1	0.00243613	0.0029795	0.00316119	0.00217894	0.00268894	0.17062	4
K11092	0	1	0.0117357	0.0102186	0.0113296	0.010292	0.010894	0.06944	4
K11093	0	1	0.0117054	0.00612841	0.00829703	0.00802629	0.00853928	0.27178	4
K11094	0	1	0.00345708	0.00332687	0.00341997	0.0029515	0.00328886	0.0703821	4
K11095	0	1	0.0153367	0.0156866	0.0167304	0.0120831	0.0149592	0.134146	4
K11096	0	1	0.018097	0.018002	0.0196473	0.0159954	0.0179354	0.0834768	4
K11097	0	1	0.0182032	0.0180484	0.0193719	0.0148945	0.0176295	0.108719	4
K11098	0	1	0.0176242	0.0158715	0.0169856	0.0158672	0.0165871	0.0523812	4
K11099	0	1	0.0195112	0.0182151	0.0198767	0.016311	0.0184785	0.0871987	4
K11107	0	1	nan	0.00232681	0.00249293	nan	0.00240987	0.0487431	2
K11108	0	1	0.0132261	0.0140268	0.0161737	0.0105786	0.0135013	0.171241	4
K11121	0	1	0.00965188	0.00730087	0.0116745	0.00894541	0.00939317	0.192902	4
K11126	0	1	0.00723232	0.00323945	0.00367643	0.00531581	0.004866	0.372616	4
K11128	0	1	0.0167359	0.015494	0.0166769	0.0145165	0.0158558	0.0668782	4
K11129	0	1	0.0137184	0.0132976	0.0149194	0.0111857	0.0132803	0.117189	4
K11130	0	1	0.0182146	0.0184044	0.0187407	0.0157071	0.0177667	0.0782471	4
K11131	0	1	0.0143986	0.0169354	0.0191559	0.00656906	0.0142647	0.384603	4
K11135	0	1	0.00717005	0.00538199	0.0056749	0.00642066	0.0061619	0.130126	4
K11137	0	1	0.00617054	0.00725921	0.00816798	0.00426471	0.00646561	0.259709	4
K11155	0	1	0.0175349	0.0192808	0.020997	0.0162611	0.0185184	0.111487	4
K11168	0	1	0.00370503	0.00336931	0.00390671	0.00315391	0.00353374	0.095233	4
K11173	0	1	0.0191443	0.0186161	0.0204283	0.0174895	0.0189196	0.0644746	4
K11187	0	1	0.0165517	0.016644	0.017037	0.0147015	0.0162335	0.0642383	4
K11204	0	1	0.017263	0.0136236	0.0160077	0.0151922	0.0155216	0.0982697	4
K11205	0	1	0.0154095	0.0144727	0.016614	0.0129733	0.0148674	0.103386	4
K11213	0	1	nan	0.00271151	0.00366968	nan	0.0031906	0.212352	2
K11215	0	1	0.0190642	0.0175114	0.0189317	0.0165292	0.0180091	0.0672641	4
K11226	0	1	0.0151878	0.0125559	0.0144913	0.0116853	0.0134801	0.121249	4
K11227	0	1	0.015306	0.0116851	0.0139791	0.0127603	0.0134326	0.11624	4
K11228	0	1	0.0216045	0.0212832	0.0228197	0.0189567	0.021166	0.0762873	4
K11229	0	1	0.012169	0.0149639	0.016618	0.0110063	0.0136893	0.187249	4
K11230	0	1	0.0116785	0.0077771	0.0110342	0.0097346	0.0100561	0.171145	4
K11231	0	1	0.0127833	0.0126677	0.0143589	0.011629	0.0128597	0.0875751	4
K11232	0	1	0.00944398	0.0109644	0.0117867	0.00820634	0.0101004	0.157671	4
K11233	0	1	0.0144949	0.0150606	0.016965	0.0109067	0.0143568	0.176304	4
K11236	0	1	0.010554	0.0105164	0.0120652	0.00843497	0.0103926	0.143489	4
K11237	0	1	0.0169933	0.0144173	0.0158647	0.0141987	0.0153685	0.0853312	4
K11238	0	1	0.0144659	0.0115885	0.0124925	0.0127323	0.0128198	0.0938273	4
K11240	0	1	0.0150748	0.0104154	0.0132425	0.0145339	0.0133166	0.156294	4
K11244	0	1	0.0110363	0.00918947	0.0107685	0.00996393	0.0102396	0.0815769	4
K11246	0	1	0.0176858	0.0190648	0.0204884	0.0156269	0.0182165	0.113696	4
[truncated: 1,050 more rows]
